# Supplementary material for: Proline-Adjacent Phosphosites on Saccharomyces cerevisiae Histone Demethylase Rph1p are Salt Stress Responsive and Important for Cell Growth Under Salt Stress
Source: Mol Cell Proteomics. 2025 Sep 8;24(10):101066. doi: 10.1016/j.mcpro.2025.101066 (PMC12546869; doi:10.1016/j.mcpro.2025.101066)
Supplement: Table S6 [file mmc2.xlsx]

## Sheet: Sheet1
Table S6. Filtered proteins quantified in 2nSILAC Rph1p-S412A experiment
Protein	Protein ID	Entry Name	Gene	Protein Description	H_S412A_1 Protein Coverage	H_S412A_1 Total Peptides	H_S412A_1 Unique Peptides	H_S412A_1 Razor Peptides	H_S412A_1 Heavy Intensity	H_S412A_1 Light Intensity	L_S412A_2 Protein Coverage	L_S412A_2 Total Peptides	L_S412A_2 Unique Peptides	L_S412A_2 Razor Peptides	L_S412A_2 Heavy Intensity	L_S412A_2 Light Intensity	H_S412A_1 Ratios HL	L_S412A_2 Ratios HL	H_S412A_1 Median Log2 Ratios HL	L_S412A_2 Median Log2 Ratios HL	L_S412A_2 Median Log2 Ratios LH (M*-1)	H_S412A_1 Median Log2 Ratios HL Normalised	L_S412A_2 Median Log2 Ratios LH Normalised
sp|A5Z2X5|YP010_YEAST	A5Z2X5	YP010_YEAST	YPR010C-A	UPF0495 protein YPR010C-A	51.39	4	4	4	46900000	56600000	37.5	3	3	3	169000000	231000000	2	4	-0.555927	0.0573819	-0.0573819	-0.282444	-0.357989
sp|D6VTK4|STE2_YEAST	D6VTK4	STE2_YEAST	STE2	Pheromone alpha factor receptor	22.27	9	9	9	1.91117e+06	13700000	20.88	8	8	8	129000000	188000000	3	3	-0.800136	-1.38436	1.38436	-0.526654	1.08375
sp|O13297|CET1_YEAST	O13297	CET1_YEAST	CET1	mRNA-capping enzyme subunit beta	46.45	19	19	19	205000000	259000000	44.99	16	16	16	334000000	430000000	13	13	0.0182115	-0.727761	0.727761	0.291694	0.427154
sp|O13516|RS9A_YEAST	O13516	RS9A_YEAST	RPS9A	Small ribosomal subunit protein uS4A	63.96	24	1	1	47000000	12100000	68.02	26	1	1	1250000000	1780000000	1	1	-0.143106	-0.198503	0.198503	0.130377	-0.102104
sp|O13539|THP2_YEAST	O13539	THP2_YEAST	THP2	THO complex subunit THP2	26.44	4	4	4	508931	723890	19.16	3	3	3	1.17732e+06	2.52015e+06	1	1	-0.570197	-0.777107	0.777107	-0.296715	0.4765
sp|O13547|CCW14_YEAST	O13547	CCW14_YEAST	CCW14	Covalently-linked cell wall protein 14	28.99	5	5	5	230000000	300000000	18.07	4	4	4	262000000	370000000	5	4	-0.210497	-0.242104	0.242104	0.0629856	-0.0585033
sp|O13563|RPN13_YEAST	O13563	RPN13_YEAST	RPN13	26S proteasome regulatory subunit RPN13	66.67	9	9	9	114000000	92400000	41.03	6	6	6	545000000	646000000	6	5	-0.0628679	-0.0367697	0.0367697	0.210615	-0.263837
sp|O13585|YP089_YEAST	O13585	YP089_YEAST	YPR089W	Dilute domain-containing protein YPR089W	9.46	5	5	5	12300000	32900000	5.52	4	4	4	126000000	159000000	2	2	-0.997847	-0.294253	0.294253	-0.724365	-0.0063546
sp|O14455|RL36B_YEAST	O14455	RL36B_YEAST	RPL36B	Large ribosomal subunit protein eL36B	57	9	2	9	45200000000	58900000000	57	9	2	9	4930000000	6820000000	18	17	-0.232282	-0.478863	0.478863	0.0412005	0.178256
sp|O14467|MBF1_YEAST	O14467	MBF1_YEAST	MBF1	Multiprotein-bridging factor 1	68.87	15	15	15	7900000000	10300000000	70.86	15	15	15	7110000000	9370000000	18	23	-0.213256	-0.208308	0.208308	0.0602263	-0.092299
sp|O43137|YB085_YEAST	O43137	YB085_YEAST	YBR085C-A	Uncharacterized protein YBR085C-A	76.47	7	7	7	103000000	169000000	76.47	7	7	7	76400000	228000000	5	4	-0.329395	-0.438762	0.438762	-0.0559125	0.138155
sp|O60200|MDM35_YEAST	O60200	MDM35_YEAST	MDM35	Mitochondrial distribution and morphology protein 35	33.72	2	2	2	111589	90865.5	50	4	4	4	61900000	80100000	1	2	-0.126511	-0.354423	0.354423	0.146971	0.0538154
sp|O74700|TIM9_YEAST	O74700	TIM9_YEAST	TIM9	Mitochondrial import inner membrane translocase subunit TIM9	43.68	4	4	4	124000000	146000000	59.77	5	5	5	187000000	189000000	5	8	-0.0281543	-0.205365	0.205365	0.245329	-0.0952419
sp|O94742|SEM1_YEAST	O94742	SEM1_YEAST	SEM1	26S proteasome complex subunit SEM1	48.31	3	3	3	3.88684e+06	14700000	48.31	3	3	3	392000000	534000000	3	5	-0.31606	-0.331202	0.331202	-0.0425777	0.0305947
sp|P00044|CYC1_YEAST	P00044	CYC1_YEAST	CYC1	Cytochrome c isoform 1	40.37	5	4	4	68600000	78600000	55.05	6	4	4	95500000	112000000	3	1	-0.177723	0.0896271	-0.0896271	0.0957596	-0.390234
sp|P00045|CYC7_YEAST	P00045	CYC7_YEAST	CYC7	Cytochrome c isoform 2	49.56	7	6	7	120000000	143000000	62.83	7	5	7	479000000	524000000	4	7	0.123824	-0.378706	0.378706	0.397307	0.0780988
sp|P00128|QCR7_YEAST	P00128	QCR7_YEAST	QCR7	Cytochrome b-c1 complex subunit 7, mitochondrial	85.83	10	10	10	655000000	2690000000	85.83	12	12	12	3730000000	2450000000	12	17	-0.321863	-0.288906	0.288906	-0.0483806	-0.0117008
sp|P00175|CYB2_YEAST	P00175	CYB2_YEAST	CYB2	L-lactate dehydrogenase (cytochrome)	5.41	2	2	2	992823	591483	13.87	5	5	5	92800000	91700000	2	3	2.42058	-0.133646	0.133646	2.69407	-0.166961
sp|P00330|ADH1_YEAST	P00330	ADH1_YEAST	ADH1	Alcohol dehydrogenase 1	73.56	27	19	27	54000000000	52700000000	73.56	27	19	27	92900000000	103000000000	65	69	0.103713	-0.188646	0.188646	0.377196	-0.111961
sp|P00331|ADH2_YEAST	P00331	ADH2_YEAST	ADH2	Alcohol dehydrogenase 2	29.02	9	1	2	3430000000	129000000	26.44	8	1	1	3760000000	277000000	2	1	2.33022	-0.513401	0.513401	2.6037	0.212794
sp|P00358|G3P2_YEAST	P00358	G3P2_YEAST	TDH2	Glyceraldehyde-3-phosphate dehydrogenase 2	79.22	36	6	8	5740000000	6960000000	82.83	36	6	8	6310000000	6670000000	27	28	0.0869787	-0.162105	0.162105	0.360461	-0.138502
sp|P00359|G3P3_YEAST	P00359	G3P3_YEAST	TDH3	Glyceraldehyde-3-phosphate dehydrogenase 3	80.72	42	13	42	2010000000000	2260000000000	80.72	42	13	42	617000000000	693000000000	148	167	-0.185411	-0.116368	0.116368	0.0880713	-0.184239
sp|P00360|G3P1_YEAST	P00360	G3P1_YEAST	TDH1	Glyceraldehyde-3-phosphate dehydrogenase 1	79.52	38	21	21	12900000000	5590000000	79.22	39	22	22	10500000000	13200000000	33	43	0.985759	-0.0468223	0.0468223	1.25924	-0.253785
sp|P00401|COX1_YEAST	P00401	COX1_YEAST	COX1	Cytochrome c oxidase subunit 1	4.31	2	2	2	211632	275307	4.31	2	2	2	3245416	6.88507e+06	1	1	-0.613465	-0.546451	0.546451	-0.339982	0.245844
sp|P00410|COX2_YEAST	P00410	COX2_YEAST	COX2	Cytochrome c oxidase subunit 2	34.26	7	7	7	30300000	68100000	30.68	5	5	5	112000000	179000000	3	6	-0.509111	-0.206783	0.206783	-0.235628	-0.0938237
sp|P00424|COX5A_YEAST	P00424	COX5A_YEAST	COX5A	Cytochrome c oxidase subunit 5A, mitochondrial	36.6	5	4	5	3340000000	6170000000	35.29	6	4	6	721000000	1120000000	4	6	-0.989703	-0.440176	0.440176	-0.71622	0.139569
sp|P00425|COX5B_YEAST	P00425	COX5B_YEAST	COX5B	Cytochrome c oxidase subunit 5B, mitochondrial	27.81	4	3	3	2.08643e+06	2.11795e+06	35.1	6	4	4	132000000	50100000	1	2	-0.541795	-0.736244	0.736244	-0.268313	0.435637
sp|P00427|COX6_YEAST	P00427	COX6_YEAST	COX6	Cytochrome c oxidase subunit 6, mitochondrial	54.73	9	9	9	584000000	781000000	54.73	10	10	10	837000000	1350000000	13	12	-0.381917	-0.281675	0.281675	-0.108434	-0.0189319
sp|P00431|CCPR_YEAST	P00431	CCPR_YEAST	CCP1	Cytochrome c peroxidase, mitochondrial	63.16	17	17	17	594000000	705000000	54.57	17	17	17	966000000	1650000000	15	21	0.133553	-0.0905385	0.0905385	0.407036	-0.210069
sp|P00445|SODC_YEAST	P00445	SODC_YEAST	SOD1	Superoxide dismutase [Cu-Zn]	99.35	21	21	21	31100000000	37200000000	100	24	24	24	37600000000	45300000000	45	50	-0.0622721	-0.139665	0.139665	0.211211	-0.160942
sp|P00447|SODM_YEAST	P00447	SODM_YEAST	SOD2	Superoxide dismutase [Mn], mitochondrial	57.51	11	11	11	652000000	654000000	59.66	11	11	11	1420000000	3170000000	5	13	-0.196962	-0.20781	0.20781	0.0765211	-0.0927969
sp|P00498|HIS1_YEAST	P00498	HIS1_YEAST	HIS1	ATP phosphoribosyltransferase	80.81	23	23	23	7040000000	10600000000	76.77	20	20	20	1740000000	2320000000	27	24	0.015949	-0.15597	0.15597	0.289432	-0.144637
sp|P00546|CDK1_YEAST	P00546	CDK1_YEAST	CDC28	Cyclin-dependent kinase 1	59.06	20	18	20	474000000	548000000	48.32	16	14	16	711000000	917000000	16	16	-0.101864	-0.376113	0.376113	0.171619	0.0755059
sp|P00549|KPYK1_YEAST	P00549	KPYK1_YEAST	CDC19	Pyruvate kinase 1	92.2	60	56	60	180000000000	113000000000	92.6	60	56	60	151000000000	176000000000	162	154	-0.0460981	-0.189428	0.189428	0.227385	-0.111179
sp|P00560|PGK_YEAST	P00560	PGK_YEAST	PGK1	Phosphoglycerate kinase	89.66	55	55	55	1370000000000	1000000000000	90.14	57	57	57	345000000000	219000000000	129	148	-0.100847	-0.12776	0.12776	0.172636	-0.172847
sp|P00635|PPA5_YEAST	P00635	PPA5_YEAST	PHO5	Repressible acid phosphatase	12.63	4	1	1	114821	176316	14.35	5	1	1	1.05801e+06	1.55809e+06	1	1	-0.369917	-0.253609	0.253609	-0.0964341	-0.0469978
sp|P00724|INV2_YEAST	P00724	INV2_YEAST	SUC2	Invertase 2	6.58	3	3	3	11100000	12800000	17.67	5	5	5	7.16281e+06	55200000	2	2	0.22849	-1.17851	1.17851	0.501973	0.877899
sp|P00729|CBPY_YEAST	P00729	CBPY_YEAST	PRC1	Carboxypeptidase Y	31.39	12	12	12	441000000	390000000	29.51	11	11	11	1780000000	2640000000	9	8	0.251855	-0.0193097	0.0193097	0.525338	-0.281297
sp|P00812|ARGI_YEAST	P00812	ARGI_YEAST	CAR1	Arginase	64.26	17	17	17	1000000000	1300000000	68.77	20	20	20	3360000000	4550000000	15	28	-0.497354	-0.441837	0.441837	-0.223871	0.14123
sp|P00815|HIS2_YEAST	P00815	HIS2_YEAST	HIS4	Histidine biosynthesis trifunctional protein	61.45	44	44	44	3080000000	3680000000	61.7	47	47	47	3640000000	5230000000	61	53	-0.164084	-0.540038	0.540038	0.109399	0.239431
sp|P00817|IPYR_YEAST	P00817	IPYR_YEAST	IPP1	Inorganic pyrophosphatase	81.88	25	24	25	2070000000	3440000000	83.62	28	27	28	21900000000	25500000000	43	46	-0.305399	-0.166028	0.166028	-0.0319159	-0.134579
sp|P00830|ATPB_YEAST	P00830	ATPB_YEAST	ATP2	ATP synthase subunit beta, mitochondrial	73.19	32	32	32	2940000000	4510000000	71.82	30	30	30	9820000000	10500000000	47	56	-0.169487	-0.152533	0.152533	0.103996	-0.148074
sp|P00890|CISY1_YEAST	P00890	CISY1_YEAST	CIT1	Citrate synthase, mitochondrial	49.9	24	22	24	3920000000	5210000000	49.9	27	26	27	8370000000	5910000000	35	33	-0.0606331	-0.208253	0.208253	0.21285	-0.0923539
sp|P00899|TRPE_YEAST	P00899	TRPE_YEAST	TRP2	Anthranilate synthase component 1	63.91	36	36	36	10700000000	14100000000	63.91	37	37	37	11200000000	7330000000	44	49	-0.209524	-0.131737	0.131737	0.063959	-0.16887
sp|P00924|ENO1_YEAST	P00924	ENO1_YEAST	ENO1	Enolase 1	78.49	37	17	17	48700000000	16600000000	85.13	45	22	22	34100000000	27500000000	32	39	0.291706	-0.0396192	0.0396192	0.565189	-0.260988
sp|P00925|ENO2_YEAST	P00925	ENO2_YEAST	ENO2	Enolase 2	82.61	43	23	43	143000000000	171000000000	88.56	46	23	46	183000000000	217000000000	137	159	0.00822434	-0.0757416	0.0757416	0.281707	-0.224866
sp|P00927|THDH_YEAST	P00927	THDH_YEAST	ILV1	Threonine dehydratase, mitochondrial	65.1	33	33	33	2120000000	3640000000	71.35	33	33	33	3680000000	3890000000	36	39	-0.0731276	-0.230666	0.230666	0.200355	-0.069941
sp|P00931|TRP_YEAST	P00931	TRP_YEAST	TRP5	Tryptophan synthase	82.74	51	51	51	23900000000	26100000000	81.61	51	51	51	17200000000	18900000000	81	72	-0.00577597	-0.0852355	0.0852355	0.267707	-0.215372
sp|P00937|TRPG_YEAST	P00937	TRPG_YEAST	TRP3	Multifunctional tryptophan biosynthesis protein	61.78	31	31	31	6530000000	10400000000	57.23	31	31	31	6480000000	7480000000	32	30	0.00300259	-0.144942	0.144942	0.276485	-0.155666
sp|P00942|TPIS_YEAST	P00942	TPIS_YEAST	TPI1	Triosephosphate isomerase	79.44	20	20	20	74400000000	55400000000	79.44	20	20	20	21600000000	19000000000	35	36	0.5953	0.217787	-0.217787	0.868783	-0.518394
sp|P00950|PMG1_YEAST	P00950	PMG1_YEAST	GPM1	Phosphoglycerate mutase 1	91.5	32	32	32	141000000000	152000000000	91.5	36	36	36	119000000000	155000000000	68	75	0.0177254	-0.196515	0.196515	0.291208	-0.104092
sp|P00958|SYMC_YEAST	P00958	SYMC_YEAST	MES1	Methionine--tRNA ligase, cytoplasmic	63.78	43	43	43	2330000000	4080000000	62.32	45	45	45	9040000000	8110000000	44	52	-0.0695593	-0.129017	0.129017	0.203923	-0.17159
sp|P01094|IPA3_YEAST	P01094	IPA3_YEAST	PAI3	Protease A inhibitor 3	64.71	4	4	4	149000000	196000000	64.71	5	5	5	601000000	839000000	6	6	-0.0633806	-0.1992	0.1992	0.210102	-0.101407
sp|P01097|ATIF_YEAST	P01097	ATIF_YEAST	INH1	F(1)-ATPase inhibitor IF(1), mitochondrial	49.41	7	7	7	963000000	2090000000	51.76	9	9	9	877000000	1130000000	6	10	-0.173165	0.0315501	-0.0315501	0.100317	-0.332157
sp|P01098|STF1_YEAST	P01098	STF1_YEAST	STF1	F(1)-ATPase inhibitor STF1, mitochondrial	38.37	7	7	7	4500000000	5350000000	25.58	4	4	4	3700000000	3680000000	8	4	-0.0379668	0.314754	-0.314754	0.235516	-0.615361
sp|P01119|RAS1_YEAST	P01119	RAS1_YEAST	RAS1	Ras-like protein 1	50.81	13	12	12	185000000	188000000	58.25	16	15	15	3520000000	4290000000	5	17	0.147167	0.0271313	-0.0271313	0.42065	-0.327738
sp|P01120|RAS2_YEAST	P01120	RAS2_YEAST	RAS2	Ras-like protein 2	67.08	21	20	21	9090000000	10500000000	69.57	25	24	25	1670000000	2300000000	24	29	0.024511	-0.220263	0.220263	0.297994	-0.0803446
sp|P01123|YPT1_YEAST	P01123	YPT1_YEAST	YPT1	GTP-binding protein YPT1	72.33	21	20	21	508000000	629000000	63.59	17	16	17	2440000000	3080000000	30	33	-0.060347	-0.0394575	0.0394575	0.213136	-0.26115
sp|P02294|H2B2_YEAST	P02294	H2B2_YEAST	HTB2	Histone H2B.2	77.1	14	4	14	5450000000	6290000000	82.44	15	4	15	10300000000	13300000000	17	22	-0.129585	-0.165229	0.165229	0.143898	-0.135378
sp|P02309|H4_YEAST	P02309	H4_YEAST	HHF1	Histone H4	57.28	11	11	11	13600000000	12500000000	58.25	12	12	12	4820000000	4410000000	14	20	0.391514	0.10947	-0.10947	0.664997	-0.410077
sp|P02400|RLA4_YEAST	P02400	RLA4_YEAST	RPP2B	Large ribosomal subunit protein P2B	56.36	9	9	9	805000000	1400000000	88.18	11	11	11	1940000000	3550000000	13	14	-0.42627	-0.058543	0.058543	-0.152787	-0.242064
sp|P02406|RL28_YEAST	P02406	RL28_YEAST	RPL28	Large ribosomal subunit protein uL15	61.07	12	12	12	85800000000	44700000000	65.77	12	12	12	11400000000	15600000000	28	30	-0.217749	-0.163308	0.163308	0.0557338	-0.137299
sp|P02407|RS17A_YEAST	P02407	RS17A_YEAST	RPS17A	Small ribosomal subunit protein eS17A	74.26	17	0	17	16100000000	19700000000	72.06	18	0	18	19800000000	24800000000	25	35	0.0618747	0.0587606	-0.0587606	0.335357	-0.359368
sp|P02557|TBB_YEAST	P02557	TBB_YEAST	TUB2	Tubulin beta chain	52.08	22	22	22	1410000000	1570000000	53.17	22	22	22	3090000000	3890000000	29	32	-0.0294852	-0.410748	0.410748	0.243998	0.11014
sp|P02829|HSP82_YEAST	P02829	HSP82_YEAST	HSP82	ATP-dependent molecular chaperone HSP82	63.19	62	13	62	84600000000	107000000000	61.64	62	12	62	59400000000	68400000000	86	107	-0.0693022	-0.10824	0.10824	0.204181	-0.192368
sp|P02992|EFTU_YEAST	P02992	EFTU_YEAST	TUF1	Elongation factor Tu, mitochondrial	70.02	24	24	24	1100000000	1430000000	71.17	25	25	25	6400000000	3300000000	30	33	-0.236545	-0.342186	0.342186	0.0369377	0.0415788
sp|P02994|EF1A_YEAST	P02994	EF1A_YEAST	TEF1	Elongation factor 1-alpha	87.99	58	58	58	664000000000	791000000000	87.55	59	59	59	257000000000	334000000000	123	155	-0.0869158	-0.248545	0.248545	0.186567	-0.0520622
sp|P03871|REP1_YEAST	P03871	REP1_YEAST	REP1	Partitioning protein REP1	36.19	8	8	8	7345306	48400000	28.69	6	6	6	16400000	15500000	4	2	-2.02135	0.320285	-0.320285	-1.74787	-0.620892
sp|P03872|REP2_YEAST	P03872	REP2_YEAST	REP2	Partitioning protein REP2	39.53	8	8	8	18800000	128000000	27.03	7	7	7	296000000	239000000	2	6	-3.26664	-0.244322	0.244322	-2.99316	-0.0562854
sp|P03962|PYRF_YEAST	P03962	PYRF_YEAST	URA3	Orotidine 5'-phosphate decarboxylase	56.55	12	12	12	195000000	270000000	58.8	14	14	14	255000000	413000000	9	6	0.0730492	-0.458368	0.458368	0.346532	0.157761
sp|P03965|CARB_YEAST	P03965	CARB_YEAST	CPA2	Carbamoyl phosphate synthase arginine-specific large chain	69.59	85	83	85	13400000000	24400000000	69.32	85	82	85	16500000000	22500000000	111	118	-0.782182	-0.197285	0.197285	-0.508699	-0.103322
sp|P04037|COX4_YEAST	P04037	COX4_YEAST	COX4	Cytochrome c oxidase subunit 4, mitochondrial	79.35	9	9	9	75700000	64300000	79.35	8	8	8	253000000	355000000	8	7	-0.25179	0.0807442	-0.0807442	0.0216926	-0.381351
sp|P04046|PUR1_YEAST	P04046	PUR1_YEAST	ADE4	Amidophosphoribosyltransferase	67.25	26	26	26	532000000	716000000	65.1	25	25	25	513000000	729000000	23	30	-0.257478	-0.219575	0.219575	0.0160048	-0.0810322
sp|P04050|RPB1_YEAST	P04050	RPB1_YEAST	RPO21	DNA-directed RNA polymerase II subunit RPB1	44.6	65	64	64	1280000000	2930000000	37.85	54	53	53	3270000000	3650000000	54	47	-0.256178	-0.198876	0.198876	0.0173051	-0.101732
sp|P04051|RPC1_YEAST	P04051	RPC1_YEAST	RPO31	DNA-directed RNA polymerase III subunit RPC1	24.04	25	25	25	371000000	1580000000	29.73	29	29	29	4000000000	496000000	16	17	-0.687624	-0.119906	0.119906	-0.414141	-0.180701
sp|P04076|ARLY_YEAST	P04076	ARLY_YEAST	ARG4	Argininosuccinate lyase	56.8	28	28	28	32100000000	38700000000	55.51	30	30	30	8960000000	7400000000	40	42	-0.0941047	-0.107537	0.107537	0.179378	-0.19307
sp|P04147|PABP_YEAST	P04147	PABP_YEAST	PAB1	Polyadenylate-binding protein, cytoplasmic and nuclear	80.59	55	55	55	20100000000	24300000000	83.88	58	58	58	19400000000	20800000000	83	90	-0.145692	-0.235985	0.235985	0.127791	-0.0646217
sp|P04161|PUR3_YEAST	P04161	PUR3_YEAST	ADE8	Phosphoribosylglycinamide formyltransferase	31.31	7	7	7	32400000	114000000	31.31	6	6	6	193000000	306000000	5	7	-0.518279	-0.38963	0.38963	-0.244796	0.0890232
sp|P04449|RL24A_YEAST	P04449	RL24A_YEAST	RPL24A	Large ribosomal subunit protein eL24A	46.45	15	3	3	1000000000	1070000000	46.45	15	3	3	934000000	1500000000	6	6	0.00356594	-0.0619099	0.0619099	0.277049	-0.238697
sp|P04456|RL25_YEAST	P04456	RL25_YEAST	RPL25	Large ribosomal subunit protein uL23	59.86	13	13	13	96900000000	109000000000	66.2	14	14	14	13300000000	21100000000	24	24	-0.215061	-0.301988	0.301988	0.0584213	0.00138102
sp|P04650|RL39_YEAST	P04650	RL39_YEAST	RPL39	Large ribosomal subunit protein eL39	37.25	4	4	4	716000000	1050000000	37.25	4	4	4	1810000000	2990000000	4	6	-0.30003	-0.592576	0.592576	-0.0265469	0.291969
sp|P04786|TOP1_YEAST	P04786	TOP1_YEAST	TOP1	DNA topoisomerase 1	26.4	19	19	19	129000000	152000000	26.14	18	18	18	237000000	381000000	12	13	-0.217072	-0.0507054	0.0507054	0.0564104	-0.249902
sp|P04801|SYTC_YEAST	P04801	SYTC_YEAST	THS1	Threonine--tRNA ligase, cytoplasmic	60.63	52	52	52	21800000000	44500000000	61.85	54	54	54	13700000000	16100000000	57	75	-0.335107	-0.245867	0.245867	-0.0616242	-0.0547404
sp|P04802|SYDC_YEAST	P04802	SYDC_YEAST	DPS1	Aspartate--tRNA ligase, cytoplasmic	76.84	56	56	56	93700000000	107000000000	81.33	64	64	64	21500000000	30100000000	72	85	-0.028708	-0.268285	0.268285	0.244775	-0.0323219
sp|P04803|SYWM_YEAST	P04803	SYWM_YEAST	MSW1	Tryptophan--tRNA ligase, mitochondrial	26.91	6	6	6	15800000	17100000	17.68	4	4	4	136000000	201000000	3	3	0.155145	-0.781182	0.781182	0.428627	0.480575
sp|P04806|HXKA_YEAST	P04806	HXKA_YEAST	HXK1	Hexokinase-1	79.79	37	34	37	33700000000	44400000000	80.41	41	39	41	27500000000	36500000000	68	70	-0.340701	-0.339365	0.339365	-0.0672184	0.0387575
sp|P04807|HXKB_YEAST	P04807	HXKB_YEAST	HXK2	Hexokinase-2	89.09	35	32	32	5010000000	6070000000	88.07	34	32	32	14300000000	15900000000	51	53	-0.299833	-0.540959	0.540959	-0.0263502	0.240352
sp|P04817|CAN1_YEAST	P04817	CAN1_YEAST	CAN1	Arginine permease CAN1	3.73	2	2	2	808467	624660	4.92	3	3	3	278000000	3180000000	1	3	-1.06226	0.0358937	-0.0358937	-0.788782	-0.336501
sp|P04819|DNLI1_YEAST	P04819	DNLI1_YEAST	CDC9	DNA ligase 1	41.46	18	18	18	17100000	40600000	44.77	22	22	22	143000000	187000000	6	11	-0.0647479	0.121743	-0.121743	0.208735	-0.42235
sp|P04821|CDC25_YEAST	P04821	CDC25_YEAST	CDC25	Cell division control protein 25	8.68	9	9	9	117000000	129000000	9.88	10	10	10	3320000000	3760000000	4	5	0.104703	-0.408253	0.408253	0.378185	0.107646
sp|P04840|VDAC1_YEAST	P04840	VDAC1_YEAST	POR1	Non-selective voltage-gated ion channel 1	81.63	22	22	22	4240000000	4940000000	72.79	22	22	22	15600000000	20000000000	31	33	-0.316874	-0.28622	0.28622	-0.0433915	-0.014387
sp|P04911|H2A1_YEAST	P04911	H2A1_YEAST	HTA1	Histone H2A.1	40.91	9	0	9	2170000000	5620000000	40.91	9	0	9	7130000000	8870000000	9	15	-0.0357312	-0.296959	0.296959	0.237752	-0.00364774
sp|P05030|PMA1_YEAST	P05030	PMA1_YEAST	PMA1	Plasma membrane ATPase 1	55.77	60	22	60	23100000000	30000000000	52.83	57	22	57	36300000000	48000000000	111	115	-0.213347	-0.035279	0.035279	0.0601353	-0.265328
sp|P05150|OTC_YEAST	P05150	OTC_YEAST	ARG3	Ornithine carbamoyltransferase	37.87	10	10	10	114000000	93600000	45.86	12	12	12	273000000	252000000	7	7	0.395688	0.838072	-0.838072	0.669171	-1.13868
sp|P05317|RLA0_YEAST	P05317	RLA0_YEAST	RPP0	Large ribosomal subunit protein uL10	42.31	18	18	18	10700000000	12900000000	44.23	19	19	19	16100000000	21700000000	31	35	-0.0228506	-0.112367	0.112367	0.250632	-0.18824
sp|P05318|RLA1_YEAST	P05318	RLA1_YEAST	RPP1A	Large ribosomal subunit protein P1A	51.89	4	4	4	202000000	248000000	28.3	2	2	2	512000000	652000000	2	3	-0.0518416	-0.246158	0.246158	0.221641	-0.0544491
sp|P05319|RLA2_YEAST	P05319	RLA2_YEAST	RPP2A	Large ribosomal subunit protein P2A	54.72	5	5	5	64300000	80000000	54.72	5	5	5	7780000000	10600000000	6	9	-0.379313	-0.346575	0.346575	-0.10583	0.0459683
sp|P05373|HEM2_YEAST	P05373	HEM2_YEAST	HEM2	Delta-aminolevulinic acid dehydratase	67.25	19	19	19	280000000	659000000	61.7	16	16	16	674000000	727000000	17	20	-0.261992	-0.319037	0.319037	0.0114904	0.01843
sp|P05374|CHO2_YEAST	P05374	CHO2_YEAST	CHO2	Phosphatidylethanolamine N-methyltransferase	31.3	23	21	22	522000000	617000000	29.34	25	23	24	3770000000	3650000000	19	25	-0.164287	0.181439	-0.181439	0.109195	-0.482046
sp|P05375|PLMT_YEAST	P05375	PLMT_YEAST	OPI3	Phosphatidyl-N-methylethanolamine N-methyltransferase	20.87	3	3	3	1.10418e+06	1739694	11.65	2	2	2	141000000	185000000	2	3	-0.45584	0.0559448	-0.0559448	-0.182357	-0.356552
sp|P05453|ERF3_YEAST	P05453	ERF3_YEAST	SUP35	Eukaryotic peptide chain release factor GTP-binding subunit	61.02	38	38	38	3390000000	6160000000	60	38	38	38	4550000000	7380000000	49	48	-0.205576	-0.384346	0.384346	0.0679072	0.0837385
sp|P05626|ATPF_YEAST	P05626	ATPF_YEAST	ATP4	ATP synthase subunit 4, mitochondrial	48.36	14	14	14	562000000	830000000	52.05	15	15	15	4380000000	2750000000	12	14	-0.177033	-0.0210745	0.0210745	0.09645	-0.279533
sp|P05694|METE_YEAST	P05694	METE_YEAST	MET6	5-methyltetrahydropteroyltriglutamate--homocysteine methyltransferase	75.62	67	67	67	46700000000	45000000000	75.23	66	66	66	26200000000	28700000000	98	96	-0.306906	-0.279426	0.279426	-0.0334229	-0.0211815
sp|P05737|RL7A_YEAST	P05737	RL7A_YEAST	RPL7A	Large ribosomal subunit protein uL30A	75	23	1	23	212000000000	233000000000	67.62	22	1	22	48700000000	62300000000	29	32	-0.171282	-0.0898703	0.0898703	0.102201	-0.210737
sp|P05738|RL9A_YEAST	P05738	RL9A_YEAST	RPL9A	Large ribosomal subunit protein uL6A	48.69	12	4	12	31700000000	35000000000	61.78	13	4	13	27600000000	32900000000	21	26	0.00609732	-0.104302	0.104302	0.27958	-0.196305
sp|P05739|RL6B_YEAST	P05739	RL6B_YEAST	RPL6B	Large ribosomal subunit protein eL6B	77.84	23	11	11	27800000000	39000000000	78.98	25	11	11	14400000000	21200000000	15	16	-0.188557	-0.394568	0.394568	0.0849262	0.0939608
sp|P05740|RL17A_YEAST	P05740	RL17A_YEAST	RPL17A	Large ribosomal subunit protein uL22A	58.15	13	1	13	34000000000	43200000000	58.15	13	1	13	15500000000	34300000000	26	26	-0.251502	-0.200202	0.200202	0.0219808	-0.100405
sp|P05743|RL26A_YEAST	P05743	RL26A_YEAST	RPL26A	Large ribosomal subunit protein uL24A	65.35	20	3	3	1440000000	1810000000	64.57	19	3	3	1490000000	2220000000	3	4	-0.291308	0.306592	-0.306592	-0.0178253	-0.607199
sp|P05744|RL33A_YEAST	P05744	RL33A_YEAST	RPL33A	Large ribosomal subunit protein eL33A	54.21	10	4	10	29400000000	7440000000	61.68	12	4	12	8590000000	12300000000	12	14	-0.0841748	-0.07201	0.07201	0.189308	-0.228597
sp|P05745|RL36A_YEAST	P05745	RL36A_YEAST	RPL36A	Large ribosomal subunit protein eL36A	57	9	2	2	468000000	414000000	57	9	2	2	415000000	527000000	4	5	0.117925	-0.651502	0.651502	0.391408	0.350895
sp|P05747|RL29_YEAST	P05747	RL29_YEAST	RPL29	Large ribosomal subunit protein eL29	62.71	8	8	8	45400000000	50700000000	62.71	8	8	8	6790000000	10800000000	17	12	0.13577	0.103278	-0.103278	0.409253	-0.403885
sp|P05748|RL15A_YEAST	P05748	RL15A_YEAST	RPL15A	Large ribosomal subunit protein eL15A	60.29	20	4	20	17100000000	21500000000	61.76	22	4	22	15900000000	20800000000	22	27	-0.209754	-0.104521	0.104521	0.063729	-0.196086
sp|P05749|RL22A_YEAST	P05749	RL22A_YEAST	RPL22A	Large ribosomal subunit protein eL22A	73.55	6	3	6	2870000000	3190000000	76.03	6	4	6	1660000000	2430000000	8	7	0.0767737	-0.187333	0.187333	0.350257	-0.113274
sp|P05750|RS3_YEAST	P05750	RS3_YEAST	RPS3	Small ribosomal subunit protein uS3	89.58	31	31	31	18500000000	23500000000	89.58	32	32	32	41500000000	62100000000	49	53	-0.250834	-0.114278	0.114278	0.0226486	-0.186329
sp|P05755|RS9B_YEAST	P05755	RS9B_YEAST	RPS9B	Small ribosomal subunit protein uS4B	63.59	25	2	25	22800000000	29700000000	67.69	26	1	26	31500000000	44000000000	37	49	-0.3881	-0.322943	0.322943	-0.114617	0.0223359
sp|P05756|RS13_YEAST	P05756	RS13_YEAST	RPS13	Small ribosomal subunit protein uS15	68.87	12	12	12	9770000000	10800000000	74.17	13	13	13	7600000000	8660000000	14	17	-0.109248	-0.0537903	0.0537903	0.164235	-0.246817
sp|P05759|RS31_YEAST	P05759	RS31_YEAST	RPS31	Ubiquitin-ribosomal protein eS31 fusion protein	65.79	19	10	19	7780000000	9030000000	69.74	20	12	20	19700000000	20900000000	24	26	-0.406819	-0.124419	0.124419	-0.133337	-0.176189
sp|P06101|CDC37_YEAST	P06101	CDC37_YEAST	CDC37	Hsp90 co-chaperone Cdc37	65.02	26	26	26	276000000	317000000	58.1	24	24	24	1080000000	1490000000	30	31	-0.0164343	-0.121287	0.121287	0.257048	-0.17932
sp|P06102|NOT3_YEAST	P06102	NOT3_YEAST	NOT3	General negative regulator of transcription subunit 3	42.11	31	31	31	184000000	1750000000	35.89	27	27	27	498000000	1090000000	22	23	-0.385263	-0.401738	0.401738	-0.111781	0.101131
sp|P06103|EIF3B_YEAST	P06103	EIF3B_YEAST	PRT1	Eukaryotic translation initiation factor 3 subunit B	57.8	43	43	43	955000000	1270000000	57.4	46	46	46	1870000000	2450000000	38	44	-0.304416	-0.2755	0.2755	-0.0309336	-0.0251068
sp|P06104|UBC2_YEAST	P06104	UBC2_YEAST	RAD6	Ubiquitin-conjugating enzyme E2 2	32.56	2	2	2	6.99252e+06	6.07589e+06	32.56	2	2	2	105000000	132000000	1	2	0.453551	-0.523813	0.523813	0.727034	0.223206
sp|P06105|SC160_YEAST	P06105	SC160_YEAST	SCP160	Protein SCP160	72.26	106	106	106	6980000000	8570000000	76.68	118	118	118	14600000000	23600000000	117	140	-0.109652	-0.329783	0.329783	0.163831	0.0291755
sp|P06115|CATT_YEAST	P06115	CATT_YEAST	CTT1	Catalase T	57.83	32	32	32	111000000000	115000000000	57.83	37	37	37	34500000000	34800000000	50	65	0.0332615	-0.187527	0.187527	0.306744	-0.11308
sp|P06168|ILV5_YEAST	P06168	ILV5_YEAST	ILV5	Ketol-acid reductoisomerase, mitochondrial	82.53	32	32	32	5960000000	6850000000	79.24	36	36	36	26600000000	34300000000	56	67	-0.087583	-0.19311	0.19311	0.1859	-0.107497
sp|P06169|PDC1_YEAST	P06169	PDC1_YEAST	PDC1	Pyruvate decarboxylase isozyme 1	66.61	43	31	43	2760000000000	2880000000000	71.58	52	38	52	387000000000	421000000000	152	189	-0.156046	-0.147268	0.147268	0.117437	-0.153339
sp|P06174|HEM4_YEAST	P06174	HEM4_YEAST	HEM4	Uroporphyrinogen-III synthase	25.09	4	4	4	77868.1	2.28216e+06	40	7	7	7	44300000	84300000	1	4	-0.524382	1.02253	-1.02253	-0.250899	-1.32314
sp|P06197|PIS_YEAST	P06197	PIS_YEAST	PIS1	CDP-diacylglycerol--inositol 3-phosphatidyltransferase	30.91	7	7	7	14500000	39100000	23.18	5	5	5	127000000	186000000	6	4	-0.50185	-0.0780833	0.0780833	-0.228367	-0.222524
sp|P06208|LEU1_YEAST	P06208	LEU1_YEAST	LEU4	2-isopropylmalate synthase	63.49	44	27	44	38000000000	31400000000	65.43	47	30	47	19600000000	18600000000	49	63	0.0191035	-0.247801	0.247801	0.292586	-0.0528058
sp|P06244|KAPA_YEAST	P06244	KAPA_YEAST	TPK1	cAMP-dependent protein kinase type 1	29.22	10	4	10	145000000	82600000	41.31	14	6	14	258000000	321000000	6	10	-0.207958	-0.14296	0.14296	0.0655246	-0.157647
sp|P06245|KAPB_YEAST	P06245	KAPB_YEAST	TPK2	cAMP-dependent protein kinase type 2	40.53	12	8	9	106000000	196000000	37.63	12	7	8	251000000	1770000000	2	6	0.185869	-0.224601	0.224601	0.459352	-0.0760065
sp|P06367|RS14A_YEAST	P06367	RS14A_YEAST	RPS14A	Small ribosomal subunit protein uS11A	76.64	15	1	15	15600000000	19700000000	82.48	16	1	16	39800000000	58300000000	42	51	-0.176132	-0.347122	0.347122	0.0973505	0.046515
sp|P06634|DED1_YEAST	P06634	DED1_YEAST	DED1	ATP-dependent RNA helicase DED1	84.27	45	39	45	5700000000	7150000000	82.45	47	41	47	11600000000	14500000000	65	74	-0.26013	-0.160104	0.160104	0.0133528	-0.140503
sp|P06700|SIR2_YEAST	P06700	SIR2_YEAST	SIR2	NAD-dependent histone deacetylase SIR2	17.79	6	6	6	3.83339e+06	4.37966e+06	15.66	5	5	5	51200000	77300000	2	2	0.313955	-1.27832	1.27832	0.587438	0.977715
sp|P06701|SIR3_YEAST	P06701	SIR3_YEAST	SIR3	Regulatory protein SIR3	13.19	8	8	8	1282938	1102453	8.28	5	5	5	13300000	25600000	3	3	0.0487953	-0.414835	0.414835	0.322278	0.114228
sp|P06704|CDC31_YEAST	P06704	CDC31_YEAST	CDC31	Cell division control protein 31	22.36	3	3	3	186000000	203000000	29.81	5	5	5	247000000	287000000	3	4	0.0827231	-0.136397	0.136397	0.356206	-0.16421
sp|P06738|PHSG_YEAST	P06738	PHSG_YEAST	GPH1	Glycogen phosphorylase	66.08	48	48	48	3240000000	3200000000	55.65	43	43	43	3340000000	4050000000	49	43	0.163776	0.00354414	-0.00354414	0.437259	-0.304151
sp|P06773|DCTD_YEAST	P06773	DCTD_YEAST	DCD1	Deoxycytidylate deaminase	13.78	3	3	3	92732.6	356291	19.87	5	5	5	23300000	51000000	1	4	-1.36616	-0.717273	0.717273	-1.09268	0.416666
sp|P06775|HIP1_YEAST	P06775	HIP1_YEAST	HIP1	Histidine permease	5.47	2	2	2	1.08158e+06	1.46921e+06	4.31	2	2	2	10400000	14000000	2	1	-0.167081	-0.117002	0.117002	0.106402	-0.183605
sp|P06778|RAD52_YEAST	P06778	RAD52_YEAST	RAD52	DNA repair and recombination protein RAD52	23.14	8	8	8	2980000000	115000000	26.75	11	11	11	29800000	164000000	4	6	-0.257662	-0.49919	0.49919	0.0158203	0.198583
sp|P06780|RHO1_YEAST	P06780	RHO1_YEAST	RHO1	GTP-binding protein RHO1	64.59	13	13	13	358000000	496000000	77.99	13	13	13	4200000000	1660000000	12	11	-0.00341797	-0.186852	0.186852	0.270065	-0.113755
sp|P06781|RHO2_YEAST	P06781	RHO2_YEAST	RHO2	GTP-binding protein RHO2	34.9	6	4	4	172000000	236000000	27.08	3	2	2	175000000	1760000000	2	1	-0.0241935	-0.971947	0.971947	0.249289	0.67134
sp|P06782|SNF1_YEAST	P06782	SNF1_YEAST	SNF1	Carbon catabolite-derepressing protein kinase	42.02	20	20	20	108000000	336000000	38.55	21	21	21	4140000000	4060000000	15	23	-0.20499	0.129291	-0.129291	0.0684923	-0.429898
sp|P06785|TYSY_YEAST	P06785	TYSY_YEAST	CDC21	Thymidylate synthase	48.03	14	14	14	115000000	133000000	46.38	13	13	13	328000000	601000000	12	12	-0.151259	-0.164159	0.164159	0.122223	-0.136448
sp|P06786|TOP2_YEAST	P06786	TOP2_YEAST	TOP2	DNA topoisomerase 2	29.55	36	36	36	3310000000	8110000000	31.02	34	34	34	772000000	1250000000	26	25	-0.156513	-0.358235	0.358235	0.11697	0.0576275
sp|P06787|CALM_YEAST	P06787	CALM_YEAST	CMD1	Calmodulin	63.27	11	11	11	659000000	789000000	63.27	9	9	9	375000000	858000000	8	6	-0.00742408	0.135136	-0.135136	0.266059	-0.435744
sp|P06839|RAD3_YEAST	P06839	RAD3_YEAST	RAD3	General transcription and DNA repair factor IIH helicase subunit XPD/RAD3	19.28	11	11	11	2.8787e+06	7343550	13.24	7	7	7	78300000	103000000	4	3	0.384908	-0.86661	0.86661	0.658391	0.566003
sp|P06843|SPT2_YEAST	P06843	SPT2_YEAST	SPT2	Protein SPT2	15.32	3	3	3	227000000	491000000	7.51	2	2	2	2630000000	479000000	2	2	-0.910033	-0.719151	0.719151	-0.63655	0.418544
sp|P07143|CY1_YEAST	P07143	CY1_YEAST	CYT1	Cytochrome c1, heme protein, mitochondrial	36.57	8	8	8	2590000000	5830000000	36.57	8	8	8	1780000000	2730000000	10	9	-0.931411	-0.468445	0.468445	-0.657928	0.167837
sp|P07149|FAS1_YEAST	P07149	FAS1_YEAST	FAS1	Fatty acid synthase subunit beta	64.02	115	115	115	16600000000	28000000000	64.21	115	115	115	31500000000	30300000000	164	167	-0.295044	-0.0273402	0.0273402	-0.0215615	-0.273267
sp|P07170|KAD2_YEAST	P07170	KAD2_YEAST	ADK1	Adenylate kinase	91.89	28	28	28	147000000000	159000000000	89.64	27	27	27	30100000000	43200000000	52	62	-0.0957013	-0.390315	0.390315	0.177781	0.0897081
sp|P07172|HIS8_YEAST	P07172	HIS8_YEAST	HIS5	Histidinol-phosphate aminotransferase	54.81	20	20	20	346000000	429000000	48.57	20	20	20	963000000	1810000000	18	20	-0.128769	-0.326924	0.326924	0.144714	0.0263167
sp|P07213|TOM70_YEAST	P07213	TOM70_YEAST	TOM70	Mitochondrial import receptor subunit TOM70	66.61	42	42	42	13200000000	14700000000	66.94	45	45	45	5000000000	7370000000	51	55	-0.106963	-0.165644	0.165644	0.166519	-0.134963
sp|P07236|SYTM_YEAST	P07236	SYTM_YEAST	MST1	Threonine--tRNA ligase, mitochondrial	15.15	4	4	4	30900000	88200000	9.74	3	3	3	22000000	185000000	2	2	-0.71495	0.748941	-0.748941	-0.441467	-1.04955
sp|P07244|PUR2_YEAST	P07244	PUR2_YEAST	ADE57	Bifunctional purine biosynthetic protein ADE5,7	62.97	39	39	39	725000000	921000000	61.1	39	39	39	2350000000	2890000000	45	42	-0.219669	-0.292765	0.292765	0.0538142	-0.00784211
sp|P07245|C1TC_YEAST	P07245	C1TC_YEAST	ADE3	C-1-tetrahydrofolate synthase, cytoplasmic	69.77	61	56	61	1890000000	2360000000	73.04	61	57	61	5900000000	9220000000	68	69	-0.175569	-0.292579	0.292579	0.0979134	-0.00802822
sp|P07246|ADH3_YEAST	P07246	ADH3_YEAST	ADH3	Alcohol dehydrogenase 3, mitochondrial	44.27	17	14	14	1100000000	1590000000	44	16	14	14	2640000000	3240000000	17	17	-0.177745	-0.0129543	0.0129543	0.0957381	-0.287653
sp|P07248|ADR1_YEAST	P07248	ADR1_YEAST	ADR1	Regulatory protein ADR1	5.44	4	4	4	632836	809535	9.9	8	8	8	82600000	102000000	1	5	-0.106393	-0.557957	0.557957	0.16709	0.257349
sp|P07250|IPMK_YEAST	P07250	IPMK_YEAST	ARG82	Inositol polyphosphate multikinase	21.13	4	4	4	356444	754543	23.38	4	4	4	76000000	102000000	1	3	-0.308318	-0.370539	0.370539	-0.0348351	0.0699319
sp|P07251|ATPA_YEAST	P07251	ATPA_YEAST	ATP1	ATP synthase subunit alpha, mitochondrial	69.54	42	42	42	101000000000	110000000000	69.17	43	43	43	27900000000	26500000000	48	62	-0.107106	-0.16725	0.16725	0.166377	-0.133357
sp|P07253|CBP6_YEAST	P07253	CBP6_YEAST	CBP6	Cytochrome B pre-mRNA-processing protein 6	40.74	7	7	7	26900000	59200000	27.78	4	4	4	23500000	7382429	4	1	0.349931	-1.42577	1.42577	0.623413	1.12517
sp|P07256|QCR1_YEAST	P07256	QCR1_YEAST	COR1	Cytochrome b-c1 complex subunit 1, mitochondrial	65.21	25	25	25	1280000000	2110000000	57.77	27	27	27	2520000000	3310000000	25	26	-0.331221	-0.191499	0.191499	-0.0577379	-0.109108
sp|P07257|QCR2_YEAST	P07257	QCR2_YEAST	QCR2	Cytochrome b-c1 complex subunit 2, mitochondrial	71.47	30	30	30	1070000000	1270000000	77.17	32	32	32	4070000000	2980000000	34	32	-0.107912	-0.122706	0.122706	0.165571	-0.177901
sp|P07258|CARA_YEAST	P07258	CARA_YEAST	CPA1	Carbamoyl phosphate synthase arginine-specific small chain	67.15	18	18	18	347000000	8580000000	45.99	10	10	10	47800000	71800000	4	4	-3.03879	-0.2217	0.2217	-2.76531	-0.0789076
sp|P07259|PYR1_YEAST	P07259	PYR1_YEAST	URA2	Multifunctional protein URA2	59.85	119	117	117	2680000000	3080000000	57	107	104	104	7430000000	10700000000	102	111	-0.145685	-0.164458	0.164458	0.127798	-0.136149
sp|P07260|IF4E_YEAST	P07260	IF4E_YEAST	CDC33	Eukaryotic translation initiation factor 4E	69.95	17	17	17	4700000000	5720000000	69.95	17	17	17	6880000000	9940000000	20	24	-0.0512312	-0.275275	0.275275	0.222252	-0.0253321
sp|P07262|DHE4_YEAST	P07262	DHE4_YEAST	GDH1	NADP-specific glutamate dehydrogenase 1	86.78	41	27	41	10200000000	13600000000	85.02	40	27	40	9620000000	11000000000	56	62	0.156297	-0.138475	0.138475	0.429779	-0.162133
sp|P07263|SYH_YEAST	P07263	SYH_YEAST	HTS1	Histidine--tRNA ligase, mitochondrial	58.79	33	32	33	2070000000	2590000000	61.72	32	31	32	1810000000	2500000000	40	40	-0.0630952	-0.191366	0.191366	0.210388	-0.109241
sp|P07264|LEUC_YEAST	P07264	LEUC_YEAST	LEU1	3-isopropylmalate dehydratase	72.53	58	58	58	65100000000	100000000000	69.19	57	57	57	16400000000	23100000000	92	85	-0.30348	-0.279605	0.279605	-0.0299971	-0.0210019
sp|P07267|CARP_YEAST	P07267	CARP_YEAST	PEP4	Saccharopepsin	52.84	24	24	24	1360000000	1580000000	49.38	23	23	23	1710000000	1940000000	23	25	-0.0721991	-0.127641	0.127641	0.201284	-0.172967
sp|P07269|PHO2_YEAST	P07269	PHO2_YEAST	PHO2	Regulatory protein PHO2	15.56	6	6	6	6092843	6.98369e+06	3.58	2	2	2	5346916	10400000	3	2	0.695642	-0.632569	0.632569	0.969125	0.331961
sp|P07273|TFS2_YEAST	P07273	TFS2_YEAST	DST1	Transcription elongation factor S-II	66.02	21	21	21	664000000	930000000	67.31	21	21	21	3310000000	5280000000	23	18	-0.530248	-0.270527	0.270527	-0.256765	-0.0300806
sp|P07274|PROF_YEAST	P07274	PROF_YEAST	PFY1	Profilin	46.83	7	7	7	1370000000	1590000000	57.94	8	8	8	1750000000	2190000000	11	11	-0.148034	-0.202933	0.202933	0.125449	-0.0976744
sp|P07275|PUT2_YEAST	P07275	PUT2_YEAST	PUT2	Delta-1-pyrroline-5-carboxylate dehydrogenase, mitochondrial	63.13	32	32	32	812000000	1070000000	63.3	34	34	34	2150000000	6220000000	30	39	-0.221836	-0.21538	0.21538	0.0516466	-0.0852276
sp|P07276|RAD2_YEAST	P07276	RAD2_YEAST	RAD2	DNA repair protein RAD2	2.62	2	2	2	1.47679e+06	3.82125e+06	6.79	5	5	5	2.82381e+06	25100000	1	1	-0.875419	-0.613887	0.613887	-0.601936	0.31328
sp|P07277|ERG12_YEAST	P07277	ERG12_YEAST	ERG12	Mevalonate kinase	42.66	12	12	12	58100000	39500000	44.24	14	14	14	153000000	234000000	9	9	-0.0153122	-0.0710815	0.0710815	0.258171	-0.229526
sp|P07278|KAPR_YEAST	P07278	KAPR_YEAST	BCY1	cAMP-dependent protein kinase regulatory subunit	75.24	30	30	30	12200000000	20300000000	76.92	32	32	32	5930000000	8760000000	21	29	-0.318189	-0.0878982	0.0878982	-0.0447064	-0.212709
sp|P07280|RS19A_YEAST	P07280	RS19A_YEAST	RPS19A	Small ribosomal subunit protein eS19A	77.78	18	2	18	186000000000	213000000000	79.86	18	0	18	40200000000	50600000000	31	38	-0.242096	-0.153586	0.153586	0.031387	-0.147021
sp|P07283|PMM_YEAST	P07283	PMM_YEAST	SEC53	Phosphomannomutase	80.71	27	27	27	39000000000	42400000000	83.86	29	29	29	13500000000	18100000000	37	37	-0.0298071	-0.088356	0.088356	0.243676	-0.212251
sp|P07284|SYSC_YEAST	P07284	SYSC_YEAST	SES1	Serine--tRNA ligase, cytoplasmic	71	43	43	43	73700000000	63300000000	65.58	44	44	44	13100000000	15400000000	71	74	-0.093057	-0.329008	0.329008	0.180426	0.0284013
sp|P07285|TRPD_YEAST	P07285	TRPD_YEAST	TRP4	Anthranilate phosphoribosyltransferase	35.79	10	10	10	214000000	274000000	41.58	13	13	13	364000000	481000000	10	12	-0.175601	-0.206402	0.206402	0.0978822	-0.0942054
sp|P07342|ILVB_YEAST	P07342	ILVB_YEAST	ILV2	Acetolactate synthase catalytic subunit, mitochondrial	61.28	39	39	39	42800000000	43100000000	58.22	36	36	36	10100000000	14300000000	52	55	-0.180424	-0.507763	0.507763	0.0930583	0.207156
sp|P07347|ARD1_YEAST	P07347	ARD1_YEAST	ARD1	N-terminal acetyltransferase A complex catalytic subunit ARD1	68.07	15	15	15	111000000	142000000	55.04	12	12	12	327000000	459000000	11	13	-0.108534	-0.401214	0.401214	0.164949	0.100607
sp|P07560|SEC4_YEAST	P07560	SEC4_YEAST	SEC4	Ras-related protein SEC4	59.07	12	11	11	60600000	120000000	62.79	13	12	12	1390000000	1680000000	10	15	-0.0835362	0.067634	-0.067634	0.189947	-0.368241
sp|P07702|LYS2_YEAST	P07702	LYS2_YEAST	LYS2	L-2-aminoadipate reductase	61.35	65	65	65	1300000000	1780000000	56.32	59	59	59	5760000000	7070000000	61	65	-0.158783	-0.0826543	0.0826543	0.1147	-0.217953
sp|P07703|RPAC1_YEAST	P07703	RPAC1_YEAST	RPC40	DNA-directed RNA polymerases I and III subunit RPAC1	61.79	21	21	21	11100000000	12300000000	67.16	21	21	21	5360000000	3290000000	19	17	-0.279957	-0.327487	0.327487	-0.00647434	0.0268803
sp|P07806|SYV_YEAST	P07806	SYV_YEAST	VAS1	Valine--tRNA ligase, mitochondrial	59.87	64	64	64	3470000000	3990000000	62.77	67	67	67	8120000000	10700000000	76	76	-0.209458	-0.226002	0.226002	0.0640244	-0.074605
sp|P07807|DYR_YEAST	P07807	DYR_YEAST	DFR1	Dihydrofolate reductase	12.8	2	2	2	9691952	12300000	29.86	4	4	4	80800000	116000000	2	2	-0.142285	-0.826455	0.826455	0.131198	0.525847
sp|P07834|CDC4_YEAST	P07834	CDC4_YEAST	CDC4	Cell division control protein 4	7.19	3	3	3	116644	2.60073e+06	7.57	3	3	3	4268632	7.15629e+06	1	2	-4.59711	-0.503134	0.503134	-4.32363	0.202527
sp|P07991|OAT_YEAST	P07991	OAT_YEAST	CAR2	Ornithine aminotransferase	83.73	29	29	29	9550000000	9560000000	88.44	28	28	28	8660000000	10000000000	38	41	-0.118499	-0.591504	0.591504	0.154984	0.290897
sp|P08004|CHS1_YEAST	P08004	CHS1_YEAST	CHS1	Chitin synthase 1	21.04	14	14	14	263000000	446000000	13	10	10	10	312000000	2850000000	9	5	-0.271248	-0.318945	0.318945	0.00223482	0.0183377
sp|P08018|PBS2_YEAST	P08018	PBS2_YEAST	PBS2	MAP kinase kinase PBS2	51.05	20	20	20	461000000	1440000000	46.56	20	20	20	699000000	1210000000	8	18	-0.185991	-0.493017	0.493017	0.0874919	0.19241
sp|P08067|UCRI_YEAST	P08067	UCRI_YEAST	RIP1	Cytochrome b-c1 complex subunit Rieske, mitochondrial	38.6	8	8	8	118000000	192000000	50.23	9	9	9	387000000	444000000	8	11	-0.524451	-0.487108	0.487108	-0.250968	0.186501
sp|P08153|SWI5_YEAST	P08153	SWI5_YEAST	SWI5	Transcriptional factor SWI5	12.98	5	5	5	774973	831365	4.09	2	2	2	9545107	8609597	1	1	0.971008	0.45363	-0.45363	1.24449	-0.754237
sp|P08417|FUMH_YEAST	P08417	FUMH_YEAST	FUM1	Fumarate hydratase, mitochondrial	48.77	20	20	20	908000000	830000000	51.02	21	21	21	5500000000	3140000000	20	20	-0.232357	-0.460552	0.460552	0.0411261	0.159945
sp|P08425|SYFM_YEAST	P08425	SYFM_YEAST	MSF1	Phenylalanine--tRNA ligase, mitochondrial	3.84	2	2	2	4425695	3967181	3.41	2	2	2	33500000	46400000	1	2	0.408625	-0.628783	0.628783	0.682108	0.328176
sp|P08432|DCOR_YEAST	P08432	DCOR_YEAST	SPE1	Ornithine decarboxylase	21.24	7	7	7	38900000	45900000	15.45	5	5	5	52900000	70100000	4	2	-0.542837	-0.318061	0.318061	-0.269354	0.0174541
sp|P08456|PSS_YEAST	P08456	PSS_YEAST	CHO1	CDP-diacylglycerol--serine O-phosphatidyltransferase	25.36	6	6	6	14600000000	16500000000	20.65	5	5	5	3780000000	4330000000	7	10	0.139809	-0.248515	0.248515	0.413292	-0.0520922
sp|P08466|NUC1_YEAST	P08466	NUC1_YEAST	NUC1	Mitochondrial nuclease	52.28	9	9	9	2.46042e+06	4401130	42.55	8	8	8	19700000	47300000	3	5	0.058517	-0.433835	0.433835	0.332	0.133228
sp|P08518|RPB2_YEAST	P08518	RPB2_YEAST	RPB2	DNA-directed RNA polymerase II subunit RPB2	51.39	56	56	56	2730000000	1230000000	45.02	46	46	46	2080000000	6930000000	43	44	-0.0204787	-0.165924	0.165924	0.253004	-0.134684
sp|P08524|ERG20_YEAST	P08524	ERG20_YEAST	ERG20	Farnesyl pyrophosphate synthase	62.78	25	25	25	1560000000	1870000000	58.52	25	25	25	4530000000	4720000000	27	32	-0.0884063	-0.016606	0.016606	0.185076	-0.284001
sp|P08525|QCR8_YEAST	P08525	QCR8_YEAST	QCR8	Cytochrome b-c1 complex subunit 8, mitochondrial	64.89	4	4	4	61700000	83800000	44.68	4	4	4	49000000	65400000	3	2	-0.169621	-0.091035	0.091035	0.103862	-0.209572
sp|P08539|GPA1_YEAST	P08539	GPA1_YEAST	GPA1	Guanine nucleotide-binding protein alpha-1 subunit	40.89	15	15	15	1450000000	1880000000	24.79	10	10	10	1110000000	909000000	10	9	-0.225925	0.185413	-0.185413	0.0475578	-0.48602
sp|P08566|ARO1_YEAST	P08566	ARO1_YEAST	ARO1	Pentafunctional AROM polypeptide	68.01	93	93	93	31100000000	35900000000	64.8	90	90	90	16400000000	21000000000	103	104	-0.229201	-0.0804675	0.0804675	0.0442815	-0.22014
sp|P08678|CYAA_YEAST	P08678	CYAA_YEAST	CYR1	Adenylate cyclase	21.87	29	29	29	595000000	516000000	18.26	26	26	26	3610000000	1150000000	10	8	-0.36079	0.104825	-0.104825	-0.0873074	-0.405432
sp|P08679|CISY2_YEAST	P08679	CISY2_YEAST	CIT2	Citrate synthase, peroxisomal	30.87	10	8	8	4629673	10300000	26.74	8	7	7	112000000	232000000	3	6	-0.643508	-0.847009	0.847009	-0.370025	0.546402
sp|P08964|MYO1_YEAST	P08964	MYO1_YEAST	MYO1	Myosin-1	21.01	30	30	30	227000000	628000000	19.09	26	26	26	387000000	1760000000	11	13	-0.198732	-0.130992	0.130992	0.0747508	-0.169616
sp|P09032|EI2BG_YEAST	P09032	EI2BG_YEAST	GCD1	Translation initiation factor eIF2B subunit gamma	37.54	15	15	15	224000000	283000000	32.53	14	14	14	436000000	558000000	15	10	-0.28795	-0.0172861	0.0172861	-0.0144674	-0.283321
sp|P09064|IF2B_YEAST	P09064	IF2B_YEAST	SUI3	Eukaryotic translation initiation factor 2 subunit beta	73.33	24	24	24	343000000	397000000	75.09	24	24	24	817000000	1390000000	22	20	-0.285777	-0.31341	0.31341	-0.0122938	0.0128024
sp|P09232|PRTB_YEAST	P09232	PRTB_YEAST	PRB1	Cerevisin	24.88	16	16	16	552000000	630000000	32.6	19	19	19	5040000000	5840000000	16	24	0.162396	-0.0077663	0.0077663	0.435879	-0.292841
sp|P09368|PUT1_YEAST	P09368	PUT1_YEAST	PUT1	Proline dehydrogenase, mitochondrial	17.23	6	6	6	1.81405e+06	21000000	29.83	12	12	12	197000000	297000000	2	6	0.191207	-0.488247	0.488247	0.46469	0.18764
sp|P09436|SYIC_YEAST	P09436	SYIC_YEAST	ILS1	Isoleucine--tRNA ligase, cytoplasmic	70.52	79	78	79	24800000000	32400000000	68.47	83	82	83	17300000000	21200000000	80	91	-0.267166	-0.153238	0.153238	0.00631716	-0.147369
sp|P09440|C1TM_YEAST	P09440	C1TM_YEAST	MIS1	C-1-tetrahydrofolate synthase, mitochondrial	56.72	55	50	50	13700000000	15500000000	52.1	44	39	39	4800000000	10300000000	53	41	-0.387333	-0.36053	0.36053	-0.11385	0.0599226
sp|P09457|ATPO_YEAST	P09457	ATPO_YEAST	ATP5	ATP synthase subunit 5, mitochondrial	48.11	11	11	11	3790000000	4240000000	62.26	15	15	15	3060000000	2900000000	12	15	-0.0912245	-0.0893625	0.0893625	0.182258	-0.211245
sp|P09620|KEX1_YEAST	P09620	KEX1_YEAST	KEX1	Pheromone-processing carboxypeptidase KEX1	32.65	15	15	15	51600000	75300000	25.51	13	13	13	501000000	372000000	5	10	-0.309163	-0.105872	0.105872	-0.0356805	-0.194735
sp|P09624|DLDH_YEAST	P09624	DLDH_YEAST	LPD1	Dihydrolipoyl dehydrogenase, mitochondrial	75.55	33	33	33	31000000000	30800000000	78.76	37	37	37	7810000000	12000000000	39	45	0.0470457	-0.153166	0.153166	0.320528	-0.147441
sp|P09733|TBA1_YEAST	P09733	TBA1_YEAST	TUB1	Tubulin alpha-1 chain	45.86	21	15	21	605000000	963000000	45.41	19	12	19	1450000000	2460000000	24	24	-0.221407	-0.408383	0.408383	0.0520759	0.107776
sp|P09734|TBA3_YEAST	P09734	TBA3_YEAST	TUB3	Tubulin alpha-3 chain	45.39	17	11	11	291000000	261000000	47.19	20	13	13	3910000000	893000000	11	13	-0.365546	-0.285757	0.285757	-0.0920632	-0.0148499
sp|P09798|CDC16_YEAST	P09798	CDC16_YEAST	CDC16	Anaphase-promoting complex subunit CDC16	4.64	3	3	3	64400000	290273	3.33	2	2	2	10600000	18400000	1	2	-0.0787509	-0.713743	0.713743	0.194732	0.413136
sp|P09880|TRNL_YEAST	P09880	TRNL_YEAST	TRL1	tRNA ligase	32.77	22	22	22	77300000	120000000	34.22	23	23	23	536000000	1400000000	15	17	-0.463914	-0.239145	0.239145	-0.190432	-0.0614621
sp|P09938|RIR2_YEAST	P09938	RIR2_YEAST	RNR2	Ribonucleoside-diphosphate reductase small chain 1	65.66	28	28	28	2580000000	3560000000	64.66	28	28	28	2900000000	3370000000	32	35	0.365466	-0.0362481	0.0362481	0.638949	-0.264359
sp|P09950|HEM1_YEAST	P09950	HEM1_YEAST	HEM1	5-aminolevulinate synthase, mitochondrial	39.96	18	18	18	2950000000	4160000000	36.13	17	17	17	987000000	4230000000	16	14	-0.211703	-0.352831	0.352831	0.0617802	0.052224
sp|P09959|SWI6_YEAST	P09959	SWI6_YEAST	SWI6	Regulatory protein SWI6	23.91	14	14	14	33100000	75700000	22.79	13	13	13	42100000	87800000	5	5	-0.16685	-0.228839	0.228839	0.106633	-0.0717681
sp|P0C0T4|RS25B_YEAST	P0C0T4	RS25B_YEAST	RPS25B	Small ribosomal subunit protein eS25B	60.19	10	0	10	10700000000	12000000000	62.04	12	0	12	15600000000	21600000000	11	19	-0.120846	-0.00449566	0.00449566	0.152637	-0.296111
sp|P0C0V8|RS21A_YEAST	P0C0V8	RS21A_YEAST	RPS21A	Small ribosomal subunit protein eS21A	100	11	1	1	1745642	2.14222e+06	91.95	12	1	1	799000000	895000000	1	1	-0.708471	-0.0064548	0.0064548	-0.434988	-0.294152
sp|P0C0W1|RS22A_YEAST	P0C0W1	RS22A_YEAST	RPS22A	Small ribosomal subunit protein uS8A	73.08	12	0	12	14600000000	23200000000	83.85	13	0	13	7320000000	9040000000	18	21	-0.422891	-0.144429	0.144429	-0.149408	-0.156179
sp|P0C0W9|RL11A_YEAST	P0C0W9	RL11A_YEAST	RPL11A	Large ribosomal subunit protein uL5A	62.64	15	0	15	9000000000	11100000000	49.43	13	0	13	25000000000	40600000000	22	22	0.00536104	-0.0839153	0.0839153	0.278844	-0.216692
sp|P0C2H6|RL27A_YEAST	P0C2H6	RL27A_YEAST	RPL27A	Large ribosomal subunit protein eL27A	61.03	12	2	12	102000000000	141000000000	61.76	14	2	14	28200000000	39700000000	21	28	-0.396505	-0.349319	0.349319	-0.123022	0.0487123
sp|P0C2H8|RL31A_YEAST	P0C2H8	RL31A_YEAST	RPL31A	Large ribosomal subunit protein eL31A	63.72	13	1	13	208000000000	252000000000	79.65	16	1	16	41800000000	59000000000	20	23	-0.0956306	-0.359664	0.359664	0.177852	0.0590565
sp|P0C2H9|RL31B_YEAST	P0C2H9	RL31B_YEAST	RPL31B	Large ribosomal subunit protein eL31B	63.72	13	1	1	872000000	1050000000	79.65	16	1	1	1640000000	2190000000	4	4	0.0473701	-0.0258072	0.0258072	0.320853	-0.2748
sp|P0C2I6|YL13B_YEAST	P0C2I6	YL13B_YEAST	TY1B-LR3	Transposon Ty1-LR3 Gag-Pol polyprotein	51.68	83	1	4	852000000	1230000000	48.95	76	0	2	2410000000	3600000000	4	5	0.0762995	-0.245734	0.245734	0.349782	-0.0548727
sp|P0C2I8|YL14A_YEAST	P0C2I8	YL14A_YEAST	TY1A-LR4	Transposon Ty1-LR4 Gag polyprotein	53.86	26	1	26	35300000000	63200000000	59.32	25	1	25	35900000000	49700000000	49	63	-0.437912	-0.313947	0.313947	-0.164429	0.0133399
sp|P0C2J1|YP14B_YEAST	P0C2J1	YP14B_YEAST	TY1B-PR3	Transposon Ty1-PR3 Gag-Pol polyprotein	50.14	79	0	56	7390000000	13100000000	48.95	75	0	52	7640000000	10900000000	53	65	-0.732814	-0.196122	0.196122	-0.459331	-0.104485
sp|P0C2J3|YL21B_YEAST	P0C2J3	YL21B_YEAST	TY2B-LR1	Transposon Ty2-LR1 Gag-Pol polyprotein	31.64	44	0	15	117000000	286000000	21.86	32	0	8	128000000	232000000	5	4	-0.95672	-1.00398	1.00398	-0.683237	0.703375
sp|P0C5N3|YG41A_YEAST	P0C5N3	YG41A_YEAST	YGL041W-A	Uncharacterized protein YGL041W-A, mitochondrial	18.83	2	2	2	691821	911287	33.12	4	4	4	25500000	42100000	3	4	-0.530564	-1.8263	1.8263	-0.257081	1.5257
sp|P0CH08|RL40A_YEAST	P0CH08	RL40A_YEAST	RPL40A	Ubiquitin-ribosomal protein eL40A fusion protein	51.56	12	0	3	26200000000	34700000000	51.56	11	0	3	7320000000	7630000000	4	5	0.00650086	0.131939	-0.131939	0.279984	-0.432546
sp|P0CS90|HSP77_YEAST	P0CS90	HSP77_YEAST	SSC1	Import motor subunit, mitochondrial	66.97	64	52	64	16100000000	19800000000	72.02	65	53	65	27300000000	31800000000	83	85	-0.0986845	-0.092332	0.092332	0.174798	-0.208275
sp|P0CT04|IPB2_YEAST	P0CT04	IPB2_YEAST	PBI2	Protease B inhibitor 2	96	12	12	12	16000000000	20200000000	96	10	10	10	5430000000	5580000000	14	14	-0.0484395	0.124862	-0.124862	0.225043	-0.425469
sp|P0CX14|YRF13_YEAST	P0CX14	YRF13_YEAST	YRF1-3	Y' element ATP-dependent helicase protein 1 copy 3	8.93	9	0	9	13600000	11700000	7.32	7	0	7	47100000	59800000	1	1	0.791949	0.0802985	-0.0802985	1.06543	-0.380906
sp|P0CX23|RL20A_YEAST	P0CX23	RL20A_YEAST	RPL20A	Large ribosomal subunit protein eL20A	62.21	16	0	16	68400000000	69100000000	70.93	19	0	19	38600000000	40500000000	28	29	-0.242707	-0.330842	0.330842	0.0307756	0.0302354
sp|P0CX25|RL43A_YEAST	P0CX25	RL43A_YEAST	RPL43A	Large ribosomal subunit protein eL43A	61.96	11	0	11	278000000000	354000000000	69.57	12	0	12	58600000000	78300000000	18	23	-0.0327707	-0.103967	0.103967	0.240712	-0.19664
sp|P0CX27|RL44A_YEAST	P0CX27	RL44A_YEAST	RPL42A	Large ribosomal subunit protein eL42A	33.02	7	0	7	52600000000	14700000000	41.51	10	0	10	10500000000	6040000000	6	9	-0.162812	-0.0154005	0.0154005	0.110671	-0.285207
sp|P0CX29|RS23A_YEAST	P0CX29	RS23A_YEAST	RPS23A	Small ribosomal subunit protein uS12A	57.93	13	0	13	4660000000	5530000000	55.86	13	0	13	8090000000	9850000000	16	20	-0.0716107	-0.0659417	0.0659417	0.201872	-0.234665
sp|P0CX31|RS24A_YEAST	P0CX31	RS24A_YEAST	RPS24A	Small ribosomal subunit protein eS24A	77.04	20	0	20	47300000000	43900000000	77.04	20	0	20	27700000000	29400000000	25	30	0.0440883	-0.207271	0.207271	0.317571	-0.0933357
sp|P0CX33|RS30A_YEAST	P0CX33	RS30A_YEAST	RPS30A	Small ribosomal subunit protein eS30A	71.43	11	0	11	16700000000	20200000000	76.19	11	0	11	4740000000	5400000000	13	10	-0.10941	0.114824	-0.114824	0.164073	-0.415431
sp|P0CX35|RS4A_YEAST	P0CX35	RS4A_YEAST	RPS4A	Small ribosomal subunit protein eS4A	82.38	35	0	35	215000000000	288000000000	77.01	34	0	34	71400000000	89300000000	51	56	-0.205209	-0.111188	0.111188	0.0682738	-0.189419
sp|P0CX37|RS6A_YEAST	P0CX37	RS6A_YEAST	RPS6A	Small ribosomal subunit protein eS6A	73.73	30	0	30	144000000000	210000000000	73.73	32	0	32	78600000000	110000000000	46	50	-0.141232	-0.193573	0.193573	0.132251	-0.107034
sp|P0CX39|RS8A_YEAST	P0CX39	RS8A_YEAST	RPS8A	Small ribosomal subunit protein eS8A	53.5	14	0	14	9580000000	12500000000	53	13	0	13	20800000000	29100000000	21	21	-0.0634955	-0.268001	0.268001	0.209987	-0.0326062
sp|P0CX41|RL23A_YEAST	P0CX41	RL23A_YEAST	RPL23A	Large ribosomal subunit protein uL14A	81.02	13	0	13	16600000000	24100000000	81.75	13	0	13	7260000000	5470000000	33	32	-0.267097	-0.33565	0.33565	0.00638589	0.0350426
sp|P0CX43|RL1A_YEAST	P0CX43	RL1A_YEAST	RPL1A	Large ribosomal subunit protein uL1A	62.21	17	0	17	29100000000	35700000000	60.37	19	0	19	22900000000	23800000000	30	40	-0.18036	-0.143594	0.143594	0.0931226	-0.157013
sp|P0CX45|RL2A_YEAST	P0CX45	RL2A_YEAST	RPL2A	Large ribosomal subunit protein uL2A	68.11	26	0	26	294000000000	346000000000	67.32	24	0	24	106000000000	127000000000	39	58	-0.193794	-0.175591	0.175591	0.0796884	-0.125016
sp|P0CX47|RS11A_YEAST	P0CX47	RS11A_YEAST	RPS11A	Small ribosomal subunit protein uS17A	74.36	18	0	18	84300000000	112000000000	69.87	18	0	18	54700000000	69000000000	30	32	0.0130696	-0.175301	0.175301	0.286552	-0.125307
sp|P0CX49|RL18A_YEAST	P0CX49	RL18A_YEAST	RPL18A	Large ribosomal subunit protein eL18A	69.35	20	0	20	10300000000	11500000000	71.51	22	0	22	24800000000	26300000000	20	23	-0.0731367	-0.0170281	0.0170281	0.200346	-0.283579
sp|P0CX51|RS16A_YEAST	P0CX51	RS16A_YEAST	RPS16A	Small ribosomal subunit protein uS9A	79.02	20	0	20	19300000000	23400000000	79.02	20	0	20	29800000000	37000000000	26	26	-0.0385606	-0.0403735	0.0403735	0.234922	-0.260234
sp|P0CX53|RL12A_YEAST	P0CX53	RL12A_YEAST	RPL12A	Large ribosomal subunit protein uL11A	69.09	12	0	12	7230000000	8670000000	69.09	14	0	14	10200000000	14500000000	16	23	-0.462456	-0.414891	0.414891	-0.188973	0.114284
sp|P0CX55|RS18A_YEAST	P0CX55	RS18A_YEAST	RPS18A	Small ribosomal subunit protein uS13A	70.55	17	0	17	46100000000	56100000000	75.34	18	0	18	37200000000	45100000000	28	34	0.100219	-0.088607	0.088607	0.373702	-0.212
sp|P0CX80|MTCU1_YEAST	P0CX80	MTCU1_YEAST	CUP1-1	Copper metallothionein 1-1	39.34	3	0	3	117000000	207000000	40.98	4	0	4	192000000	612000000	5	6	-0.65293	-0.665585	0.665585	-0.379447	0.364978
sp|P0CX82|RL19A_YEAST	P0CX82	RL19A_YEAST	RPL19A	Large ribosomal subunit protein eL19A	68.25	27	0	27	92300000000	94900000000	62.43	22	0	22	34600000000	41400000000	42	36	-0.0799925	0.0493213	-0.0493213	0.19349	-0.349928
sp|P0CX84|RL35A_YEAST	P0CX84	RL35A_YEAST	RPL35A	Large ribosomal subunit protein uL29A	55.83	16	0	16	54000000000	67500000000	58.33	16	0	16	23900000000	25600000000	24	26	-0.31109	-0.444758	0.444758	-0.0376075	0.144151
sp|P10080|SSBP1_YEAST	P10080	SSBP1_YEAST	SBP1	Single-stranded nucleic acid-binding protein	64.97	21	21	21	1800000000	3760000000	65.99	23	23	23	2190000000	2500000000	27	33	-0.34253	-0.0559757	0.0559757	-0.0690468	-0.244631
sp|P10081|IF4A_YEAST	P10081	IF4A_YEAST	TIF1	ATP-dependent RNA helicase eIF4A	74.94	37	37	37	137000000000	168000000000	74.94	37	37	37	15900000000	20700000000	69	67	-0.240469	-0.175894	0.175894	0.0330138	-0.124713
sp|P10356|YEY2_YEAST	P10356	YEY2_YEAST	YER152C	Uncharacterized protein YER152C	24.15	8	8	8	49900000	49600000	14.9	4	4	4	20000000	39200000	5	3	0.0995053	-0.389736	0.389736	0.372988	0.0891286
sp|P10363|PRI1_YEAST	P10363	PRI1_YEAST	PRI1	DNA primase small subunit	26.89	9	9	9	60500000	77300000	21.27	7	7	7	76100000	132000000	9	4	-0.286311	0.0892917	-0.0892917	-0.0128287	-0.389899
sp|P10507|MPPB_YEAST	P10507	MPPB_YEAST	MAS1	Mitochondrial-processing peptidase subunit beta	33.33	14	14	14	11600000	36300000	26.19	8	8	8	200000000	310000000	4	10	-1.14931	-0.833039	0.833039	-0.875826	0.532431
sp|P10591|HSP71_YEAST	P10591	HSP71_YEAST	SSA1	Heat shock protein SSA1	85.05	70	17	18	12900000000	14100000000	86.45	76	21	22	26900000000	33200000000	30	36	-0.199407	-0.181779	0.181779	0.0740756	-0.118828
sp|P10592|HSP72_YEAST	P10592	HSP72_YEAST	SSA2	Heat shock protein SSA2	86.07	71	16	71	97000000000	105000000000	85.29	73	16	73	146000000000	184000000000	125	140	0.00809918	-0.140244	0.140244	0.281582	-0.160363
sp|P10614|CP51_YEAST	P10614	CP51_YEAST	ERG11	Lanosterol 14-alpha demethylase CYP51	40.94	13	13	13	336000000	415000000	30.38	11	11	11	394000000	342000000	10	7	-0.129601	0.0223667	-0.0223667	0.143881	-0.322974
sp|P10659|METK1_YEAST	P10659	METK1_YEAST	SAM1	S-adenosylmethionine synthase 1	84.29	37	16	16	798000000	936000000	86.13	38	17	17	2900000000	4020000000	22	22	-0.304134	-0.1174	0.1174	-0.0306508	-0.183207
sp|P10662|RT01_YEAST	P10662	RT01_YEAST	MRP1	Small ribosomal subunit protein mS43	40.81	11	11	11	56600000	1560000000	39.25	10	10	10	199000000	270000000	8	10	0.0994547	-0.0804841	0.0804841	0.372937	-0.220123
sp|P10664|RL4A_YEAST	P10664	RL4A_YEAST	RPL4A	Large ribosomal subunit protein uL4A	75.14	27	2	27	13400000000	15400000000	74.03	29	3	29	27900000000	35800000000	51	60	-0.180823	-0.233874	0.233874	0.0926598	-0.0667335
sp|P10823|GPA2_YEAST	P10823	GPA2_YEAST	GPA2	Guanine nucleotide-binding protein alpha-2 subunit	24.72	9	9	9	30100000	48400000	33.41	10	10	10	74900000	92300000	6	7	-0.222732	-0.242072	0.242072	0.0507505	-0.0585351
sp|P10869|AK_YEAST	P10869	AK_YEAST	HOM3	Aspartokinase	59.39	29	29	29	17000000000	22700000000	52.75	28	28	28	2780000000	3790000000	34	29	-0.258741	-0.0867413	0.0867413	0.0147423	-0.213866
sp|P10961|HSF_YEAST	P10961	HSF_YEAST	HSF1	Heat shock transcription factor	37.45	19	18	19	311000000	464000000	27.97	14	13	14	751000000	675000000	8	10	-0.530543	-0.578666	0.578666	-0.257061	0.278059
sp|P10962|MAK16_YEAST	P10962	MAK16_YEAST	MAK16	Protein MAK16	37.58	10	10	10	64000000	130000000	25.82	6	6	6	213000000	193000000	6	4	-0.706487	-0.233104	0.233104	-0.433005	-0.0675029
sp|P10964|RPA1_YEAST	P10964	RPA1_YEAST	RPA190	DNA-directed RNA polymerase I subunit RPA190	56.01	73	72	73	3870000000	6080000000	54.57	79	78	79	7130000000	8970000000	65	80	-0.32011	-0.35163	0.35163	-0.046627	0.0510231
sp|P11075|SEC7_YEAST	P11075	SEC7_YEAST	SEC7	Protein transport protein SEC7	38.38	55	55	55	342000000	788000000	34.89	50	50	50	10200000000	8240000000	31	38	-0.182609	0.0811074	-0.0811074	0.0908737	-0.381715
sp|P11076|ARF1_YEAST	P11076	ARF1_YEAST	ARF1	ADP-ribosylation factor 1	60.22	10	3	10	334000000	316000000	61.33	11	3	11	1840000000	1930000000	9	14	-0.0359573	0.016421	-0.016421	0.237525	-0.317028
sp|P11154|PYC1_YEAST	P11154	PYC1_YEAST	PYC1	Pyruvate carboxylase 1	51.78	55	20	20	413000000	1480000000	53.82	56	17	17	6270000000	4340000000	23	26	-1.25283	-0.461716	0.461716	-0.979343	0.161109
sp|P11325|SYLM_YEAST	P11325	SYLM_YEAST	NAM2	Leucine--tRNA ligase, mitochondrial	3.69	2	2	2	20001.7	37474.5	1.79	2	2	2	4.20305e+06	5.28356e+06	1	1	-0.656919	-0.0252601	0.0252601	-0.383436	-0.275347
sp|P11353|HEM6_YEAST	P11353	HEM6_YEAST	HEM13	Oxygen-dependent coproporphyrinogen-III oxidase	62.5	15	15	15	36300000	32900000	59.45	15	15	15	527000000	934000000	10	17	0.0628291	-0.497262	0.497262	0.336312	0.196655
sp|P11412|G6PD_YEAST	P11412	G6PD_YEAST	ZWF1	Glucose-6-phosphate 1-dehydrogenase	71.88	31	31	31	33600000000	50100000000	70.89	32	32	32	9450000000	5370000000	27	33	-0.336036	-0.281751	0.281751	-0.0625532	-0.0188565
sp|P11433|CDC24_YEAST	P11433	CDC24_YEAST	CDC24	Cell division control protein 24	11.36	7	7	7	876410	33100000	12.06	6	6	6	16200000	36200000	4	5	-1.31643	-1.13527	1.13527	-1.04295	0.834662
sp|P11484|SSB1_YEAST	P11484	SSB1_YEAST	SSB1	Ribosome-associated molecular chaperone SSB1	77.32	58	3	58	47800000000	62600000000	83.36	61	4	61	63700000000	86900000000	104	122	-0.192171	-0.155271	0.155271	0.0813122	-0.145336
sp|P11491|PPB_YEAST	P11491	PPB_YEAST	PHO8	Repressible alkaline phosphatase	43.99	15	15	15	7380000000	8920000000	42.76	16	16	16	4280000000	8510000000	16	22	-0.1934	-0.399398	0.399398	0.0800831	0.0987913
sp|P11632|NHP6A_YEAST	P11632	NHP6A_YEAST	NHP6A	Non-histone chromosomal protein 6A	79.57	11	10	11	1080000000	1510000000	79.57	11	10	11	946000000	3030000000	14	11	0.0321121	-0.725643	0.725643	0.305595	0.425036
sp|P11633|NHP6B_YEAST	P11633	NHP6B_YEAST	NHP6B	Non-histone chromosomal protein 6B	62.63	9	8	8	166000000	232000000	62.63	8	7	7	624000000	716000000	10	7	-0.313447	-0.211547	0.211547	-0.0399638	-0.08906
sp|P11655|SEC12_YEAST	P11655	SEC12_YEAST	SEC12	Guanine nucleotide-exchange factor SEC12	15.71	4	4	4	4280968	6783990	15.5	7	7	7	638000000	148000000	4	2	-0.694391	2.47007	-2.47007	-0.420908	-2.77068
sp|P11745|RNA1_YEAST	P11745	RNA1_YEAST	RNA1	Ran GTPase-activating protein 1	77.15	27	27	27	11400000000	13900000000	64.62	23	23	23	1510000000	1950000000	22	22	-0.0961267	-0.361746	0.361746	0.177356	0.0611384
sp|P11792|SCH9_YEAST	P11792	SCH9_YEAST	SCH9	Serine/threonine-protein kinase SCH9	17.11	8	8	8	1430000000	1750000000	15.78	9	9	9	2690000000	3610000000	4	4	-1.0735	-0.191316	0.191316	-0.80002	-0.109291
sp|P11914|MPPA_YEAST	P11914	MPPA_YEAST	MAS2	Mitochondrial-processing peptidase subunit alpha	44.61	18	18	18	126000000	208000000	37.97	17	17	17	191000000	341000000	12	11	-0.0690634	-0.401396	0.401396	0.204419	0.100789
sp|P11938|RAP1_YEAST	P11938	RAP1_YEAST	RAP1	DNA-binding protein RAP1	44.01	24	24	24	282000000	307000000	49.94	28	28	28	872000000	1320000000	16	23	-0.152305	-0.380289	0.380289	0.121178	0.079682
sp|P11972|SST2_YEAST	P11972	SST2_YEAST	SST2	Protein SST2	18.19	10	9	10	55500000	87900000	16.48	9	8	9	186000000	228000000	9	9	-0.118623	-0.63056	0.63056	0.15486	0.329953
sp|P11978|SIR4_YEAST	P11978	SIR4_YEAST	SIR4	Regulatory protein SIR4	11.12	10	10	10	7447778	9981881	12.81	12	12	12	24900000	62800000	3	5	-0.23371	-0.295155	0.295155	0.0397733	-0.00545171
sp|P11986|INO1_YEAST	P11986	INO1_YEAST	INO1	Inositol-3-phosphate synthase	44.09	19	19	19	191000000	206000000	53.47	23	23	23	334000000	661000000	17	22	0.215564	-0.316626	0.316626	0.489047	0.0160188
sp|P12383|PDR1_YEAST	P12383	PDR1_YEAST	PDR1	Transcription factor PDR1	8.99	6	6	6	7557784	41500000	13.01	7	7	7	18900000	49700000	2	2	-0.336083	0.176317	-0.176317	-0.0626005	-0.476924
sp|P12385|ERF1_YEAST	P12385	ERF1_YEAST	SUP45	Eukaryotic peptide chain release factor subunit 1	67.51	33	33	33	1260000000	1680000000	65.68	32	32	32	2860000000	4070000000	29	34	-0.137141	-0.587011	0.587011	0.136342	0.286404
sp|P12611|WHI2_YEAST	P12611	WHI2_YEAST	WHI2	Growth regulation protein	27.16	9	9	9	40700000	55300000	17.49	8	8	8	179000000	337000000	6	8	-0.152385	-0.466869	0.466869	0.121097	0.166262
sp|P12612|TCPA_YEAST	P12612	TCPA_YEAST	TCP1	T-complex protein 1 subunit alpha	66.73	31	31	31	8920000000	9740000000	65.47	26	26	26	9420000000	7570000000	35	32	-0.223439	-0.252464	0.252464	0.0500439	-0.0481431
sp|P12630|BAR1_YEAST	P12630	BAR1_YEAST	BAR1	Barrierpepsin	16.52	7	7	7	4.50451e+06	5822973	13.46	6	6	6	34500000	23000000	4	3	-0.219953	-0.00482307	0.00482307	0.0535295	-0.295784
sp|P12683|HMDH1_YEAST	P12683	HMDH1_YEAST	HMG1	3-hydroxy-3-methylglutaryl-coenzyme A reductase 1	22.39	17	13	13	40700000	76500000	20.49	16	11	11	264000000	209000000	6	6	-0.641149	-0.512751	0.512751	-0.367666	0.212144
sp|P12684|HMDH2_YEAST	P12684	HMDH2_YEAST	HMG2	3-hydroxy-3-methylglutaryl-coenzyme A reductase 2	23.54	16	12	16	23000000	58000000	18.18	14	9	14	345000000	462000000	12	10	-0.101252	-0.217039	0.217039	0.172231	-0.0835679
sp|P12686|RT13_YEAST	P12686	RT13_YEAST	MRP13	Small ribosomal subunit protein mS27	27.14	5	5	5	378000000	1540000000	24.78	7	7	7	422000000	511000000	3	7	-0.529852	-0.602695	0.602695	-0.256369	0.302088
sp|P12687|RM02_YEAST	P12687	RM02_YEAST	MRP7	Large ribosomal subunit protein bL27m	22.37	8	8	8	23100000	27600000	25.88	8	8	8	99400000	247000000	2	6	0.42181	-0.319599	0.319599	0.695293	0.0189921
sp|P12688|YPK1_YEAST	P12688	YPK1_YEAST	YPK1	Serine/threonine-protein kinase YPK1	45.44	24	20	24	131000000	194000000	36.32	18	14	18	610000000	1020000000	9	17	-0.459466	-0.551163	0.551163	-0.185983	0.250556
sp|P12695|ODP2_YEAST	P12695	ODP2_YEAST	LAT1	Dihydrolipoyllysine-residue acetyltransferase component of pyruvate dehydrogenase complex, mitochondrial	43.57	32	32	32	1460000000	1890000000	44.4	33	33	33	3100000000	4290000000	32	41	-0.533311	-0.362032	0.362032	-0.259828	0.0614248
sp|P12709|G6PI_YEAST	P12709	G6PI_YEAST	PGI1	Glucose-6-phosphate isomerase	67.33	35	35	35	38100000000	42100000000	67.87	40	40	40	35800000000	46500000000	61	79	0.0442791	-0.0630978	0.0630978	0.317762	-0.237509
sp|P12753|RAD50_YEAST	P12753	RAD50_YEAST	RAD50	DNA repair protein RAD50	13.41	13	13	13	9357755	10500000	14.86	14	14	14	46100000	67100000	4	5	-0.172599	-0.74288	0.74288	0.100884	0.442273
sp|P12754|EI2BD_YEAST	P12754	EI2BD_YEAST	GCD2	Translation initiation factor eIF2B subunit delta	29.8	16	16	16	112000000	140000000	31.34	16	16	16	429000000	604000000	12	15	-0.195749	-0.475906	0.475906	0.0777334	0.175299
sp|P12866|STE6_YEAST	P12866	STE6_YEAST	STE6	Alpha-factor-transporting ATPase	4.34	4	4	4	251000000	311000000	6.9	6	6	6	139000000	158000000	2	1	-0.101182	0.131635	-0.131635	0.172301	-0.432242
sp|P12868|PEP5_YEAST	P12868	PEP5_YEAST	PEP5	E3 ubiquitin-protein ligase PEP5	7.97	8	8	8	21200000	56600000	11.27	9	9	9	102000000	139000000	3	5	-0.0575892	-0.915852	0.915852	0.215894	0.615245
sp|P12887|UNG_YEAST	P12887	UNG_YEAST	UNG1	Uracil-DNA glycosylase	24.79	6	6	6	3.3682e+06	147000000	33.98	9	9	9	2400000000	223000000	2	5	-0.256751	-0.71656	0.71656	0.0167315	0.415953
sp|P12904|AAKG_YEAST	P12904	AAKG_YEAST	SNF4	5'-AMP-activated protein kinase subunit gamma	58.7	18	18	18	83700000	104000000	58.07	16	16	16	228000000	256000000	16	17	-0.173722	-0.11022	0.11022	0.0997611	-0.190387
sp|P12945|NAT1_YEAST	P12945	NAT1_YEAST	NAT1	N-terminal acetyltransferase A complex subunit NAT1	62.65	51	51	51	876000000	1100000000	63.7	52	52	52	1340000000	1910000000	31	39	-0.186138	-0.194912	0.194912	0.0873448	-0.105695
sp|P12954|SRS2_YEAST	P12954	SRS2_YEAST	SRS2	ATP-dependent DNA helicase SRS2	2.73	3	3	3	519440	627286	2.81	3	3	3	46300000	56700000	1	2	-0.023298	0.108168	-0.108168	0.250185	-0.408776
sp|P12962|CAF20_YEAST	P12962	CAF20_YEAST	CAF20	Cap-associated protein CAF20	55.28	7	7	7	275000000	339000000	50.93	6	6	6	329000000	453000000	5	6	-0.231666	-0.78523	0.78523	0.0418168	0.484623
sp|P13134|KEX2_YEAST	P13134	KEX2_YEAST	KEX2	Kexin	7	4	4	4	14500000	1.90244e+06	6.02	4	4	4	11600000	14200000	1	2	-0.245315	0.237192	-0.237192	0.0281676	-0.537799
sp|P13185|KIN1_YEAST	P13185	KIN1_YEAST	KIN1	Serine/threonine protein kinase KIN1	35.62	27	25	27	600000000	1890000000	29.98	23	21	23	2910000000	772000000	9	16	-0.417658	0.141423	-0.141423	-0.144175	-0.44203
sp|P13186|KIN2_YEAST	P13186	KIN2_YEAST	KIN2	Serine/threonine-protein kinase KIN2	20.31	11	9	9	109394	7.98141e+06	23.02	13	11	11	18100000	513000000	1	5	-0.442392	-0.237692	0.237692	-0.168909	-0.0629152
sp|P13188|SYQ_YEAST	P13188	SYQ_YEAST	GLN4	Glutamine--tRNA ligase	66.75	66	66	66	19900000000	21700000000	65.64	59	59	59	9060000000	13300000000	65	72	-0.153417	-0.245769	0.245769	0.120065	-0.054838
sp|P13259|PCY1_YEAST	P13259	PCY1_YEAST	PCT1	Choline-phosphate cytidylyltransferase	25	8	8	8	33400000	33600000	22.88	9	9	9	2130000000	261000000	4	7	-0.0502756	0.197256	-0.197256	0.223207	-0.497863
sp|P13298|PYRE_YEAST	P13298	PYRE_YEAST	URA5	Orotate phosphoribosyltransferase 1	58.85	13	12	13	1650000000	1850000000	54.42	16	16	16	5860000000	6150000000	12	13	-0.160938	-0.0685054	0.0685054	0.112545	-0.232102
sp|P13382|DPOLA_YEAST	P13382	DPOLA_YEAST	POL1	DNA polymerase alpha catalytic subunit A	26.7	27	27	27	160000000	168000000	20.64	19	19	19	69000000	715000000	10	8	-0.0333797	-0.67857	0.67857	0.240103	0.377962
sp|P13393|TBP_YEAST	P13393	TBP_YEAST	SPT15	TATA-box-binding protein	42.5	8	8	8	65000000	109000000	40.42	8	8	8	141000000	195000000	2	4	-0.583249	-0.525874	0.525874	-0.309767	0.225267
sp|P13517|CAPZB_YEAST	P13517	CAPZB_YEAST	CAP2	F-actin-capping protein subunit beta	53.31	12	12	12	480000000	161000000	51.22	14	14	14	707000000	814000000	7	13	0.0199816	-0.100588	0.100588	0.293464	-0.200019
sp|P13574|STE12_YEAST	P13574	STE12_YEAST	STE12	Protein STE12	8.87	4	4	4	109000000	241000000	15.7	8	8	8	1740000000	3870000000	5	5	-0.945373	-0.507263	0.507263	-0.671891	0.206656
sp|P13586|ATC1_YEAST	P13586	ATC1_YEAST	PMR1	Calcium-transporting ATPase 1	33.47	24	24	24	245000000	457000000	27.79	21	21	21	458000000	943000000	10	13	-0.288509	0.171831	-0.171831	-0.015026	-0.472438
sp|P13587|ATN1_YEAST	P13587	ATN1_YEAST	ENA1	Sodium/potassium exporting P-type ATPase 1	45.28	41	4	41	1160000000	1510000000	45.46	44	4	44	1810000000	2470000000	35	38	-0.0602	-0.251273	0.251273	0.213283	-0.0493336
sp|P13663|DHAS_YEAST	P13663	DHAS_YEAST	HOM2	Aspartate-semialdehyde dehydrogenase	66.3	33	33	33	41800000000	60200000000	73.42	33	33	33	36100000000	41800000000	45	48	-0.027392	-0.439147	0.439147	0.246091	0.13854
sp|P13712|MSI1_YEAST	P13712	MSI1_YEAST	MSI1	Chromatin assembly factor 1 subunit p50	11.61	3	3	3	3.91706e+06	6412294	20.38	6	6	6	50800000	223000000	1	1	-0.191421	-0.997292	0.997292	0.0820618	0.696685
sp|P13856|RSR1_YEAST	P13856	RSR1_YEAST	RSR1	Ras-related protein RSR1	29.04	8	8	8	19900000	36900000	21.32	6	6	6	79000000	92400000	6	5	0.0824417	-0.154211	0.154211	0.355924	-0.146397
sp|P14020|DPM1_YEAST	P14020	DPM1_YEAST	DPM1	Dolichol-phosphate mannosyltransferase	71.54	17	17	17	702000000	1180000000	70.79	20	20	20	5110000000	1650000000	23	26	-0.260094	-0.0787183	0.0787183	0.0133885	-0.221889
sp|P14065|GCY1_YEAST	P14065	GCY1_YEAST	GCY1	Glycerol 2-dehydrogenase (NADP(+))	82.69	25	23	25	1000000000	1290000000	84.29	28	26	28	6220000000	4300000000	31	26	-0.120731	-0.272615	0.272615	0.152751	-0.0279916
sp|P14120|RL30_YEAST	P14120	RL30_YEAST	RPL30	Large ribosomal subunit protein eL30	80.95	12	12	12	2570000000	2660000000	80.95	11	11	11	2980000000	3740000000	19	19	-0.115878	-0.168033	0.168033	0.157605	-0.132574
sp|P14126|RL3_YEAST	P14126	RL3_YEAST	RPL3	Large ribosomal subunit protein uL3	66.93	40	40	40	387000000000	370000000000	67.18	42	42	42	91400000000	94000000000	68	78	-0.0842445	-0.1003	0.1003	0.189238	-0.200307
sp|P14164|ABF1_YEAST	P14164	ABF1_YEAST	ABF1	ARS-binding factor 1	46.51	25	25	25	415000000	541000000	55.4	29	29	29	1020000000	1420000000	22	29	-0.104747	-0.108609	0.108609	0.168736	-0.191998
sp|P14180|CHS2_YEAST	P14180	CHS2_YEAST	CHS2	Chitin synthase 2	2.08	2	2	2	9577219	2.20246e+06	4.88	4	4	4	6895883	1850000000	1	1	0.665861	0.801206	-0.801206	0.939344	-1.10181
sp|P14306|CPYI_YEAST	P14306	CPYI_YEAST	TFS1	Carboxypeptidase Y inhibitor	69.41	10	10	10	15400000000	17200000000	72.6	13	13	13	8610000000	7720000000	16	20	-0.321017	-0.348188	0.348188	-0.047534	0.0475813
sp|P14540|ALF_YEAST	P14540	ALF_YEAST	FBA1	Fructose-bisphosphate aldolase	81.06	31	31	31	171000000000	200000000000	80.78	32	32	32	211000000000	262000000000	86	99	-0.0627564	-0.361826	0.361826	0.210726	0.0612186
sp|P14680|YAK1_YEAST	P14680	YAK1_YEAST	YAK1	Dual specificity protein kinase YAK1	21.19	15	15	15	22800000	39800000	29.74	17	17	17	171000000	2400000000	6	12	0.157105	-0.546656	0.546656	0.430588	0.246048
sp|P14681|KSS1_YEAST	P14681	KSS1_YEAST	KSS1	Mitogen-activated protein kinase KSS1	29.35	8	7	7	342000000	436000000	15.49	5	3	3	224000000	426000000	5	3	-0.0496395	0.245492	-0.245492	0.223843	-0.546099
sp|P14682|UBC3_YEAST	P14682	UBC3_YEAST	CDC34	Ubiquitin-conjugating enzyme E2-34 kDa	33.56	8	8	8	103000000	138000000	26.78	8	8	8	548000000	310000000	4	7	-0.479493	-0.736792	0.736792	-0.20601	0.436185
sp|P14693|SAM35_YEAST	P14693	SAM35_YEAST	SAM35	Sorting assembly machinery 35 kDa subunit	19.76	3	3	3	184596	452146	12.77	2	2	2	184250	7171961	1	1	-1.14195	-1.30625	1.30625	-0.868463	1.00564
sp|P14736|RAD4_YEAST	P14736	RAD4_YEAST	RAD4	DNA repair protein RAD4	3.45	2	2	2	523629	777798	7.03	4	4	4	5.52569e+06	157000000	1	2	-0.632748	-0.916656	0.916656	-0.359265	0.616049
sp|P14741|EI2BA_YEAST	P14741	EI2BA_YEAST	GCN3	Translation initiation factor eIF2B subunit alpha	40	9	9	9	95200000	105000000	39.34	9	9	9	236000000	272000000	9	8	-0.19543	-0.203193	0.203193	0.0780525	-0.0974144
sp|P14742|GFA1_YEAST	P14742	GFA1_YEAST	GFA1	Glutamine--fructose-6-phosphate aminotransferase [isomerizing]	69.04	45	45	45	1050000000	1820000000	68.2	46	46	46	8180000000	8800000000	42	56	-0.184259	-0.290966	0.290966	0.0892241	-0.00964135
sp|P14743|NMT_YEAST	P14743	NMT_YEAST	NMT1	Glycylpeptide N-tetradecanoyltransferase	49.01	17	17	17	210000000	342000000	43.96	16	16	16	507000000	651000000	14	14	-0.543052	-0.461895	0.461895	-0.269569	0.161288
sp|P14747|PP2B2_YEAST	P14747	PP2B2_YEAST	CMP2	Serine/threonine-protein phosphatase 2B catalytic subunit A2	21.19	10	9	9	124000000	180000000	35.43	18	17	17	2830000000	4580000000	5	13	-0.119028	-0.0247085	0.0247085	0.154455	-0.275899
sp|P14772|BPT1_YEAST	P14772	BPT1_YEAST	BPT1	Bile pigment transporter 1	10.58	12	10	10	232000000	425000000	7.44	9	8	8	2440000000	3530000000	5	4	-0.97535	-0.295953	0.295953	-0.701867	-0.0046542
sp|P14832|CYPH_YEAST	P14832	CYPH_YEAST	CPR1	Peptidyl-prolyl cis-trans isomerase	84.57	14	13	14	19100000000	19900000000	84.57	15	14	15	35700000000	45400000000	27	29	-0.12338	-0.165612	0.165612	0.150103	-0.134995
sp|P14843|AROF_YEAST	P14843	AROF_YEAST	ARO3	Phospho-2-dehydro-3-deoxyheptonate aldolase, phenylalanine-inhibited	74.86	28	26	26	7540000000	7970000000	77.57	30	28	28	11300000000	14600000000	39	45	0.0293129	-0.066348	0.066348	0.302796	-0.234259
sp|P14904|AMPL_YEAST	P14904	AMPL_YEAST	APE1	Vacuolar aminopeptidase 1	43.97	21	21	21	26100000000	23900000000	46.3	24	24	24	1280000000	2210000000	24	20	0.130886	-0.0681701	0.0681701	0.404369	-0.232437
sp|P14906|SEC63_YEAST	P14906	SEC63_YEAST	SEC63	Protein translocation protein SEC63	46.91	27	27	27	11100000000	19700000000	34.99	21	21	21	5970000000	5030000000	24	22	-0.0693254	-0.129772	0.129772	0.204157	-0.170835
sp|P14907|NSP1_YEAST	P14907	NSP1_YEAST	NSP1	Nucleoporin NSP1	53.95	30	30	30	1370000000	1730000000	57.84	33	33	33	2830000000	4180000000	35	37	-0.184239	-0.357181	0.357181	0.0892435	0.056574
sp|P14908|MTF1_YEAST	P14908	MTF1_YEAST	MTF1	Mitochondrial transcription factor 1	5.28	2	2	2	855866	254307	15.25	4	4	4	68000000	99500000	1	2	-0.208309	-0.307827	0.307827	0.0651739	0.00722038
sp|P14922|CYC8_YEAST	P14922	CYC8_YEAST	CYC8	General transcriptional corepressor CYC8	38.61	27	27	27	238000000	410000000	43.27	28	28	28	4210000000	967000000	19	22	-0.530251	-0.795706	0.795706	-0.256768	0.495099
sp|P15019|TAL1_YEAST	P15019	TAL1_YEAST	TAL1	Transaldolase	77.01	42	41	42	3760000000	4570000000	78.81	43	42	43	18700000000	21200000000	61	64	-0.131194	-0.0527381	0.0527381	0.142289	-0.247869
sp|P15108|HSC82_YEAST	P15108	HSC82_YEAST	HSC82	ATP-dependent molecular chaperone HSC82	60.43	62	13	13	6260000000	9770000000	59.01	63	13	13	14000000000	20100000000	17	22	-0.506145	-0.182863	0.182863	-0.232663	-0.117744
sp|P15179|SYDM_YEAST	P15179	SYDM_YEAST	MSD1	Aspartate--tRNA ligase, mitochondrial	6.08	2	2	2	1610216	718678	3.8	2	2	2	515416	947364	1	1	1.41039	-0.557289	0.557289	1.68387	0.256682
sp|P15180|SYKC_YEAST	P15180	SYKC_YEAST	KRS1	Lysine--tRNA ligase, cytoplasmic	75.63	43	43	43	26500000000	30500000000	72.59	49	49	49	20800000000	15900000000	49	63	-0.500137	-0.518867	0.518867	-0.226654	0.21826
sp|P15274|AMPD_YEAST	P15274	AMPD_YEAST	AMD1	AMP deaminase	37.28	22	22	22	38300000	117000000	44.69	28	28	28	461000000	595000000	10	15	-0.544016	-0.0496004	0.0496004	-0.270533	-0.251007
sp|P15303|SEC23_YEAST	P15303	SEC23_YEAST	SEC23	Protein transport protein SEC23	62.11	37	37	37	815000000	1110000000	61.85	32	32	32	2560000000	3770000000	37	38	-0.582887	-0.271689	0.271689	-0.309404	-0.0289185
sp|P15367|SEC11_YEAST	P15367	SEC11_YEAST	SEC11	Signal peptidase complex catalytic subunit SEC11	23.95	3	3	3	80100000	89700000	19.76	2	2	2	69300000	85500000	4	3	0.0277325	-0.20975	0.20975	0.301215	-0.0908576
sp|P15424|MS116_YEAST	P15424	MS116_YEAST	MSS116	ATP-dependent RNA helicase MSS116, mitochondrial	35.69	19	19	19	121000000	309000000	23.19	14	14	14	113000000	140000000	11	3	-0.390046	-0.0865711	0.0865711	-0.116563	-0.214036
sp|P15436|DPOD_YEAST	P15436	DPOD_YEAST	POL3	DNA polymerase delta catalytic subunit	15.86	12	12	12	1.08356e+06	14900000	16.96	13	13	13	113000000	232000000	2	8	-0.965312	-1.40252	1.40252	-0.691829	1.10191
sp|P15442|GCN2_YEAST	P15442	GCN2_YEAST	GCN2	eIF-2-alpha kinase GCN2	6.39	8	8	8	24700000	35600000	3.92	4	4	4	74200000	94800000	3	1	-0.103805	-0.376087	0.376087	0.169677	0.0754796
sp|P15454|KGUA_YEAST	P15454	KGUA_YEAST	GUK1	Guanylate kinase	80.75	19	19	19	1070000000	1200000000	80.75	19	19	19	1500000000	2120000000	20	20	0.073348	-0.169012	0.169012	0.346831	-0.131595
sp|P15496|IDI1_YEAST	P15496	IDI1_YEAST	IDI1	Isopentenyl-diphosphate delta-isomerase	54.51	11	11	11	5460000000	8090000000	52.08	13	13	13	2580000000	2870000000	19	24	-0.118809	-0.255182	0.255182	0.154673	-0.0454248
sp|P15565|TRM1_YEAST	P15565	TRM1_YEAST	TRM1	tRNA (guanine(26)-N(2))-dimethyltransferase, mitochondrial	45.26	21	21	21	2800000000	3950000000	51.58	26	26	26	7460000000	3580000000	16	22	-0.284413	-0.254637	0.254637	-0.0109299	-0.0459703
sp|P15624|SYFB_YEAST	P15624	SYFB_YEAST	FRS1	Phenylalanine--tRNA ligase beta subunit	65.04	38	38	38	4430000000	6510000000	70.25	42	42	42	13100000000	12500000000	50	50	-0.233209	-0.324017	0.324017	0.0402736	0.0234096
sp|P15625|SYFA_YEAST	P15625	SYFA_YEAST	FRS2	Phenylalanine--tRNA ligase alpha subunit	82.9	40	40	40	8860000000	10200000000	77.34	43	43	43	7760000000	5680000000	42	43	-0.145654	-0.178542	0.178542	0.127829	-0.122065
sp|P15646|FBRL_YEAST	P15646	FBRL_YEAST	NOP1	rRNA 2'-O-methyltransferase fibrillarin	65.14	23	23	23	11700000000	18600000000	50.46	20	20	20	6100000000	6440000000	30	28	-0.363443	-0.296606	0.296606	-0.0899598	-0.00400076
sp|P15700|KCY_YEAST	P15700	KCY_YEAST	URA6	Uridylate kinase	66.67	12	12	12	111000000	136000000	65.69	13	13	13	750000000	964000000	9	13	0.0959638	-0.271464	0.271464	0.369447	-0.029143
sp|P15703|BGL2_YEAST	P15703	BGL2_YEAST	BGL2	Glucan 1,3-beta-glucosidase	31.63	11	11	11	1410000000	1230000000	31.63	11	11	11	7130000000	7990000000	11	17	0.310518	0.150593	-0.150593	0.584001	-0.4512
sp|P15705|STI1_YEAST	P15705	STI1_YEAST	STI1	Heat shock protein STI1	77.93	56	56	56	5680000000	6210000000	80.98	60	60	60	13600000000	18700000000	78	86	-0.256298	-0.286051	0.286051	0.0171847	-0.0145561
sp|P15731|UBC4_YEAST	P15731	UBC4_YEAST	UBC4	Ubiquitin-conjugating enzyme E2 4	37.84	4	3	4	3.28385e+06	1403691	37.84	3	3	3	70100000	103000000	2	2	1.33948	-0.768557	0.768557	1.61296	0.46795
sp|P15790|CSK21_YEAST	P15790	CSK21_YEAST	CKA1	Casein kinase II subunit alpha	33.6	11	11	11	492000000	723000000	26.61	10	10	10	4600000000	5070000000	6	10	0.313128	0.0549611	-0.0549611	0.586611	-0.355568
sp|P15873|PCNA_YEAST	P15873	PCNA_YEAST	POL30	Proliferating cell nuclear antigen	63.18	14	14	14	92400000	117000000	64.34	17	17	17	707000000	981000000	11	20	0.111561	-0.270925	0.270925	0.385044	-0.0296823
sp|P15891|ABP1_YEAST	P15891	ABP1_YEAST	ABP1	Actin-binding protein	81.76	43	43	43	3910000000	7730000000	83.95	45	45	45	8270000000	12700000000	50	57	-0.414322	-0.574178	0.574178	-0.140839	0.273571
sp|P15992|HSP26_YEAST	P15992	HSP26_YEAST	HSP26	Heat shock protein 26	64.49	15	15	15	865000000	766000000	60.75	17	17	17	1790000000	2010000000	13	18	0.51412	-0.101746	0.101746	0.787602	-0.198861
sp|P16120|THRC_YEAST	P16120	THRC_YEAST	THR4	Threonine synthase	75.68	43	43	43	3980000000	4250000000	69.84	40	40	40	8550000000	10600000000	45	57	-0.098984	-0.223311	0.223311	0.174499	-0.0772965
sp|P16140|VATB_YEAST	P16140	VATB_YEAST	VMA2	V-type proton ATPase subunit B	88.97	46	46	46	5920000000	7470000000	87.81	50	50	50	12400000000	15700000000	69	81	-0.134605	-0.2755	0.2755	0.138878	-0.0251076
sp|P16370|RPB3_YEAST	P16370	RPB3_YEAST	RPB3	DNA-directed RNA polymerase II subunit RPB3	45.28	11	11	11	99600000	147000000	45.91	12	12	12	112000000	297000000	9	8	-0.235137	-1.01183	1.01183	0.0383458	0.711221
sp|P16387|ODPA_YEAST	P16387	ODPA_YEAST	PDA1	Pyruvate dehydrogenase E1 component subunit alpha, mitochondrial	72.14	30	30	30	20400000000	25100000000	72.38	33	33	33	7930000000	9790000000	49	54	-0.214385	-0.170457	0.170457	0.059098	-0.13015
sp|P16451|ODPX_YEAST	P16451	ODPX_YEAST	PDX1	Pyruvate dehydrogenase complex protein X component, mitochondrial	63.41	18	18	18	617000000	712000000	63.17	18	18	18	2600000000	1320000000	16	24	0.00378184	-0.406579	0.406579	0.277265	0.105972
sp|P16467|PDC5_YEAST	P16467	PDC5_YEAST	PDC5	Pyruvate decarboxylase isozyme 2	27.35	15	4	5	44700000	45700000	41.03	20	8	8	50800000	146000000	2	1	0.0358655	-0.316762	0.316762	0.309348	0.0161552
sp|P16474|BIP_YEAST	P16474	BIP_YEAST	KAR2	Endoplasmic reticulum chaperone BiP	57.18	55	52	52	4400000000	5420000000	59.09	56	53	53	9450000000	14200000000	61	69	-0.0699332	-0.313927	0.313927	0.20355	0.0133194
sp|P16521|EF3A_YEAST	P16521	EF3A_YEAST	YEF3	Elongation factor 3A	78.07	86	66	86	61100000000	79200000000	74.04	93	74	93	63700000000	81600000000	159	195	-0.171944	-0.144391	0.144391	0.101538	-0.156216
sp|P16547|OM45_YEAST	P16547	OM45_YEAST	OM45	Mitochondrial outer membrane protein OM45	67.68	38	38	38	3870000000	4390000000	72.52	43	43	43	7190000000	7980000000	34	47	0.13881	0.0815274	-0.0815274	0.412293	-0.382135
sp|P16550|APA1_YEAST	P16550	APA1_YEAST	APA1	Protein APA1	82.24	21	21	21	1280000000	1400000000	84.42	20	20	20	2750000000	4020000000	28	35	-0.155295	-0.696855	0.696855	0.118188	0.396248
sp|P16603|NCPR_YEAST	P16603	NCPR_YEAST	NCP1	NADPH--cytochrome P450 reductase	66.57	38	38	38	946000000	1050000000	63.39	35	35	35	1710000000	2670000000	24	31	-0.111398	-0.155101	0.155101	0.162085	-0.145506
sp|P16622|HEMH_YEAST	P16622	HEMH_YEAST	HEM15	Ferrochelatase, mitochondrial	60.56	22	22	22	1170000000	1570000000	49.87	18	18	18	10000000000	3750000000	21	25	-0.518491	-0.671096	0.671096	-0.245008	0.370489
sp|P16649|TUP1_YEAST	P16649	TUP1_YEAST	TUP1	General transcriptional corepressor TUP1	49.93	31	31	31	937000000	1470000000	59.47	35	35	35	2210000000	3040000000	36	37	-0.0638414	-0.21217	0.21217	0.209641	-0.0884372
sp|P16661|ALG1_YEAST	P16661	ALG1_YEAST	ALG1	Chitobiosyldiphosphodolichol beta-mannosyltransferase	18.04	7	7	7	123000000	2540000000	16.7	6	6	6	3150000000	673000000	3	2	-0.355638	-1.34706	1.34706	-0.0821554	1.04646
sp|P16664|RGP1_YEAST	P16664	RGP1_YEAST	RGP1	Guanine nucleotide exchange factor subunit RGP1	19.16	7	7	7	124423	422961	17.5	8	8	8	26200000	38800000	1	5	-1.99926	-0.20451	0.20451	-1.72578	-0.0960971
sp|P16861|PFKA1_YEAST	P16861	PFKA1_YEAST	PFK1	ATP-dependent 6-phosphofructokinase subunit alpha	76.39	79	78	78	33400000000	36800000000	75.99	77	76	76	26300000000	34100000000	113	118	-0.0331743	-0.157626	0.157626	0.240308	-0.142981
sp|P16862|PFKA2_YEAST	P16862	PFKA2_YEAST	PFK2	ATP-dependent 6-phosphofructokinase subunit beta	68.3	53	52	53	22100000000	27900000000	66.01	52	51	52	21100000000	30900000000	93	103	-0.146034	-0.240643	0.240643	0.127449	-0.0599639
sp|P16892|FUS3_YEAST	P16892	FUS3_YEAST	FUS3	Mitogen-activated protein kinase FUS3	31.73	6	5	6	145000000	356000000	25.21	7	5	7	12500000	2480000000	3	1	-1.79207	-0.567916	0.567916	-1.51859	0.267309
sp|P16965|STF2_YEAST	P16965	STF2_YEAST	STF2	ATPase-stabilizing factor 15 kDa protein	71.43	7	7	7	5410000000	7410000000	71.43	7	7	7	1860000000	2990000000	8	13	-0.025339	-0.449036	0.449036	0.248144	0.148429
sp|P17064|FCY2_YEAST	P17064	FCY2_YEAST	FCY2	Purine-cytosine permease FCY2	5.63	3	3	3	1.92142e+06	2596456	7.5	5	5	5	24300000	202000000	2	4	-0.327575	-0.169067	0.169067	-0.0540923	-0.13154
sp|P17065|SEC2_YEAST	P17065	SEC2_YEAST	SEC2	Rab guanine nucleotide exchange factor SEC2	8.83	3	3	3	903851	1.89296e+06	16.86	8	8	8	19900000	136000000	1	3	-0.819941	-0.0720436	0.0720436	-0.546458	-0.228563
sp|P17076|RL8A_YEAST	P17076	RL8A_YEAST	RPL8A	Large ribosomal subunit protein eL8A	75.39	30	6	6	35900000000	60400000000	79.69	32	7	7	9130000000	15100000000	13	11	-0.508872	0.00924009	-0.00924009	-0.23539	-0.309847
sp|P17106|CBF1_YEAST	P17106	CBF1_YEAST	CBF1	Centromere-binding protein 1	65.53	19	19	19	329000000	540000000	62.96	16	16	16	1390000000	1310000000	16	19	-0.262763	-0.245819	0.245819	0.0107199	-0.0547885
sp|P17119|KAR3_YEAST	P17119	KAR3_YEAST	KAR3	Kinesin-like protein KAR3	9.88	6	6	6	1.02036e+06	2.56157e+06	16.19	8	8	8	54700000	85900000	2	3	-0.952266	-0.496448	0.496448	-0.678784	0.19584
sp|P17121|SAC7_YEAST	P17121	SAC7_YEAST	SAC7	GTPase-activating protein SAC7	3.36	2	2	2	2245615	10800000	8.72	4	4	4	2040000000	490000000	1	3	-1.43121	-0.499066	0.499066	-1.15773	0.198459
sp|P17157|PHO85_YEAST	P17157	PHO85_YEAST	PHO85	Cyclin-dependent protein kinase PHO85	35.08	11	9	9	4180000000	4450000000	27.21	10	8	8	3120000000	3810000000	5	11	0.0839015	-0.0524488	0.0524488	0.357384	-0.248158
sp|P17255|VATA_YEAST	P17255	VATA_YEAST	VMA1	V-type proton ATPase catalytic subunit A	73.11	85	85	85	62100000000	85300000000	69.65	82	82	82	38500000000	52200000000	122	132	-0.0336164	-0.172233	0.172233	0.239866	-0.128374
sp|P17423|KHSE_YEAST	P17423	KHSE_YEAST	THR1	Homoserine kinase	52.1	14	14	14	191000000	261000000	51.54	15	15	15	1030000000	9030000000	14	18	-0.579967	-0.70514	0.70514	-0.306484	0.404533
sp|P17442|PHO81_YEAST	P17442	PHO81_YEAST	PHO81	Phosphate system positive regulatory protein PHO81	8.49	8	8	8	2062021	4350753	7.3	7	7	7	5247119	5.92274e+06	3	3	-0.110293	-0.213009	0.213009	0.163189	-0.0875979
sp|P17505|MDHM_YEAST	P17505	MDHM_YEAST	MDH1	Malate dehydrogenase, mitochondrial	79.64	24	24	24	3180000000	3100000000	81.74	25	25	25	3380000000	4200000000	38	33	-0.164125	-0.212506	0.212506	0.109357	-0.0881012
sp|P17536|TPM1_YEAST	P17536	TPM1_YEAST	TPM1	Tropomyosin-1	91.46	35	35	35	40000000000	49400000000	91.46	32	32	32	18400000000	27000000000	47	51	-0.0982444	-0.25061	0.25061	0.175238	-0.0499975
sp|P17555|CAP_YEAST	P17555	CAP_YEAST	SRV2	Adenylyl cyclase-associated protein	52.66	26	26	26	14300000000	19200000000	54.94	30	30	30	7810000000	8540000000	32	37	-0.224836	-0.356138	0.356138	0.0486471	0.0555305
sp|P17558|RTPT_YEAST	P17558	RTPT_YEAST	PET123	Small ribosomal subunit protein mS26	13.21	4	4	4	5144619	12100000	13.21	4	4	4	2170000000	668000000	2	1	-0.136382	2.80287	-2.80287	0.137101	-3.10348
sp|P17629|HPR1_YEAST	P17629	HPR1_YEAST	HPR1	THO complex subunit HPR1	26.06	14	14	14	2.72706e+06	4.80908e+06	25.13	14	14	14	104000000	181000000	3	5	-0.535453	-0.573461	0.573461	-0.26197	0.272853
sp|P17649|GABAT_YEAST	P17649	GABAT_YEAST	UGA1	4-aminobutyrate aminotransferase	71.55	31	31	31	5900000000	6970000000	70.7	33	33	33	5540000000	5880000000	32	35	-0.0142863	-0.146132	0.146132	0.259196	-0.154475
sp|P17695|GLRX2_YEAST	P17695	GLRX2_YEAST	GRX2	Glutaredoxin-2	70.63	10	10	10	51300000000	45100000000	72.73	11	11	11	4310000000	5630000000	16	16	0.166674	-0.0350821	0.0350821	0.440157	-0.265525
sp|P17709|HXKG_YEAST	P17709	HXKG_YEAST	GLK1	Glucokinase-1	70.4	38	35	38	32200000000	36000000000	69	37	34	37	20500000000	23800000000	62	74	0.0174503	-0.228151	0.228151	0.290933	-0.0724562
sp|P17883|SKI3_YEAST	P17883	SKI3_YEAST	SKI3	Superkiller protein 3	22.49	26	26	26	2180000000	2990000000	19.06	20	20	20	2760000000	3080000000	17	9	-0.40684	-0.0369107	0.0369107	-0.133357	-0.263696
sp|P17890|RPC7_YEAST	P17890	RPC7_YEAST	RPC31	DNA-directed RNA polymerase III subunit RPC7	50.2	6	6	6	3.4466e+06	41600000	47.81	6	6	6	66500000	112000000	4	6	0.164103	-0.130474	0.130474	0.437586	-0.170133
sp|P17891|CLC1_YEAST	P17891	CLC1_YEAST	CLC1	Clathrin light chain	47.21	17	17	17	2440000000	2850000000	47.21	17	17	17	2170000000	2670000000	16	16	-0.0236985	-0.141126	0.141126	0.249784	-0.159482
sp|P17898|CPT1_YEAST	P17898	CPT1_YEAST	CPT1	Cholinephosphotransferase 1	5.34	2	2	2	4517286	6909787	5.34	2	2	2	81200000	88800000	2	2	-0.193162	0.406445	-0.406445	0.0803206	-0.707052
sp|P17967|PDI_YEAST	P17967	PDI_YEAST	PDI1	Protein disulfide-isomerase	72.99	38	38	38	4980000000	5680000000	72.99	38	38	38	14100000000	14000000000	48	52	-0.0582373	-0.255513	0.255513	0.215246	-0.0450941
sp|P18239|ADT2_YEAST	P18239	ADT2_YEAST	PET9	ADP,ATP carrier protein 2	70.13	33	22	33	13000000000	19300000000	62.58	28	20	28	5740000000	6520000000	37	33	-0.0299515	0.0941771	-0.0941771	0.243531	-0.394784
sp|P18480|SNF5_YEAST	P18480	SNF5_YEAST	SNF5	SWI/SNF chromatin-remodeling complex subunit SNF5	21.22	10	10	10	113000000	173000000	17.13	8	8	8	2330000000	3060000000	3	4	-0.346937	-0.711207	0.711207	-0.0734543	0.4106
sp|P18496|ATP10_YEAST	P18496	ATP10_YEAST	ATP10	Mitochondrial ATPase complex subunit ATP10	25.81	7	7	7	2376470	6.16825e+06	6.81	2	2	2	801629	1.92379e+06	2	1	-0.654552	-0.596173	0.596173	-0.38107	0.295566
sp|P18544|ARGD_YEAST	P18544	ARGD_YEAST	ARG8	Acetylornithine aminotransferase, mitochondrial	42.32	13	13	13	3060000000	3310000000	48.7	15	15	15	1860000000	2980000000	10	11	0.0741382	-0.304866	0.304866	0.347621	0.00425866
sp|P18562|UPP_YEAST	P18562	UPP_YEAST	FUR1	Uracil phosphoribosyltransferase	70.37	16	16	16	796000000	1200000000	74.07	19	19	19	1530000000	2310000000	21	21	-0.415819	-0.27392	0.27392	-0.142337	-0.0266873
sp|P18759|SEC18_YEAST	P18759	SEC18_YEAST	SEC18	Vesicular-fusion protein SEC18	50.26	33	32	32	176000000	233000000	49.08	35	34	34	743000000	761000000	25	21	-0.203902	-0.21055	0.21055	0.0695809	-0.0900572
sp|P18851|GBB_YEAST	P18851	GBB_YEAST	STE4	Guanine nucleotide-binding protein subunit beta	42.55	10	10	10	43300000	49200000	26.95	9	9	9	147000000	151000000	6	6	-0.0142876	-0.324359	0.324359	0.259195	0.0237516
sp|P18888|SNF6_YEAST	P18888	SNF6_YEAST	SNF6	Transcription regulatory protein SNF6	10.54	2	2	2	1.47794e+06	20900000	14.76	3	3	3	80100000	151000000	1	3	0.116543	-1.17842	1.17842	0.390026	0.877814
sp|P18899|DDR48_YEAST	P18899	DDR48_YEAST	DDR48	Stress protein DDR48	68.37	23	23	23	32700000000	33300000000	69.77	30	30	30	13300000000	18600000000	36	48	0.101163	-0.113315	0.113315	0.374646	-0.187293
sp|P18900|COQ1_YEAST	P18900	COQ1_YEAST	COQ1	Hexaprenyl pyrophosphate synthase, mitochondrial	21.35	7	7	7	24700000	32500000	26.43	8	8	8	98500000	127000000	5	3	-0.0140313	-0.342691	0.342691	0.259451	0.0420835
sp|P18961|YPK2_YEAST	P18961	YPK2_YEAST	YPK2	Serine/threonine-protein kinase YPK2/YKR2	14.48	7	3	3	582594	782174	11.23	6	2	2	1.08629e+06	1.66968e+06	1	1	0.0950271	0.519955	-0.519955	0.36851	-0.820562
sp|P18962|DAP2_YEAST	P18962	DAP2_YEAST	DAP2	Dipeptidyl aminopeptidase B	20.42	13	13	13	61400000	72000000	22.49	14	14	14	237000000	301000000	8	8	0.00132116	-0.107812	0.107812	0.274804	-0.192795
sp|P19073|CDC42_YEAST	P19073	CDC42_YEAST	CDC42	Cell division control protein 42	26.18	6	6	6	340000000	441000000	31.94	6	6	6	955000000	1910000000	5	6	0.0566304	-0.34844	0.34844	0.330113	0.0478325
sp|P19097|FAS2_YEAST	P19097	FAS2_YEAST	FAS2	Fatty acid synthase subunit alpha	65.24	123	123	123	40700000000	55400000000	66.83	126	126	126	31100000000	38400000000	176	187	-0.205528	-0.0543661	0.0543661	0.0679545	-0.246241
sp|P19145|GAP1_YEAST	P19145	GAP1_YEAST	GAP1	General amino-acid permease GAP1	16.28	5	5	5	4953928	23600000	10.8	5	5	5	477201	14200000	3	1	-0.594474	-1.54013	1.54013	-0.320992	1.23952
sp|P19158|IRA2_YEAST	P19158	IRA2_YEAST	IRA2	Inhibitory regulator protein IRA2	4.35	9	9	9	78400000	98400000	5.52	11	11	11	1810000000	2450000000	4	4	-0.0557478	-0.0457155	0.0457155	0.217735	-0.254892
sp|P19262|ODO2_YEAST	P19262	ODO2_YEAST	KGD2	Dihydrolipoyllysine-residue succinyltransferase component of 2-oxoglutarate dehydrogenase complex, mitochondrial	24.62	12	12	12	154000000	195000000	29.37	11	11	11	492000000	604000000	7	11	0.0275392	-0.223717	0.223717	0.301022	-0.0768899
sp|P19263|MED14_YEAST	P19263	MED14_YEAST	RGR1	Mediator of RNA polymerase II transcription subunit 14	7.02	5	5	5	1.12313e+06	12900000	7.39	6	6	6	12200000	20600000	3	2	-0.706452	-0.360057	0.360057	-0.432969	0.0594496
sp|P19358|METK2_YEAST	P19358	METK2_YEAST	SAM2	S-adenosylmethionine synthase 2	84.11	37	16	37	4560000000	4720000000	85.16	40	19	40	11400000000	16900000000	57	62	0.0241206	-0.156029	0.156029	0.297603	-0.144579
sp|P19414|ACON_YEAST	P19414	ACON_YEAST	ACO1	Aconitate hydratase, mitochondrial	63.37	56	54	56	16600000000	18600000000	71.85	59	57	59	16300000000	21600000000	75	73	-0.112514	-0.192256	0.192256	0.160969	-0.108351
sp|P19454|CSK22_YEAST	P19454	CSK22_YEAST	CKA2	Casein kinase II subunit alpha'	40.41	11	11	11	68700000	98900000	39.53	11	11	11	232000000	404000000	9	8	-0.0751086	-0.2028	0.2028	0.198374	-0.0978075
sp|P19524|MYO2_YEAST	P19524	MYO2_YEAST	MYO2	Myosin-2	42.76	49	46	49	446000000	726000000	37.93	43	39	43	1060000000	1030000000	29	31	-0.392048	-0.00537294	0.00537294	-0.118566	-0.295234
sp|P19658|EXO70_YEAST	P19658	EXO70_YEAST	EXO70	Exocyst complex component EXO70	25.36	11	11	11	2.28862e+06	475010	16.37	8	8	8	2.34085e+06	13300000	3	2	0.0300578	0.159454	-0.159454	0.303541	-0.460061
sp|P19659|MED15_YEAST	P19659	MED15_YEAST	GAL11	Mediator of RNA polymerase II transcription subunit 15	14.06	11	11	11	370000000	1470000000	12.86	9	9	9	1540000000	2110000000	4	8	-0.266494	-0.469162	0.469162	0.00698865	0.168555
sp|P19812|UBR1_YEAST	P19812	UBR1_YEAST	UBR1	E3 ubiquitin-protein ligase UBR1	12.31	15	15	15	201000000	270000000	11.95	14	14	14	4760000000	2740000000	7	10	-0.458598	-0.399404	0.399404	-0.185115	0.0987973
sp|P19880|AP1_YEAST	P19880	AP1_YEAST	YAP1	AP-1-like transcription factor YAP1	28.92	11	11	11	42500000	46800000	30.92	12	12	12	81500000	108000000	8	8	-0.589151	-0.142823	0.142823	-0.315668	-0.157784
sp|P19881|PNPP_YEAST	P19881	PNPP_YEAST	PHO13	4-nitrophenylphosphatase	56.09	14	14	14	3940000000	8360000000	66.03	15	15	15	1060000000	1920000000	11	13	-0.561041	-0.575845	0.575845	-0.287558	0.275238
sp|P19882|HSP60_YEAST	P19882	HSP60_YEAST	HSP60	Heat shock protein 60, mitochondrial	69.06	48	48	48	12300000000	19100000000	70.1	51	51	51	13800000000	18300000000	63	62	-0.10071	-0.16762	0.16762	0.172773	-0.132987
sp|P19955|KGD4_YEAST	P19955	KGD4_YEAST	YMR31	Alpha-ketoglutarate dehydrogenase subunit 4, mitochondrial	78.05	8	8	8	85600000	116000000	90.24	10	10	10	614000000	663000000	4	6	-0.11169	-0.321108	0.321108	0.161793	0.0205004
sp|P19956|RM44_YEAST	P19956	RM44_YEAST	MRPL44	Large ribosomal subunit protein mL53	47.96	3	3	3	461052	532992	47.96	3	3	3	1.72627e+06	16200000	1	1	0.0396843	-2.12373	2.12373	0.313167	1.82312
sp|P20049|TYR1_YEAST	P20049	TYR1_YEAST	TYR1	Prephenate dehydrogenase [NADP(+)]	26.99	9	9	9	64700000	64100000	20.35	8	8	8	82400000	130000000	6	7	0.475085	-0.113884	0.113884	0.748568	-0.186723
sp|P20051|PYRC_YEAST	P20051	PYRC_YEAST	URA4	Dihydroorotase	42.31	9	9	9	237000000	254000000	42.58	10	10	10	753000000	996000000	9	9	-0.0841136	0.176969	-0.176969	0.189369	-0.477576
sp|P20053|PRP4_YEAST	P20053	PRP4_YEAST	PRP4	U4/U6 small nuclear ribonucleoprotein PRP4	5.38	3	3	3	36400000	38500000	27.31	8	8	8	8477691	26500000	2	2	0.20799	-0.695084	0.695084	0.481473	0.394477
sp|P20081|FKBP_YEAST	P20081	FKBP_YEAST	FPR1	FK506-binding protein 1	70.18	8	8	8	402000000	523000000	90.35	12	12	12	1560000000	1990000000	10	11	-0.327075	-0.224754	0.224754	-0.0535924	-0.0758529
sp|P20095|PRP2_YEAST	P20095	PRP2_YEAST	PRP2	Pre-mRNA-splicing factor ATP-dependent RNA helicase-like protein PRP2	8.79	5	4	4	19500000	22800000	17.47	10	9	9	87600000	153000000	1	2	0.0263558	-1.28793	1.28793	0.299839	0.987328
sp|P20107|ZRC1_YEAST	P20107	ZRC1_YEAST	ZRC1	Vacuolar zinc transporter ZRC1	22.62	7	7	7	96900000	246000000	22.62	7	7	7	815000000	4920000000	4	7	-0.399937	-0.79993	0.79993	-0.126454	0.499322
sp|P20134|SFL1_YEAST	P20134	SFL1_YEAST	SFL1	Flocculation suppression protein	19.84	7	7	7	175000000	3775169	15.54	8	8	8	2.61263e+06	3.88229e+06	1	2	0.0208293	-0.224916	0.224916	0.294312	-0.075691
sp|P20424|SRP54_YEAST	P20424	SRP54_YEAST	SRP54	Signal recognition particle subunit SRP54	41.04	20	20	20	186000000	343000000	49.54	20	20	20	764000000	1170000000	17	16	-0.38818	-0.296152	0.296152	-0.114697	-0.00445496
sp|P20433|RPB4_YEAST	P20433	RPB4_YEAST	RPB4	DNA-directed RNA polymerase II subunit RPB4	71.49	10	10	10	18500000	36500000	71.95	9	9	9	234000000	298000000	7	7	-0.244253	-0.560206	0.560206	0.02923	0.259599
sp|P20434|RPAB1_YEAST	P20434	RPAB1_YEAST	RPB5	DNA-directed RNA polymerases I, II, and III subunit RPABC1	54.42	9	9	9	5679289	56200000	50.7	8	8	8	84600000	139000000	7	7	-1.32599	-0.541414	0.541414	-1.05251	0.240807
sp|P20435|RPAB2_YEAST	P20435	RPAB2_YEAST	RPO26	DNA-directed RNA polymerases I, II, and III subunit RPABC2	47.74	7	7	7	535000000	605000000	42.58	5	5	5	455000000	1070000000	5	4	-0.260383	-0.819629	0.819629	0.0131002	0.519022
sp|P20436|RPAB3_YEAST	P20436	RPAB3_YEAST	RPB8	DNA-directed RNA polymerases I, II, and III subunit RPABC3	50.68	7	7	7	244000000	236000000	50.68	7	7	7	897000000	1300000000	7	6	0.158793	-0.370794	0.370794	0.432276	0.0701867
sp|P20447|DBP3_YEAST	P20447	DBP3_YEAST	DBP3	ATP-dependent RNA helicase DBP3	48.76	24	24	24	241000000	330000000	57.17	25	25	25	785000000	1220000000	15	24	0.0411213	-0.159653	0.159653	0.314604	-0.140954
sp|P20448|DBP4_YEAST	P20448	DBP4_YEAST	HCA4	ATP-dependent RNA helicase HCA4	35.45	19	19	19	380000000	1350000000	30.65	16	16	16	3830000000	760000000	11	12	-0.209461	-0.15745	0.15745	0.0640222	-0.143157
sp|P20449|DBP5_YEAST	P20449	DBP5_YEAST	DBP5	ATP-dependent RNA helicase DBP5	65.35	32	32	32	3680000000	5570000000	67.22	31	31	31	6020000000	4920000000	35	36	-0.175402	-0.181692	0.181692	0.0980811	-0.118915
sp|P20457|PRI2_YEAST	P20457	PRI2_YEAST	PRI2	DNA primase large subunit	23.11	7	7	7	20900000	24000000	19.89	7	7	7	58900000	284000000	2	1	-0.0982593	-0.200467	0.200467	0.175223	-0.10014
sp|P20459|IF2A_YEAST	P20459	IF2A_YEAST	SUI2	Eukaryotic translation initiation factor 2 subunit alpha	67.43	24	24	24	5950000000	6290000000	58.55	22	22	22	4870000000	6170000000	24	26	-0.0405116	-0.195033	0.195033	0.232971	-0.105574
sp|P20484|MAK11_YEAST	P20484	MAK11_YEAST	MAK11	Protein MAK11	41.3	13	13	13	91700000	259000000	37.2	14	14	14	648000000	741000000	10	14	-0.131276	0.00346	-0.00346	0.142207	-0.304067
sp|P20485|KICH_YEAST	P20485	KICH_YEAST	CKI1	Choline kinase	24.57	14	14	14	44100000	61900000	24.4	15	15	15	351000000	513000000	7	14	-0.83929	-0.249313	0.249313	-0.565807	-0.0512946
sp|P20486|CKS1_YEAST	P20486	CKS1_YEAST	CKS1	Cyclin-dependent kinases regulatory subunit	36	5	5	5	50700000	75500000	64.67	5	5	5	324000000	419000000	3	5	-0.142137	-0.16191	0.16191	0.131345	-0.138697
sp|P20604|PP11_YEAST	P20604	PP11_YEAST	SIT4	Serine/threonine-protein phosphatase PP1-1	39.23	9	9	9	5.0004e+06	7.37463e+06	45.02	10	10	10	73000000	88100000	6	8	-1.36474	-0.161042	0.161042	-1.09126	-0.139565
sp|P20606|SAR1_YEAST	P20606	SAR1_YEAST	SAR1	Small COPII coat GTPase SAR1	77.37	13	13	13	449000000	484000000	65.79	10	10	10	352000000	417000000	14	14	0.155127	-0.21894	0.21894	0.42861	-0.081667
sp|P20676|NUP1_YEAST	P20676	NUP1_YEAST	NUP1	Nucleoporin NUP1	21.93	17	17	17	36500000	92100000	23.79	18	18	18	267000000	436000000	9	13	-0.141219	-1.10836	1.10836	0.132264	0.807758
sp|P20967|ODO1_YEAST	P20967	ODO1_YEAST	KGD1	2-oxoglutarate dehydrogenase, mitochondrial	50.2	44	44	44	1380000000	2310000000	46.06	43	43	43	2180000000	4690000000	49	44	-0.373612	-0.135049	0.135049	-0.100129	-0.165558
sp|P21147|ACO1_YEAST	P21147	ACO1_YEAST	OLE1	Acyl-CoA desaturase 1	25.29	15	15	15	588000000	722000000	31.18	16	16	16	870000000	1020000000	11	17	-0.212767	-0.104881	0.104881	0.0607156	-0.195726
sp|P21182|DCAM_YEAST	P21182	DCAM_YEAST	SPE2	S-adenosylmethionine decarboxylase proenzyme	26.77	7	7	7	47600000	35100000	32.83	8	8	8	80900000	137000000	6	6	0.108738	-0.0894252	0.0894252	0.38222	-0.211182
sp|P21192|ACE2_YEAST	P21192	ACE2_YEAST	ACE2	Metallothionein expression activator	7.79	3	3	3	248331	164877	6.1	4	4	4	4672703	11900000	1	3	2.08581	-0.916407	0.916407	2.35929	0.615799
sp|P21242|PSA7_YEAST	P21242	PSA7_YEAST	PRE10	Probable proteasome subunit alpha type-7	55.56	13	13	13	31000000000	41000000000	55.56	13	13	13	4540000000	6500000000	13	12	-0.0585712	-0.213041	0.213041	0.214912	-0.0875664
sp|P21243|PSA1_YEAST	P21243	PSA1_YEAST	SCL1	Proteasome subunit alpha type-1	73.81	20	20	20	864000000	1000000000	81.75	23	23	23	2460000000	3090000000	25	27	-0.0245331	-0.278043	0.278043	0.24895	-0.0225644
sp|P21264|PUR6_YEAST	P21264	PUR6_YEAST	ADE2	Phosphoribosylaminoimidazole carboxylase	52.54	24	24	24	639000000	748000000	59.19	25	25	25	1010000000	1420000000	19	20	-0.240804	-0.3311	0.3311	0.0326784	0.0304925
sp|P21269|CCA1_YEAST	P21269	CCA1_YEAST	CCA1	CCA tRNA nucleotidyltransferase, mitochondrial	30.77	13	13	13	1470000000	2610000000	33.7	16	16	16	514000000	652000000	8	12	-0.433163	-0.0935294	0.0935294	-0.15968	-0.207078
sp|P21304|PWP1_YEAST	P21304	PWP1_YEAST	PWP1	Periodic tryptophan protein 1	61.28	24	24	24	353000000	411000000	54.51	25	25	25	1090000000	1580000000	19	22	-0.223452	-0.0777956	0.0777956	0.0500308	-0.222811
sp|P21306|ATP5E_YEAST	P21306	ATP5E_YEAST	ATP15	ATP synthase subunit epsilon, mitochondrial	91.94	7	7	7	66500000	90700000	91.94	7	7	7	1250000000	1710000000	4	6	-0.306483	-0.327818	0.327818	-0.0330005	0.0272114
sp|P21339|MSB1_YEAST	P21339	MSB1_YEAST	MSB1	Morphogenesis-related protein MSB1	10.29	7	7	7	214000000	402000000	11.17	9	9	9	9210000000	649000000	3	6	-0.690279	-0.542065	0.542065	-0.416797	0.241458
sp|P21373|UTR1_YEAST	P21373	UTR1_YEAST	UTR1	NAD(+) kinase	24.53	13	13	13	143000000	2330000000	25.09	12	12	12	818000000	2820000000	6	8	-0.672243	-0.516358	0.516358	-0.39876	0.215751
sp|P21375|OSM1_YEAST	P21375	OSM1_YEAST	OSM1	Fumarate reductase 2	24.55	10	10	10	13200000	21200000	24.15	8	8	8	1580000000	2550000000	4	4	-1.00008	-0.879698	0.879698	-0.726595	0.579091
sp|P21524|RIR1_YEAST	P21524	RIR1_YEAST	RNR1	Ribonucleoside-diphosphate reductase large chain 1	67.45	48	33	48	9640000000	10100000000	69.37	49	36	49	11500000000	9320000000	42	47	0.056873	-0.180874	0.180874	0.330356	-0.119733
sp|P21538|REB1_YEAST	P21538	REB1_YEAST	REB1	DNA-binding protein REB1	36.42	20	20	20	863000000	2020000000	34.32	19	18	19	2970000000	2520000000	17	22	-0.166971	-0.248988	0.248988	0.106512	-0.0516187
sp|P21560|CBP3_YEAST	P21560	CBP3_YEAST	CBP3	Protein CBP3, mitochondrial	20.6	6	6	6	15100000	36700000	25.67	8	8	8	690000000	80100000	3	4	0.0867139	-0.266339	0.266339	0.360197	-0.0342679
sp|P21576|VPS1_YEAST	P21576	VPS1_YEAST	VPS1	Vacuolar protein sorting-associated protein 1	59.8	40	38	40	8030000000	10700000000	63.35	49	47	49	6610000000	11900000000	48	54	-0.302744	-0.253667	0.253667	-0.0292607	-0.0469402
sp|P21657|DAL81_YEAST	P21657	DAL81_YEAST	DAL81	Transcriptional activator protein DAL81	9.9	5	5	5	3.38202e+06	16000000	10.1	6	6	6	11900000	2830000000	3	3	-0.490715	-0.772665	0.772665	-0.217233	0.472058
sp|P21734|UBC1_YEAST	P21734	UBC1_YEAST	UBC1	Ubiquitin-conjugating enzyme E2 1	80	12	12	12	173000000	247000000	64.19	11	11	11	333000000	383000000	8	9	-0.43488	-0.290595	0.290595	-0.161398	-0.0100117
sp|P21771|RT28_YEAST	P21771	RT28_YEAST	MRPS28	Small ribosomal subunit protein uS15m	23.43	6	6	6	8111981	15900000	17.83	4	4	4	4240009	11100000	1	1	0.222439	0.55863	-0.55863	0.495922	-0.859237
sp|P21801|SDHB_YEAST	P21801	SDHB_YEAST	SDH2	Succinate dehydrogenase [ubiquinone] iron-sulfur subunit, mitochondrial	34.21	8	8	8	94500000	109000000	35.34	8	8	8	187000000	158000000	6	5	0.106268	0.315797	-0.315797	0.379751	-0.616404
sp|P21825|SEC62_YEAST	P21825	SEC62_YEAST	SEC62	Translocation protein SEC62	29.2	7	7	7	141000000	139000000	26.28	5	5	5	264000000	1820000000	4	6	-0.0680621	-0.206769	0.206769	0.205421	-0.0938386
sp|P21827|RCC1_YEAST	P21827	RCC1_YEAST	SRM1	Guanine nucleotide exchange factor SRM1	45.85	18	18	18	262000000	454000000	45.85	21	21	21	557000000	971000000	12	18	-0.106989	-0.260125	0.260125	0.166494	-0.0404817
sp|P21951|DPOE_YEAST	P21951	DPOE_YEAST	POL2	DNA polymerase epsilon catalytic subunit A	11.39	19	19	19	210000000	196000000	9.77	15	15	15	4660000000	4750000000	5	5	-0.181729	-0.302871	0.302871	0.0917535	0.0022637
sp|P21954|IDHP_YEAST	P21954	IDHP_YEAST	IDP1	Isocitrate dehydrogenase [NADP], mitochondrial	81.78	35	31	35	9790000000	11100000000	78.27	33	29	33	7730000000	13000000000	54	55	-0.0976454	-0.175835	0.175835	0.175837	-0.124772
sp|P21957|OPI1_YEAST	P21957	OPI1_YEAST	OPI1	Transcriptional repressor OPI1	29.21	6	6	6	45900000	76600000	34.9	8	8	8	25500000	63000000	1	4	-0.436248	-1.11978	1.11978	-0.162765	0.819171
sp|P21965|MCK1_YEAST	P21965	MCK1_YEAST	MCK1	Protein kinase MCK1	59.73	18	17	18	7810000000	13100000000	64.27	19	18	19	3320000000	5480000000	20	21	0.140799	-0.203053	0.203053	0.414282	-0.0975545
sp|P22007|FNTB_YEAST	P22007	FNTB_YEAST	RAM1	Protein farnesyltransferase subunit beta	8.58	3	3	3	754319	1.23599e+06	14.85	4	4	4	12500000	35100000	1	1	0.754438	0.893874	-0.893874	1.02792	-1.19448
sp|P22023|KRE5_YEAST	P22023	KRE5_YEAST	KRE5	Killer toxin-resistance protein 5	17.73	15	15	15	23000000	32000000	13.92	13	13	13	30600000	51500000	4	7	-0.199208	-0.140869	0.140869	0.0742744	-0.159738
sp|P22082|SNF2_YEAST	P22082	SNF2_YEAST	SNF2	Transcription regulatory protein SNF2	10.92	11	11	11	8.35584e+06	56500000	13.21	14	14	14	65800000	115000000	3	4	-1.13325	-0.164228	0.164228	-0.85977	-0.136379
sp|P22108|APA2_YEAST	P22108	APA2_YEAST	APA2	Diadenosine 5',5'''-P1,P4-tetraphosphate phosphorylase 2	40.62	10	10	10	862551	67800000	36.92	9	9	9	168000000	153000000	2	7	-0.509774	-0.299568	0.299568	-0.236291	-0.00103957
sp|P22133|MDHC_YEAST	P22133	MDHC_YEAST	MDH2	Malate dehydrogenase, cytoplasmic	36.6	8	8	8	26500000	45400000	29.71	6	6	6	82200000	97500000	8	1	-0.458464	-0.429716	0.429716	-0.184982	0.129109
sp|P22135|ATP12_YEAST	P22135	ATP12_YEAST	ATP12	Protein ATP12, mitochondrial	13.23	3	3	3	480304	684013	10.15	3	3	3	22700000	47700000	1	2	-0.571973	-1.86652	1.86652	-0.29849	1.56592
sp|P22136|AEP2_YEAST	P22136	AEP2_YEAST	AEP2	ATPase expression protein 2, mitochondrial	8.79	4	4	4	366288	643562	4.83	2	2	2	1.78683e+06	1616419	1	1	-0.566552	0.231677	-0.231677	-0.293069	-0.532284
sp|P22137|CLH_YEAST	P22137	CLH_YEAST	CHC1	Clathrin heavy chain	60.44	84	84	84	4890000000	7310000000	56.08	81	81	81	7050000000	9680000000	90	86	-0.210778	-0.0219536	0.0219536	0.0627046	-0.278654
sp|P22138|RPA2_YEAST	P22138	RPA2_YEAST	RPA135	DNA-directed RNA polymerase I subunit RPA135	56.94	47	47	47	799000000	3880000000	54.28	47	47	47	2290000000	2770000000	39	44	-0.511145	-0.22875	0.22875	-0.237662	-0.071857
sp|P22139|RPAB5_YEAST	P22139	RPAB5_YEAST	RPB10	DNA-directed RNA polymerases I, II, and III subunit RPABC5	65.71	4	4	4	406000000	648000000	52.86	2	2	2	18100000	22500000	7	3	-0.424831	-0.148875	0.148875	-0.151348	-0.151732
sp|P22140|EPT1_YEAST	P22140	EPT1_YEAST	EPT1	Choline/ethanolaminephosphotransferase 1	8.18	2	2	2	33000000	28100000	8.18	2	2	2	25500000	9705644	3	2	-0.310303	1.14244	-1.14244	-0.0368205	-1.44305
sp|P22141|PSB4_YEAST	P22141	PSB4_YEAST	PRE1	Proteasome subunit beta type-4	45.45	9	9	9	364000000	548000000	35.86	8	8	8	1130000000	1790000000	13	10	-0.105101	-0.108741	0.108741	0.168382	-0.191866
sp|P22146|GAS1_YEAST	P22146	GAS1_YEAST	GAS1	1,3-beta-glucanosyltransferase GAS1	35.42	17	17	17	3140000000	3500000000	34.7	18	18	18	8300000000	10600000000	17	18	-0.256812	-0.208385	0.208385	0.0166707	-0.0922218
sp|P22147|XRN1_YEAST	P22147	XRN1_YEAST	XRN1	5'-3' exoribonuclease 1	46.4	69	69	69	3890000000	6400000000	42.74	65	65	65	3690000000	4850000000	56	65	-0.251006	-0.0189405	0.0189405	0.0224767	-0.281667
sp|P22202|HSP74_YEAST	P22202	HSP74_YEAST	SSA4	Heat shock protein SSA4	64.8	44	17	23	360000000	365000000	69.31	50	23	28	1260000000	3910000000	21	29	0.141019	-0.354762	0.354762	0.414502	0.0541548
sp|P22203|VATE_YEAST	P22203	VATE_YEAST	VMA4	V-type proton ATPase subunit E	75.11	23	23	23	919000000	1050000000	73.39	22	22	22	4830000000	6230000000	33	25	0.0621768	-0.0633864	0.0633864	0.33566	-0.237221
sp|P22204|DBF2_YEAST	P22204	DBF2_YEAST	DBF2	Cell cycle protein kinase DBF2	27.97	11	8	11	21400000	35800000	22.9	9	7	9	63700000	86600000	7	7	-0.558776	-0.466898	0.466898	-0.285293	0.166291
sp|P22211|NPR1_YEAST	P22211	NPR1_YEAST	NPR1	Nitrogen permease reactivator protein	30.89	18	18	18	208000000	417000000	35.82	21	21	21	4010000000	678000000	7	15	-0.325855	-0.24754	0.24754	-0.0523719	-0.0530675
sp|P22213|SLY1_YEAST	P22213	SLY1_YEAST	SLY1	Protein SLY1	37.54	17	17	17	147000000	169000000	38.44	18	18	18	145000000	225000000	13	15	-0.541193	-0.417307	0.417307	-0.267711	0.1167
sp|P22214|SEC22_YEAST	P22214	SEC22_YEAST	SEC22	Protein transport protein SEC22	40.65	8	8	8	7797386	25300000	25.23	4	4	4	146000000	618000000	6	4	-0.69778	-0.329854	0.329854	-0.424297	0.0292469
sp|P22216|RAD53_YEAST	P22216	RAD53_YEAST	RAD53	Serine/threonine-protein kinase RAD53	12.67	7	7	7	17200000	17100000	16.08	10	10	10	1450000000	322000000	1	5	0.270547	0.475923	-0.475923	0.544029	-0.77653
sp|P22217|TRX1_YEAST	P22217	TRX1_YEAST	TRX1	Thioredoxin-1	66.02	9	7	7	38400000	57100000	66.02	8	6	6	2030000000	2680000000	8	7	-0.196084	-0.293764	0.293764	0.0773986	-0.0068433
sp|P22219|VPS15_YEAST	P22219	VPS15_YEAST	VPS15	Serine/threonine-protein kinase VPS15	2.34	3	3	3	1.47353e+06	1.68844e+06	3.85	5	5	5	4.30369e+06	7.74131e+06	1	1	1.36018	0.446009	-0.446009	1.63367	-0.746616
sp|P22224|SEC15_YEAST	P22224	SEC15_YEAST	SEC15	Exocyst complex component SEC15	13.52	8	8	8	10700000	15200000	10.99	7	7	7	28700000	45600000	4	5	-0.130585	-0.349839	0.349839	0.142898	0.0492321
sp|P22276|RPC2_YEAST	P22276	RPC2_YEAST	RET1	DNA-directed RNA polymerase III subunit RPC2	26.46	19	19	19	40500000	1630000000	25.07	20	20	20	2060000000	3160000000	12	13	-0.339428	-0.550351	0.550351	-0.0659455	0.249744
sp|P22336|RFA1_YEAST	P22336	RFA1_YEAST	RFA1	Replication factor A protein 1	54.75	29	29	29	200000000	420000000	55.72	32	32	32	2710000000	1010000000	19	24	-0.132309	-0.215893	0.215893	0.141174	-0.0847137
sp|P22353|RM08_YEAST	P22353	RM08_YEAST	MRPL8	Large ribosomal subunit protein bL17m	30.67	4	4	4	10600000	13900000	30.25	4	4	4	135000000	166000000	2	2	-0.0826204	-0.117856	0.117856	0.190862	-0.182751
sp|P22354|RM20_YEAST	P22354	RM20_YEAST	MRPL20	Large ribosomal subunit protein mL58	16.92	3	3	3	54600000	75800000	22.56	3	3	3	72000000	83000000	4	2	-0.166544	0.191433	-0.191433	0.106939	-0.49204
sp|P22470|SAN1_YEAST	P22470	SAN1_YEAST	SAN1	Protein SAN1	29.51	12	12	12	6.91006e+06	33400000	22.95	9	9	9	5570000000	160000000	7	8	-0.597991	-0.343309	0.343309	-0.324508	0.042702
sp|P22515|UBA1_YEAST	P22515	UBA1_YEAST	UBA1	Ubiquitin-activating enzyme E1 1	68.46	65	65	65	8210000000	10800000000	68.65	67	67	67	11000000000	14700000000	78	90	-0.232563	-0.15365	0.15365	0.0409202	-0.146957
sp|P22517|KCC2_YEAST	P22517	KCC2_YEAST	CMK2	Calcium/calmodulin-dependent protein kinase II	37.36	13	13	13	441000000	570000000	38.48	14	14	14	337000000	2600000000	11	11	-0.115407	-0.16306	0.16306	0.158075	-0.137547
sp|P22543|VPS34_YEAST	P22543	VPS34_YEAST	VPS34	Phosphatidylinositol 3-kinase VPS34	8.57	3	3	3	372322	911614	5.94	2	2	2	66185.1	202578	2	1	-0.644022	-0.516975	0.516975	-0.37054	0.216368
sp|P22579|SIN3_YEAST	P22579	SIN3_YEAST	SIN3	Transcriptional regulatory protein SIN3	18.82	23	23	23	172000000	149000000	18.95	20	20	20	326000000	471000000	17	14	-0.50405	-0.420733	0.420733	-0.230567	0.120126
sp|P22696|ESS1_YEAST	P22696	ESS1_YEAST	ESS1	Peptidyl-prolyl cis-trans isomerase ESS1	60.59	12	12	12	87600000	157000000	80.59	16	16	16	706000000	2870000000	9	16	-0.0949809	-0.162957	0.162957	0.178502	-0.13765
sp|P22768|ASSY_YEAST	P22768	ASSY_YEAST	ARG1	Argininosuccinate synthase	67.62	34	34	34	1750000000	2490000000	69.29	37	37	37	7520000000	10800000000	44	50	-0.0679837	-0.120479	0.120479	0.205499	-0.180129
sp|P22803|TRX2_YEAST	P22803	TRX2_YEAST	TRX2	Thioredoxin-2	66.35	9	7	9	638000000	776000000	66.35	9	7	9	4110000000	4590000000	11	12	0.582529	-0.285631	0.285631	0.856012	-0.0149763
sp|P22804|BET1_YEAST	P22804	BET1_YEAST	BET1	Protein transport protein BET1	20.42	2	2	2	6574655	7555521	19.72	2	2	2	26200000	37000000	2	1	0.165511	-0.139126	0.139126	0.438994	-0.161481
sp|P22855|MAN1_YEAST	P22855	MAN1_YEAST	AMS1	Alpha-mannosidase	18.01	17	17	17	1530000000	1420000000	28.35	30	30	30	1160000000	1280000000	10	22	-0.293313	0.242466	-0.242466	-0.0198298	-0.543073
sp|P22936|APN1_YEAST	P22936	APN1_YEAST	APN1	Apurinic-apyrimidinic endonuclease 1	32.43	8	8	8	17600000	26100000	38.15	8	8	8	1.36721e+06	79700000	4	2	-0.372437	-0.314305	0.314305	-0.0989538	0.0136976
sp|P22943|HSP12_YEAST	P22943	HSP12_YEAST	HSP12	12 kDa heat shock protein	88.99	19	19	19	201000000000	358000000000	88.99	19	19	19	164000000000	207000000000	41	50	-0.0685985	-0.0909158	0.0909158	0.204884	-0.209691
sp|P23180|AIM17_YEAST	P23180	AIM17_YEAST	AIM17	Probable oxidoreductase AIM17	50.75	20	19	20	5260000000	8390000000	63.66	21	20	21	1280000000	2370000000	19	19	-0.261774	-0.48525	0.48525	0.0117088	0.184642
sp|P23201|SPA2_YEAST	P23201	SPA2_YEAST	SPA2	Protein SPA2	36.77	41	41	41	2380000000	2980000000	43.04	48	48	48	697000000	1060000000	24	25	-0.556703	-0.285696	0.285696	-0.28322	-0.0149109
sp|P23202|URE2_YEAST	P23202	URE2_YEAST	URE2	Transcriptional regulator URE2	22.88	6	6	6	134000000	158000000	18.08	6	6	6	318000000	423000000	4	9	-0.146571	-0.310259	0.310259	0.126912	0.00965141
sp|P23248|RS3A2_YEAST	P23248	RS3A2_YEAST	RPS1B	Small ribosomal subunit protein eS1B	75.69	37	9	37	114000000000	130000000000	76.86	39	9	39	36700000000	40100000000	61	74	-0.00307143	-0.043685	0.043685	0.270411	-0.256922
sp|P23254|TKT1_YEAST	P23254	TKT1_YEAST	TKL1	Transketolase 1	62.5	45	43	45	22000000000	27600000000	68.38	50	47	50	38700000000	41600000000	66	76	-0.231666	-0.338628	0.338628	0.0418166	0.0380213
sp|P23255|TAF2_YEAST	P23255	TAF2_YEAST	TAF2	Transcription initiation factor TFIID subunit 2	9.88	10	10	10	6821235	6.98541e+06	3.55	4	4	4	58800000	44700000	1	2	0.301079	0.568669	-0.568669	0.574561	-0.869276
sp|P23285|CYPB_YEAST	P23285	CYPB_YEAST	CPR2	Peptidyl-prolyl cis-trans isomerase B	37.07	6	6	6	112000000	142000000	20.98	3	3	3	9764318	29200000	3	2	-0.559504	-0.54604	0.54604	-0.286022	0.245433
sp|P23287|PP2B1_YEAST	P23287	PP2B1_YEAST	CNA1	Serine/threonine-protein phosphatase 2B catalytic subunit A1	34.9	16	15	16	14200000	29000000	32.55	16	15	16	268000000	342000000	7	11	-0.662713	-0.44541	0.44541	-0.38923	0.144803
sp|P23291|KC11_YEAST	P23291	KC11_YEAST	YCK1	Casein kinase I homolog 1	47.21	17	12	12	263000000	725000000	53.16	18	14	14	455000000	1140000000	10	9	-1.04229	-0.490523	0.490523	-0.76881	0.189916
sp|P23292|KC12_YEAST	P23292	KC12_YEAST	YCK2	Casein kinase I homolog 2	48.53	18	13	18	316000000	415000000	37.73	18	14	18	665000000	791000000	12	13	-0.161752	-0.172308	0.172308	0.111731	-0.128299
sp|P23293|BUR1_YEAST	P23293	BUR1_YEAST	SGV1	Serine/threonine-protein kinase BUR1	23.59	12	12	12	22200000	52700000	21.61	12	12	12	249000000	411000000	5	9	-0.471046	-0.699242	0.699242	-0.197563	0.398635
sp|P23301|IF5A1_YEAST	P23301	IF5A1_YEAST	HYP2	Eukaryotic translation initiation factor 5A-1	75.8	16	13	16	12100000000	17800000000	75.8	15	12	15	21400000000	22900000000	35	38	-0.557282	-0.293309	0.293309	-0.283799	-0.00729767
sp|P23337|GYS1_YEAST	P23337	GYS1_YEAST	GSY1	Glycogen [starch] synthase isoform 1	41.53	22	17	17	121000000	164000000	36.58	18	12	12	79500000	163000000	9	9	-0.390301	0.0539124	-0.0539124	-0.116818	-0.354519
sp|P23394|PRP28_YEAST	P23394	PRP28_YEAST	PRP28	Pre-mRNA-splicing ATP-dependent RNA helicase PRP28	16.5	8	8	8	1.46525e+06	1.68825e+06	11.22	5	5	5	5850855	46800000	4	2	-0.499016	-1.38781	1.38781	-0.225533	1.0872
sp|P23493|MBR1_YEAST	P23493	MBR1_YEAST	MBR1	Mitochondrial biogenesis regulation protein 1	10.32	2	2	2	85598.7	80747	29.5	5	5	5	7916412	14900000	1	2	-0.338727	-1.02792	1.02792	-0.0652444	0.72731
sp|P23500|MRS4_YEAST	P23500	MRS4_YEAST	MRS4	Mitochondrial RNA-splicing protein MRS4	11.51	2	2	2	981144	782139	12.17	2	2	2	1675563	5.12338e+06	3	1	0.242727	-1.29156	1.29156	0.51621	0.990949
sp|P23503|NAR1_YEAST	P23503	NAR1_YEAST	NAR1	Cytosolic Fe-S cluster assembly factor NAR1	19.76	7	7	7	2.42416e+06	33300000	26.48	8	8	8	64600000	92400000	4	3	-0.932037	-0.130461	0.130461	-0.658554	-0.170146
sp|P23542|AATC_YEAST	P23542	AATC_YEAST	AAT2	Aspartate aminotransferase, cytoplasmic	82.78	28	28	28	2210000000	2600000000	83.01	27	27	27	5700000000	7420000000	31	33	-0.0165457	-0.248534	0.248534	0.256937	-0.052073
sp|P23561|STE11_YEAST	P23561	STE11_YEAST	STE11	Serine/threonine-protein kinase STE11	12.83	6	6	6	3753135	3281838	16.74	8	8	8	553000000	15200000	2	2	-0.169703	-0.581856	0.581856	0.10378	0.281249
sp|P23594|PP2A1_YEAST	P23594	PP2A1_YEAST	PPH21	Serine/threonine-protein phosphatase PP2A-1 catalytic subunit	53.93	12	3	3	976243	1.10178e+06	51.76	13	3	3	6276238	7.30617e+06	2	2	-0.0522203	0.0258144	-0.0258144	0.221262	-0.326422
sp|P23595|PP2A2_YEAST	P23595	PP2A2_YEAST	PPH22	Serine/threonine-protein phosphatase PP2A-2 catalytic subunit	51.46	12	3	12	155000000	288000000	65.78	17	7	17	354000000	489000000	10	14	-0.129584	-0.167135	0.167135	0.143899	-0.133473
sp|P23615|SPT6_YEAST	P23615	SPT6_YEAST	SPT6	Transcription elongation factor SPT6	37.01	45	45	45	622000000	907000000	39.83	49	49	49	3780000000	4200000000	39	44	-0.245863	-0.0836118	0.0836118	0.0276193	-0.216995
sp|P23638|PSA3_YEAST	P23638	PSA3_YEAST	PRE9	Proteasome subunit alpha type-3	65.5	20	20	20	808000000	982000000	57.75	18	18	18	2100000000	2750000000	20	27	-0.100546	-0.241068	0.241068	0.172936	-0.0595387
sp|P23639|PSA2_YEAST	P23639	PSA2_YEAST	PRE8	Proteasome subunit alpha type-2	38.8	12	12	12	216000000	186000000	40.4	13	13	13	2060000000	2770000000	12	12	0.374915	0.0608935	-0.0608935	0.648398	-0.361501
sp|P23641|MPCP_YEAST	P23641	MPCP_YEAST	MIR1	Mitochondrial phosphate carrier protein	63.02	17	17	17	188000000	227000000	50.48	15	15	15	1920000000	2660000000	12	14	-0.543241	-0.175712	0.175712	-0.269758	-0.124895
sp|P23644|TOM40_YEAST	P23644	TOM40_YEAST	TOM40	Mitochondrial import receptor subunit TOM40	55.56	14	14	14	200000000	340000000	54.26	13	13	13	781000000	1170000000	11	15	-0.464083	-0.668991	0.668991	-0.1906	0.368384
sp|P23724|PSB6_YEAST	P23724	PSB6_YEAST	PRE7	Proteasome subunit beta type-6	39.42	9	9	9	5120000000	5800000000	43.15	9	9	9	1300000000	3620000000	9	10	-0.0975748	-0.115927	0.115927	0.175908	-0.18468
sp|P23776|EXG1_YEAST	P23776	EXG1_YEAST	EXG1	Glucan 1,3-beta-glucosidase I/II	50.89	21	21	21	1630000000	1860000000	49.78	19	19	19	1500000000	1730000000	23	16	0.1874	-0.188995	0.188995	0.460883	-0.111612
sp|P23797|GPI12_YEAST	P23797	GPI12_YEAST	GPI12	N-acetylglucosaminyl-phosphatidylinositol de-N-acetylase	7.57	2	2	2	98800000	172000000	11.51	3	3	3	18800000	2400000000	2	2	-0.328808	-0.380844	0.380844	-0.0553252	0.0802369
sp|P23900|FPS1_YEAST	P23900	FPS1_YEAST	FPS1	Glycerol uptake/efflux facilitator protein	10.16	4	4	4	15200000	10400000	7.03	3	3	3	4991502	14700000	2	3	-1.64161	-0.694804	0.694804	-1.36813	0.394197
sp|P24000|RL24B_YEAST	P24000	RL24B_YEAST	RPL24B	Large ribosomal subunit protein eL24B	46.45	15	3	15	16600000000	14900000000	46.45	15	3	15	5720000000	7390000000	17	17	-0.171402	-0.243026	0.243026	0.102081	-0.0575812
sp|P24004|PEX1_YEAST	P24004	PEX1_YEAST	PEX1	Peroxisomal ATPase PEX1	14.29	9	9	9	115000000	3.45432e+06	9.68	6	6	6	51000000	69900000	1	3	0.291745	-0.532967	0.532967	0.565228	0.23236
sp|P24031|PPA3_YEAST	P24031	PPA3_YEAST	PHO3	Constitutive acid phosphatase	29.98	8	5	8	22300000	39100000	38.54	11	7	11	433000000	544000000	9	8	-0.195308	-0.0529695	0.0529695	0.0781744	-0.247638
sp|P24276|SSD1_YEAST	P24276	SSD1_YEAST	SSD1	Protein SSD1	47.6	45	45	45	625000000	808000000	45.92	46	46	46	4890000000	6750000000	39	41	-0.209785	-0.331446	0.331446	0.0636979	0.030839
sp|P24279|MCM3_YEAST	P24279	MCM3_YEAST	MCM3	DNA replication licensing factor MCM3	46.76	28	28	28	103000000	159000000	46.34	27	27	27	335000000	649000000	11	17	0.218603	-0.445171	0.445171	0.492085	0.144564
sp|P24280|SEC14_YEAST	P24280	SEC14_YEAST	SEC14	SEC14 cytosolic factor	87.17	25	24	25	832000000	962000000	87.83	25	25	25	2040000000	2760000000	30	31	-0.400268	-0.24553	0.24553	-0.126785	-0.055077
sp|P24384|PRP22_YEAST	P24384	PRP22_YEAST	PRP22	Pre-mRNA-splicing factor ATP-dependent RNA helicase PRP22	9.43	8	8	8	1.78266e+06	1.57967e+06	6.9	6	6	6	18700000	32100000	3	3	-0.335354	-0.345602	0.345602	-0.0618717	0.0449952
sp|P24482|DPB2_YEAST	P24482	DPB2_YEAST	DPB2	DNA polymerase epsilon subunit B	5.81	3	3	3	23200000	20800000	6.68	4	4	4	19400000	44100000	2	2	0.779468	0.434989	-0.434989	1.05295	-0.735596
sp|P24521|ERG8_YEAST	P24521	ERG8_YEAST	ERG8	Phosphomevalonate kinase	46.78	15	15	15	252000000	281000000	48.56	15	15	15	488000000	553000000	9	10	0.448431	-0.0815307	0.0815307	0.721914	-0.219076
sp|P24583|KPC1_YEAST	P24583	KPC1_YEAST	PKC1	Protein kinase C-like 1	11.38	11	11	11	1.59183e+06	9306873	20.07	19	19	19	181000000	321000000	4	14	-0.0590277	-0.220921	0.220921	0.214455	-0.0796866
sp|P24783|DBP2_YEAST	P24783	DBP2_YEAST	DBP2	ATP-dependent RNA helicase DBP2	66.48	38	37	37	3140000000	8500000000	70.33	39	38	38	5390000000	7410000000	40	52	-0.480746	-0.303676	0.303676	-0.207263	0.00306842
sp|P24784|DBP1_YEAST	P24784	DBP1_YEAST	DBP1	ATP-dependent RNA helicase DBP1	22.69	10	4	4	1.39026e+06	33413	18.64	9	3	3	901057	1.39559e+06	1	1	0.400147	-0.326371	0.326371	0.67363	0.025764
sp|P25037|UBP1_YEAST	P25037	UBP1_YEAST	UBP1	Ubiquitin carboxyl-terminal hydrolase 1	43.02	23	23	23	471000000	606000000	39.43	24	24	24	3600000000	1020000000	19	21	-0.599655	-0.542278	0.542278	-0.326173	0.241671
sp|P25039|EFGM_YEAST	P25039	EFGM_YEAST	MEF1	Elongation factor G, mitochondrial	25.36	13	13	13	39100000	62800000	21.68	11	11	11	92000000	217000000	9	9	-0.864345	-0.290587	0.290587	-0.590862	-0.0100198
sp|P25040|TSR4_YEAST	P25040	TSR4_YEAST	TSR4	20S rRNA accumulation protein 4	44.36	14	14	14	32500000	60100000	42.16	13	13	13	53800000	57000000	6	7	-0.310022	-0.569728	0.569728	-0.0365388	0.269121
sp|P25042|ROX1_YEAST	P25042	ROX1_YEAST	ROX1	Repressor ROX1	13.59	3	3	3	698072	1.83511e+06	9.51	2	2	2	10100000	16300000	1	1	-0.312264	-0.381524	0.381524	-0.0387808	0.0809165
sp|P25043|PSB2_YEAST	P25043	PSB2_YEAST	PUP1	Proteasome subunit beta type-2	31.42	8	8	8	405000000	533000000	34.87	9	9	9	783000000	1090000000	9	12	-0.204483	-0.116932	0.116932	0.0689993	-0.183675
sp|P25044|PTP1_YEAST	P25044	PTP1_YEAST	PTP1	Tyrosine-protein phosphatase 1	28.06	7	7	7	1.50616e+06	2.55804e+06	29.25	8	8	8	64600000	87900000	3	5	-0.398311	-0.0482057	0.0482057	-0.124829	-0.252401
sp|P25045|SPTC1_YEAST	P25045	SPTC1_YEAST	LCB1	Serine palmitoyltransferase 1	36.2	15	15	15	393000000	255000000	45.52	15	15	15	1030000000	750000000	15	15	0.0745278	-0.0754383	0.0754383	0.348011	-0.225169
sp|P25087|ERG6_YEAST	P25087	ERG6_YEAST	ERG6	Sterol 24-C-methyltransferase ERG6	62.4	26	26	26	1260000000	1460000000	63.19	26	26	26	4560000000	5150000000	30	33	-0.116082	-0.156712	0.156712	0.157401	-0.143895
sp|P25293|NAP1_YEAST	P25293	NAP1_YEAST	NAP1	Nucleosome assembly protein	55.16	16	16	16	669000000	793000000	51.32	13	13	13	1210000000	1800000000	16	18	-0.505569	-0.56078	0.56078	-0.232087	0.260173
sp|P25294|SIS1_YEAST	P25294	SIS1_YEAST	SIS1	Protein SIS1	46.31	19	19	19	1470000000	1980000000	57.67	26	26	26	11500000000	7130000000	29	36	-0.205815	-0.540252	0.540252	0.0676683	0.239645
sp|P25296|CANB_YEAST	P25296	CANB_YEAST	CNB1	Calcineurin subunit B	36.57	4	4	4	11600000	12300000	21.14	2	2	2	7218928	11500000	2	3	0.0969901	-0.343534	0.343534	0.370473	0.0429265
sp|P25298|RNA14_YEAST	P25298	RNA14_YEAST	RNA14	mRNA 3'-end-processing protein RNA14	20.68	9	9	9	17100000	33100000	19.5	9	9	9	9931278	36200000	2	3	-0.639768	-0.66787	0.66787	-0.366285	0.367262
sp|P25302|SWI4_YEAST	P25302	SWI4_YEAST	SWI4	Regulatory protein SWI4	10.25	8	8	8	6227522	10100000	10.34	8	8	8	11600000	36800000	7	6	-0.708355	-0.342125	0.342125	-0.434872	0.0415183
sp|P25303|SCJ1_YEAST	P25303	SCJ1_YEAST	SCJ1	DnaJ-related protein SCJ1	52.25	17	17	17	937000000	2230000000	54.38	16	16	16	4750000000	2310000000	11	11	-0.522138	-0.382623	0.382623	-0.248655	0.0820159
sp|P25332|RBSK_YEAST	P25332	RBSK_YEAST	RBK1	Ribokinase	29.43	7	7	7	2100000000	2170000000	27.93	8	8	8	2410000000	2840000000	5	5	-0.218881	-0.0787878	0.0787878	0.0546017	-0.221819
sp|P25333|HAL4_YEAST	P25333	HAL4_YEAST	SAT4	Serine/threonine-protein kinase HAL4/SAT4	14.1	5	5	5	91300000	64200000	16.92	6	6	6	94600000	84400000	1	2	4.94502	2.09932	-2.09932	5.2185	-2.39992
sp|P25334|CYPR_YEAST	P25334	CYPR_YEAST	CPR4	Peptidyl-prolyl cis-trans isomerase CPR4	17.61	4	4	4	1.70447e+06	130000000	19.81	4	4	4	18800000	325000000	2	1	-0.19288	-1.35652	1.35652	0.0806032	1.05591
sp|P25339|PUF4_YEAST	P25339	PUF4_YEAST	PUF4	Pumilio homology domain family member 4	26.01	13	13	13	301000000	130000000	33.45	20	20	20	1210000000	788000000	8	18	-0.178576	-0.377532	0.377532	0.0949067	0.0769251
sp|P25340|ERG4_YEAST	P25340	ERG4_YEAST	ERG4	Delta(24(24(1)))-sterol reductase ERG4	14.8	7	7	7	295000000	723000000	17.34	12	12	12	230000000	434000000	7	9	-0.493115	0.000147	-0.000146664	-0.219632	-0.300754
sp|P25342|CDC10_YEAST	P25342	CDC10_YEAST	CDC10	Cell division control protein 10	68.63	16	16	16	11900000000	406000000	76.09	20	20	20	9620000000	1290000000	20	24	0.0117722	-0.0145146	0.0145146	0.285255	-0.286093
sp|P25343|RV161_YEAST	P25343	RV161_YEAST	RVS161	Reduced viability upon starvation protein 161	67.92	18	18	18	1570000000	2320000000	71.32	23	23	23	1280000000	1480000000	18	23	-0.30356	-0.163937	0.163937	-0.0300776	-0.13667
sp|P25348|RM32_YEAST	P25348	RM32_YEAST	MRPL32	Large ribosomal subunit protein bL32m	24.04	4	4	4	12100000	19000000	19.13	3	3	3	95900000	225000000	2	3	-0.698594	-0.891242	0.891242	-0.425111	0.590635
sp|P25349|YCP4_YEAST	P25349	YCP4_YEAST	YCP4	Flavoprotein-like protein YCP4	80.97	18	17	17	800000000	1210000000	77.73	17	16	16	1580000000	1840000000	22	23	-0.323696	-0.137593	0.137593	-0.0502128	-0.163014
sp|P25355|ATX10_YEAST	P25355	ATX10_YEAST	CTR86	Ataxin-10 homolog	19.01	7	7	7	354000000	1320000000	24.87	10	10	10	35700000	138000000	3	3	-0.401795	0.094472	-0.094472	-0.128312	-0.395079
sp|P25356|BPH1_YEAST	P25356	BPH1_YEAST	BPH1	Beige protein homolog 1	3.18	4	4	4	80569.1	73400000000	4.52	5	5	5	3.64314e+06	4.04982e+06	1	1	-0.446875	0.152137	-0.152137	-0.173393	-0.452744
sp|P25357|SNT1_YEAST	P25357	SNT1_YEAST	SNT1	Probable DNA-binding protein SNT1	16.07	9	9	9	14700000	202000000	11.01	8	8	8	1960000000	177000000	3	5	-1.03245	-1.25985	1.25985	-0.75897	0.959242
sp|P25358|ELO2_YEAST	P25358	ELO2_YEAST	ELO2	Fatty acid elongase 2	18.73	5	5	5	3570000000	8210000000	14.41	4	4	4	3410000000	2000000000	4	7	-0.257652	0.665357	-0.665357	0.0158305	-0.965964
sp|P25359|RRP43_YEAST	P25359	RRP43_YEAST	RRP43	Exosome complex component RRP43	18.53	6	6	6	465000000	1400000000	23.1	7	7	7	339000000	362000000	5	5	-0.276031	0.184055	-0.184055	-0.00254849	-0.484662
sp|P25361|YCT3_YEAST	P25361	YCT3_YEAST	YCR043C	Uncharacterized protein YCR043C	42.52	3	3	3	497082	2.65114e+06	33.07	2	2	2	9496734	23200000	1	2	0.40208	-0.813183	0.813183	0.675563	0.512576
sp|P25364|HCM1_YEAST	P25364	HCM1_YEAST	HCM1	Forkhead transcription factor HCM1	9.4	3	3	3	250466	273294	7.98	3	3	3	8578465	8659958	1	2	0.123029	0.269378	-0.269378	0.396512	-0.569985
sp|P25365|SED4_YEAST	P25365	SED4_YEAST	SED4	Putative guanine nucleotide-exchange factor SED4	6.67	5	5	5	387000000	1480000000	5.16	4	4	4	37200000	48500000	3	3	-0.549695	-0.112395	0.112395	-0.276212	-0.188212
sp|P25367|RNQ1_YEAST	P25367	RNQ1_YEAST	RNQ1	[PIN+] prion protein RNQ1	23.95	7	7	7	155000000	125000000	23.95	7	7	7	389000000	428000000	9	14	-0.0730014	-0.471242	0.471242	0.200481	0.170635
sp|P25368|RRP7_YEAST	P25368	RRP7_YEAST	RRP7	Ribosomal RNA-processing protein 7	23.57	5	5	5	35100000	44500000	25.25	7	7	7	79400000	164000000	2	4	-0.298788	-0.557837	0.557837	-0.025305	0.25723
sp|P25369|LSB5_YEAST	P25369	LSB5_YEAST	LSB5	LAS seventeen-binding protein 5	42.37	11	11	11	83400000	74900000	39.27	11	11	11	257000000	332000000	8	10	0.169057	-0.376499	0.376499	0.44254	0.0758923
sp|P25371|ADP1_YEAST	P25371	ADP1_YEAST	ADP1	Probable ATP-dependent permease	16.3	13	13	13	493000000	1370000000	14.01	9	9	9	179000000	206000000	9	7	-0.198145	-0.0918435	0.0918435	0.0753375	-0.208764
sp|P25372|TRX3_YEAST	P25372	TRX3_YEAST	TRX3	Thioredoxin-3, mitochondrial	32.28	5	5	5	30700000	49400000	48.03	6	6	6	109000000	208000000	3	4	-0.295581	-0.0361786	0.0361786	-0.0220983	-0.264429
sp|P25373|GLRX1_YEAST	P25373	GLRX1_YEAST	GRX1	Glutaredoxin-1	90.91	10	10	10	673000000	757000000	90.91	10	10	10	1120000000	1270000000	10	11	-0.0704534	-0.0318334	0.0318334	0.203029	-0.268774
sp|P25374|NFS1_YEAST	P25374	NFS1_YEAST	NFS1	Cysteine desulfurase, mitochondrial	43.66	14	14	14	3560000000	4500000000	36.42	14	14	14	1030000000	1090000000	14	16	-0.0878077	-0.169029	0.169029	0.185675	-0.131578
sp|P25375|PRTD_YEAST	P25375	PRTD_YEAST	PRD1	Saccharolysin	50.28	33	33	33	350000000	400000000	47.19	31	31	31	2950000000	807000000	26	26	-0.203283	-0.0410059	0.0410059	0.0701994	-0.259601
sp|P25376|AGP1_YEAST	P25376	AGP1_YEAST	AGP1	General amino acid permease AGP1	6.16	5	4	4	16300000	33400000	6.16	3	3	3	35400000	51300000	3	2	0.388434	-0.22338	0.22338	0.661917	-0.0772275
sp|P25378|RHEB_YEAST	P25378	RHEB_YEAST	RHB1	Rheb-like protein RHB1	15.31	3	3	3	15200000	23000000	27.75	5	5	5	47200000	69000000	4	3	-1.59455	-0.101523	0.101523	-1.32106	-0.199084
sp|P25382|NLE1_YEAST	P25382	NLE1_YEAST	RSA4	Ribosome assembly protein 4	37.09	14	14	14	81500000	277000000	33.4	13	13	13	460000000	3510000000	9	12	-0.283825	-0.111174	0.111174	-0.0103425	-0.189433
sp|P25385|BOS1_YEAST	P25385	BOS1_YEAST	BOS1	Protein transport protein BOS1	43.03	6	6	6	33500000	42200000	40.16	7	7	7	34400000	53200000	3	6	0.374543	-0.478991	0.478991	0.648025	0.178384
sp|P25386|USO1_YEAST	P25386	USO1_YEAST	USO1	Intracellular protein transport protein USO1	38.55	59	59	59	601000000	766000000	34.47	54	54	54	1110000000	959000000	33	43	-0.0781151	-0.139046	0.139046	0.195368	-0.161561
sp|P25441|RPC4_YEAST	P25441	RPC4_YEAST	RPC53	DNA-directed RNA polymerase III subunit RPC4	30.33	9	9	9	232000000	328000000	22.51	8	8	8	128000000	346000000	6	3	-0.292918	0.221951	-0.221951	-0.0194352	-0.522558
sp|P25443|RS2_YEAST	P25443	RS2_YEAST	RPS2	Small ribosomal subunit protein uS5	79.92	26	26	26	21600000000	33400000000	80.71	24	24	24	14300000000	22600000000	35	33	-0.284434	-0.290039	0.290039	-0.0109509	-0.0105683
sp|P25451|PSB3_YEAST	P25451	PSB3_YEAST	PUP3	Proteasome subunit beta type-3	40.49	9	9	9	2880000000	577000000	40.49	8	8	8	583000000	822000000	9	9	-0.0647376	-0.388014	0.388014	0.208745	0.0874069
sp|P25454|RAD51_YEAST	P25454	RAD51_YEAST	RAD51	DNA repair protein RAD51	32.25	8	8	8	348000000	98500000	32.25	9	9	9	310000000	612000000	6	8	-0.444039	-0.231702	0.231702	-0.170556	-0.0689048
sp|P25491|MAS5_YEAST	P25491	MAS5_YEAST	YDJ1	Mitochondrial protein import protein MAS5	53.3	26	26	26	2060000000	4400000000	55.01	28	28	28	4030000000	5490000000	34	43	-0.409077	-0.561212	0.561212	-0.135594	0.260605
sp|P25554|SGF29_YEAST	P25554	SGF29_YEAST	SGF29	SAGA-associated factor 29	40.93	6	6	6	6.12109e+06	21400000	49.03	8	8	8	3.09069e+06	9583898	4	2	-1.33405	-0.616031	0.616031	-1.06057	0.315424
sp|P25555|GBP2_YEAST	P25555	GBP2_YEAST	GBP2	Serine/arginine (SR)-type shuttling mRNA binding protein GBP2	41.69	20	20	20	164000000	229000000	33.96	17	17	17	437000000	640000000	14	14	-0.313648	-0.125023	0.125023	-0.0401648	-0.175584
sp|P25558|BUD3_YEAST	P25558	BUD3_YEAST	BUD3	Bud site selection protein 3	12.84	15	15	15	14200000	19400000	12.16	15	15	15	188000000	304000000	5	12	-0.197628	0.0804326	-0.0804326	0.0758546	-0.38104
sp|P25559|DCC1_YEAST	P25559	DCC1_YEAST	DCC1	Sister chromatid cohesion protein DCC1	22.89	6	6	6	1.66653e+06	1.1476e+06	25.53	6	6	6	800781	2916575	3	2	-0.250962	-0.497225	0.497225	0.0225211	0.196618
sp|P25560|RER1_YEAST	P25560	RER1_YEAST	RER1	Protein RER1	22.87	5	5	5	32200000	48300000	14.89	2	2	2	11300000	12900000	2	2	-1.42128	0.0923429	-0.0923429	-1.1478	-0.39295
sp|P25566|MXR2_YEAST	P25566	MXR2_YEAST	MXR2	Peptide methionine sulfoxide reductase 2	50.6	6	6	6	140000000	201000000	45.24	5	5	5	1980000000	3260000000	4	2	-0.230292	-0.506026	0.506026	0.043191	0.205419
sp|P25567|SRO9_YEAST	P25567	SRO9_YEAST	SRO9	RNA-binding protein SRO9	54.38	22	22	22	323000000	1270000000	51.61	20	20	20	2580000000	2140000000	23	28	-0.704711	-0.729277	0.729277	-0.431228	0.42867
sp|P25569|GID7_YEAST	P25569	GID7_YEAST	GID7	Glucose-induced degradation protein 7	17.99	7	7	7	28500000	98900000	6.58	3	3	3	57400000	71300000	2	1	-0.762048	-0.924027	0.924027	-0.488565	0.62342
sp|P25573|MGR1_YEAST	P25573	MGR1_YEAST	MGR1	Mitochondrial inner membrane i-AAA protease supercomplex subunit MGR1	24.7	8	8	8	9200364	35400000	27.1	7	7	7	86700000	162000000	2	5	-2.05438	-0.511274	0.511274	-1.7809	0.210667
sp|P25574|EMC1_YEAST	P25574	EMC1_YEAST	EMC1	ER membrane protein complex subunit 1	23.29	14	14	14	6560000000	6600000000	19.61	14	14	14	547000000	693000000	10	11	0.0134613	-0.492013	0.492013	0.286944	0.191406
sp|P25576|POF1_YEAST	P25576	POF1_YEAST	POF1	Nicotinamide mononucleotide adenylyltransferase	17.05	3	3	3	12600000	22300000	8.14	2	2	2	26500000	22400000	2	2	-0.578873	0.248409	-0.248409	-0.30539	-0.549016
sp|P25579|LRE1_YEAST	P25579	LRE1_YEAST	LRE1	Laminarase-resistance protein LRE1	13.89	4	4	4	608890	967698	13.38	4	4	4	68201	158000000	2	1	-0.224411	-1.14345	1.14345	0.0490718	0.842847
sp|P25580|PBN1_YEAST	P25580	PBN1_YEAST	PBN1	Protein PBN1	13.94	5	5	5	61100000	19700000	12.74	4	4	4	17200000	25300000	2	2	0.297088	-1.03767	1.03767	0.570571	0.737064
sp|P25582|SPB1_YEAST	P25582	SPB1_YEAST	SPB1	27S pre-rRNA (guanosine(2922)-2'-O)-methyltransferase	33.41	19	19	19	145000000	496000000	34.13	19	19	19	4190000000	2270000000	12	10	-0.606196	-0.474145	0.474145	-0.332713	0.173538
sp|P25586|KRR1_YEAST	P25586	KRR1_YEAST	KRR1	KRR1 small subunit processome component	31.96	13	13	13	292000000	478000000	35.44	13	13	13	3640000000	474000000	11	12	-0.666601	-0.220957	0.220957	-0.393118	-0.0796505
sp|P25588|MRC1_YEAST	P25588	MRC1_YEAST	MRC1	Mediator of replication checkpoint protein 1	16.24	12	12	12	1.3704e+06	89100000	10.13	6	6	6	12400000	16300000	3	2	-0.461573	-0.519581	0.519581	-0.18809	0.218974
sp|P25605|ILV6_YEAST	P25605	ILV6_YEAST	ILV6	Acetolactate synthase small subunit, mitochondrial	82.2	18	18	18	1230000000	1540000000	86.08	22	22	22	3400000000	6270000000	24	23	-0.371727	-0.337731	0.337731	-0.0982445	0.0371236
sp|P25617|YCQ6_YEAST	P25617	YCQ6_YEAST	YCR016W	Uncharacterized protein YCR016W	31.72	9	9	9	33300000	10900000	37.93	10	10	10	87200000	68800000	4	6	-0.515699	-0.0858622	0.0858622	-0.242216	-0.214745
sp|P25618|CWH43_YEAST	P25618	CWH43_YEAST	CWH43	Protein CWH43	5.98	5	5	5	1260000000	2020000000	6.4	5	5	5	1290000000	1860000000	3	4	-0.42826	0.0787573	-0.0787573	-0.154777	-0.379364
sp|P25623|SYP1_YEAST	P25623	SYP1_YEAST	SYP1	Suppressor of yeast profilin deletion	37.01	28	28	28	247000000	282000000	46.9	35	35	35	4930000000	6480000000	18	31	0.0257254	-0.138163	0.138163	0.299208	-0.162444
sp|P25627|BUD23_YEAST	P25627	BUD23_YEAST	BUD23	18S rRNA (guanine(1575)-N(7))-methyltransferase	16.36	3	3	3	1.95183e+06	6.90396e+06	15.64	3	3	3	12000000	27300000	1	1	-1.66536	-0.177452	0.177452	-1.39187	-0.123155
sp|P25631|YCU1_YEAST	P25631	YCU1_YEAST	YCR051W	Ankyrin repeat-containing protein YCR051W	67.12	11	11	11	257000000	412000000	78.38	12	12	12	265000000	474000000	9	11	-0.345422	-0.811259	0.811259	-0.0719392	0.510652
sp|P25632|RSC6_YEAST	P25632	RSC6_YEAST	RSC6	Chromatin structure-remodeling complex protein RSC6	39.54	13	13	13	221000000	248000000	46.58	14	14	14	7460000000	1300000000	10	9	0.00451757	-0.522542	0.522542	0.278	0.221934
sp|P25635|PWP2_YEAST	P25635	PWP2_YEAST	PWP2	Periodic tryptophan protein 2	17.98	13	13	13	271000000	365000000	17.44	13	13	13	297000000	371000000	6	8	-0.210636	-0.156741	0.156741	0.0628472	-0.143866
sp|P25638|TAH1_YEAST	P25638	TAH1_YEAST	TAH1	TPR repeat-containing protein associated with Hsp90	44.14	3	3	3	16300000	8.09927e+06	54.05	4	4	4	79700000	149000000	4	6	-0.13951	-0.12957	0.12957	0.133973	-0.171037
sp|P25642|IMG2_YEAST	P25642	IMG2_YEAST	IMG2	Large ribosomal subunit protein mL49	28.77	4	4	4	26900000	2.34413e+06	20.55	3	3	3	1150000000	55200000	1	2	4.86462	2.24343	-2.24343	5.13811	-2.54404
sp|P25644|PAT1_YEAST	P25644	PAT1_YEAST	PAT1	Deadenylation-dependent mRNA-decapping factor PAT1	19.35	13	13	13	1600000000	2080000000	26.38	16	16	16	2620000000	3790000000	14	19	-0.337224	-0.123547	0.123547	-0.0637415	-0.17706
sp|P25654|YCY0_YEAST	P25654	YCY0_YEAST	YCR090C	UPF0587 protein YCR090C	25.27	4	4	4	37400000	61500000	33.52	5	5	5	202000000	282000000	4	5	-0.38878	0.327693	-0.327693	-0.115297	-0.6283
sp|P25655|NOT1_YEAST	P25655	NOT1_YEAST	CDC39	General negative regulator of transcription subunit 1	19.73	29	29	29	219000000	266000000	17.74	28	28	28	761000000	648000000	19	19	-0.480392	0.0833369	-0.0833369	-0.206909	-0.383944
sp|P25656|CDC50_YEAST	P25656	CDC50_YEAST	CDC50	Phospholipid-transporting ATPase accessory subunit CDC50	10.23	4	4	4	31300000	54300000	23.27	5	5	5	129000000	99500000	3	2	-0.709047	-0.966565	0.966565	-0.435564	0.665958
sp|P25659|FUB1_YEAST	P25659	FUB1_YEAST	FUB1	Silencing boundary-establishment protein FUB1	18.4	5	5	5	12500000	14900000	22.8	5	5	5	28800000	40400000	2	2	0.0100282	-0.0368236	0.0368236	0.283511	-0.263784
sp|P25694|CDC48_YEAST	P25694	CDC48_YEAST	CDC48	Cell division control protein 48	69.58	69	69	69	7530000000	9160000000	78.8	75	75	75	14800000000	18600000000	89	100	-0.177154	-0.288556	0.288556	0.0963286	-0.0120512
sp|P25719|CYPC_YEAST	P25719	CYPC_YEAST	CPR3	Peptidyl-prolyl cis-trans isomerase C, mitochondrial	63.74	11	10	10	1390000000	1770000000	63.74	11	10	10	1730000000	2170000000	13	12	-0.0719898	-0.366189	0.366189	0.201493	0.0655814
sp|P25808|SPB4_YEAST	P25808	SPB4_YEAST	SPB4	ATP-dependent rRNA helicase SPB4	18.65	7	7	7	65300000	284000000	11.22	6	6	6	375000000	1600000000	6	4	-0.193062	-0.00760485	0.00760485	0.0804207	-0.293002
sp|P25847|MSH2_YEAST	P25847	MSH2_YEAST	MSH2	DNA mismatch repair protein MSH2	23.96	18	18	18	82400000	60700000	21.68	16	16	16	233000000	1610000000	10	12	-0.0864309	-0.249274	0.249274	0.187052	-0.0513336
sp|P26263|PDC6_YEAST	P26263	PDC6_YEAST	PDC6	Pyruvate decarboxylase isozyme 3	22.74	10	2	2	67241.9	98734.8	34.81	14	6	6	115099	191881	1	1	-0.305328	-0.432523	0.432523	-0.0318456	0.131916
sp|P26321|RL5_YEAST	P26321	RL5_YEAST	RPL5	Large ribosomal subunit protein uL18	82.15	26	26	26	24700000000	32500000000	82.15	27	27	27	21800000000	29100000000	42	47	-0.203811	-0.247549	0.247549	0.0696715	-0.0530578
sp|P26449|BUB3_YEAST	P26449	BUB3_YEAST	BUB3	Cell cycle arrest protein BUB3	11.73	3	3	3	733922	659627	6.74	2	2	2	2.0859e+06	9827847	2	1	-0.170683	-1.55749	1.55749	0.1028	1.25689
sp|P26570|PPZ1_YEAST	P26570	PPZ1_YEAST	PPZ1	Serine/threonine-protein phosphatase PP-Z1	42.92	18	13	17	283000000	359000000	42.49	21	17	20	4860000000	2650000000	7	17	-0.120568	-0.26474	0.26474	0.152915	-0.0358668
sp|P26637|SYLC_YEAST	P26637	SYLC_YEAST	CDC60	Leucine--tRNA ligase, cytoplasmic	62.75	74	73	74	54300000000	58400000000	63.21	74	73	74	21700000000	25100000000	91	105	-0.222871	-0.16025	0.16025	0.050612	-0.140357
sp|P26754|RFA2_YEAST	P26754	RFA2_YEAST	RFA2	Replication factor A protein 2	73.99	13	13	13	359000000	605000000	73.63	13	13	13	325000000	433000000	11	10	-0.270431	-0.123641	0.123641	0.0030519	-0.176966
sp|P26755|RFA3_YEAST	P26755	RFA3_YEAST	RFA3	Replication factor A protein 3	72.13	6	6	6	1.79896e+06	1.13338e+06	72.13	5	5	5	52000000	71500000	4	3	0.468691	0.395187	-0.395187	0.742174	-0.695795
sp|P26783|RS5_YEAST	P26783	RS5_YEAST	RPS5	Small ribosomal subunit protein uS7	48.44	17	17	17	140000000000	215000000000	66.22	20	20	20	45700000000	66700000000	26	30	-0.276275	-0.287691	0.287691	-0.002792	-0.0129156
sp|P26784|RL16A_YEAST	P26784	RL16A_YEAST	RPL16A	Large ribosomal subunit protein uL13A	61.31	20	10	10	1170000000	1270000000	66.83	23	12	12	7170000000	8860000000	12	19	-0.389929	-0.327441	0.327441	-0.116446	0.0268339
sp|P26785|RL16B_YEAST	P26785	RL16B_YEAST	RPL16B	Large ribosomal subunit protein uL13B	68.69	23	13	23	21200000000	26100000000	70.2	23	12	23	19500000000	22900000000	34	33	-0.0770629	-0.0794791	0.0794791	0.19642	-0.221128
sp|P26786|RS7A_YEAST	P26786	RS7A_YEAST	RPS7A	Small ribosomal subunit protein eS7A	83.68	26	13	26	24100000000	26400000000	81.58	27	14	27	26400000000	34100000000	38	38	-0.0283649	-0.0574359	0.0574359	0.245118	-0.243171
sp|P26793|FEN1_YEAST	P26793	FEN1_YEAST	RAD27	Flap endonuclease 1	35.86	11	11	11	23300000	38500000	35.34	9	9	9	164000000	206000000	6	7	-0.0146543	-0.101927	0.101927	0.258828	-0.19868
sp|P27351|AP2B_YEAST	P27351	AP2B_YEAST	APL1	AP-2 complex subunit beta	8.14	3	3	3	3.79714e+06	12100000	10.29	6	6	6	45700000	58200000	1	2	-1.52469	-0.437282	0.437282	-1.25121	0.136675
sp|P27466|KCC1_YEAST	P27466	KCC1_YEAST	CMK1	Calcium/calmodulin-dependent protein kinase I	34.98	12	12	12	147000000	254000000	41.93	15	15	15	2740000000	4190000000	7	9	-0.121113	-0.27496	0.27496	0.15237	-0.0256471
sp|P27472|GYS2_YEAST	P27472	GYS2_YEAST	GSY2	Glycogen [starch] synthase isoform 2	48.37	32	27	32	5690000000	7360000000	51.49	32	26	32	7910000000	4810000000	27	32	-0.221329	0.0350774	-0.0350774	0.0521537	-0.335685
sp|P27476|NSR1_YEAST	P27476	NSR1_YEAST	NSR1	Nuclear localization sequence-binding protein	57.73	27	27	27	12200000000	13500000000	50.72	30	30	30	13500000000	23600000000	37	47	-0.312689	-0.310648	0.310648	-0.0392063	0.0100409
sp|P27514|PHO91_YEAST	P27514	PHO91_YEAST	PHO91	Low-affinity phosphate transporter PHO91	9.51	7	7	7	163000000	1490000000	10.63	5	5	5	220000000	200000000	7	5	0.181461	0.142291	-0.142291	0.454944	-0.442898
sp|P27614|CBPS_YEAST	P27614	CBPS_YEAST	CPS1	Carboxypeptidase S	31.6	18	18	18	720000000	832000000	33.51	18	18	18	5280000000	1310000000	17	18	-0.192181	-0.25367	0.25367	0.0813019	-0.0469367
sp|P27616|PUR7_YEAST	P27616	PUR7_YEAST	ADE1	Phosphoribosylaminoimidazole-succinocarboxamide synthase	64.38	20	20	20	307000000	625000000	62.75	21	21	21	670000000	1140000000	18	17	-0.444538	-0.504642	0.504642	-0.171055	0.204035
sp|P27637|BUD14_YEAST	P27637	BUD14_YEAST	BUD14	Bud site selection protein 14	22.43	9	9	9	29600000	22700000	31.31	14	14	14	819000000	242000000	6	8	-0.513179	-0.543829	0.543829	-0.239697	0.243222
sp|P27680|COQ3_YEAST	P27680	COQ3_YEAST	COQ3	Ubiquinone biosynthesis O-methyltransferase, mitochondrial	6.73	2	2	2	75400000	89500000	8.97	3	3	3	16300000	42900000	2	2	-0.135672	-0.805958	0.805958	0.137811	0.505351
sp|P27692|SPT5_YEAST	P27692	SPT5_YEAST	SPT5	Transcription elongation factor SPT5	46.57	43	43	43	565000000	854000000	48.17	45	45	45	2960000000	2440000000	31	46	-0.486563	-0.270629	0.270629	-0.213081	-0.0299783
sp|P27697|COQ8_YEAST	P27697	COQ8_YEAST	COQ8	Atypical kinase COQ8, mitochondrial	8.58	3	3	3	10100000	22700000	17.76	7	7	7	37700000	55700000	2	4	-0.297071	-0.232314	0.232314	-0.0235883	-0.0682929
sp|P27705|MIG1_YEAST	P27705	MIG1_YEAST	MIG1	Regulatory protein MIG1	9.33	4	4	4	2568667	4727473	5.95	3	3	3	58500000	50600000	2	2	-0.201301	0.348512	-0.348512	0.0721822	-0.649119
sp|P27801|PEP3_YEAST	P27801	PEP3_YEAST	PEP3	Vacuolar membrane protein PEP3	9.04	5	5	5	13800000	20800000	7.41	4	4	4	32100000	34800000	5	3	-0.248423	-0.0610389	0.0610389	0.02506	-0.239568
sp|P27809|KRE2_YEAST	P27809	KRE2_YEAST	KRE2	Glycolipid 2-alpha-mannosyltransferase	42.99	14	14	14	157000000	230000000	49.1	16	16	16	781000000	1090000000	14	18	-0.115995	-0.176073	0.176073	0.157488	-0.124534
sp|P27810|KTR1_YEAST	P27810	KTR1_YEAST	KTR1	Alpha-1,2 mannosyltransferase KTR1	47.58	18	18	18	319000000	594000000	48.6	17	17	17	731000000	1260000000	13	15	0.0794236	0.225682	-0.225682	0.352906	-0.526289
sp|P27825|CALX_YEAST	P27825	CALX_YEAST	CNE1	Calnexin homolog	8.57	3	3	3	6285875	7672371	6.37	2	2	2	1.73331e+06	10700000	1	1	0.0601793	-1.9487	1.9487	0.333662	1.64809
sp|P27882|ERV1_YEAST	P27882	ERV1_YEAST	ERV1	Mitochondrial FAD-linked sulfhydryl oxidase ERV1	21.16	3	3	3	1133163	6400532	55.03	9	9	9	184000000	266000000	2	6	-0.269409	-0.398427	0.398427	0.00407408	0.0978198
sp|P27895|CIN8_YEAST	P27895	CIN8_YEAST	CIN8	Kinesin-like protein CIN8	10.7	6	6	6	183382	415562	4.8	3	3	3	16400000	51100000	1	2	-0.151554	-0.433866	0.433866	0.121928	0.133259
sp|P27999|RPB9_YEAST	P27999	RPB9_YEAST	RPB9	DNA-directed RNA polymerase II subunit RPB9	40.98	4	4	4	23300000	43900000	48.36	4	4	4	104000000	192000000	3	6	-0.575815	-0.656034	0.656034	-0.302332	0.355427
sp|P28000|RPAC2_YEAST	P28000	RPAC2_YEAST	RPC19	DNA-directed RNA polymerases I and III subunit RPAC2	89.44	11	11	11	116000000	166000000	89.44	12	12	12	711000000	1010000000	15	16	-0.421041	-0.20462	0.20462	-0.147558	-0.0959869
sp|P28004|PRP45_YEAST	P28004	PRP45_YEAST	PRP45	Pre-mRNA-processing protein 45	16.36	4	4	4	452866	7.96816e+06	6.33	2	2	2	6.40934e+06	12600000	1	1	-0.0703085	-0.533371	0.533371	0.203174	0.232764
sp|P28007|GAR1_YEAST	P28007	GAR1_YEAST	GAR1	H/ACA ribonucleoprotein complex subunit GAR1	43.41	8	8	8	38700000	40600000	43.41	8	8	8	124000000	311000000	12	9	-0.373668	-0.268279	0.268279	-0.100185	-0.0323282
sp|P28241|IDH2_YEAST	P28241	IDH2_YEAST	IDH2	Isocitrate dehydrogenase [NAD] subunit 2, mitochondrial	57.99	18	18	18	1310000000	1410000000	57.99	17	17	17	2670000000	2690000000	16	23	-0.0493817	-0.401451	0.401451	0.224101	0.100844
sp|P28272|PYRD_YEAST	P28272	PYRD_YEAST	URA1	Dihydroorotate dehydrogenase (fumarate)	46.18	12	12	12	162000000	246000000	43.63	11	11	11	338000000	349000000	9	10	-0.213304	-0.52559	0.52559	0.0601783	0.224982
sp|P28273|OPLA_YEAST	P28273	OPLA_YEAST	OXP1	5-oxoprolinase	46.66	42	42	42	393000000	531000000	37.71	35	35	35	2900000000	4040000000	21	19	-0.251177	-0.21611	0.21611	0.0223058	-0.0844975
sp|P28274|URA7_YEAST	P28274	URA7_YEAST	URA7	CTP synthase 1	80.66	38	33	38	2060000000	2220000000	68.91	38	34	38	3700000000	4650000000	40	41	-0.25137	-0.2284	0.2284	0.0221132	-0.0722071
sp|P28319|CWP1_YEAST	P28319	CWP1_YEAST	CWP1	Cell wall protein CWP1	52.3	10	10	10	451000000	437000000	58.16	12	12	12	902000000	1220000000	12	12	0.467602	-0.025656	0.025656	0.741084	-0.274951
sp|P28321|MGLL_YEAST	P28321	MGLL_YEAST	YJU3	Monoglyceride lipase	54.63	13	13	13	360000000	439000000	42.49	12	12	12	947000000	1190000000	13	15	-0.312113	-0.289257	0.289257	-0.0386307	-0.0113503
sp|P28495|CAPZA_YEAST	P28495	CAPZA_YEAST	CAP1	F-actin-capping protein subunit alpha	57.09	14	14	14	55900000	62200000	63.06	16	16	16	637000000	779000000	12	15	-0.0500051	-0.351889	0.351889	0.223478	0.051282
sp|P28496|LAC1_YEAST	P28496	LAC1_YEAST	LAC1	Ceramide synthase LAC1	10.53	4	4	4	1.90953e+06	226530	10.29	3	3	3	62700000	43400000	1	3	0.615166	-0.230641	0.230641	0.888648	-0.0699662
sp|P28625|YIM1_YEAST	P28625	YIM1_YEAST	YIM1	Protein YIM1	35.89	11	11	11	70800000	86200000	35.89	8	8	8	208000000	265000000	5	9	0.0744189	0.0793843	-0.0793843	0.347902	-0.379991
sp|P28707|SBA1_YEAST	P28707	SBA1_YEAST	SBA1	Co-chaperone protein SBA1	26.85	7	7	7	534000000	645000000	22.22	6	6	6	719000000	923000000	7	9	-0.0233833	-0.128682	0.128682	0.250099	-0.171925
sp|P28708|PRR1_YEAST	P28708	PRR1_YEAST	PRR1	Serine/threonine-protein kinase PRR1	11.39	5	4	4	8073402	18400000	14.09	6	5	5	131000000	183000000	2	5	-0.38775	-0.580451	0.580451	-0.114267	0.279844
sp|P28737|MSP1_YEAST	P28737	MSP1_YEAST	MSP1	Outer mitochondrial transmembrane helix translocase	6.35	2	2	2	1762119	1.7098e+06	9.12	3	3	3	22100000	10500000	1	1	1.42898	-0.857107	0.857107	1.70247	0.5565
sp|P28777|AROC_YEAST	P28777	AROC_YEAST	ARO2	Chorismate synthase ARO2	75.53	22	22	22	10500000000	14700000000	75.8	23	23	23	5010000000	10300000000	37	38	-0.226708	-0.453308	0.453308	0.0467749	0.152701
sp|P28789|HEM3_YEAST	P28789	HEM3_YEAST	HEM3	Porphobilinogen deaminase	53.21	14	14	14	674000000	648000000	55.35	13	13	13	341000000	451000000	14	14	-0.287517	-0.263364	0.263364	-0.0140339	-0.0372433
sp|P28791|SEC20_YEAST	P28791	SEC20_YEAST	SEC20	Protein transport protein SEC20	12.01	2	2	2	152000000	105000000	25.07	6	6	6	2440000000	798000000	2	5	0.746538	-0.435279	0.435279	1.02002	0.134672
sp|P28817|HIBCH_YEAST	P28817	HIBCH_YEAST	EHD3	Small ribosomal subunit protein mS47	22.8	11	11	11	1310000000	1370000000	26.2	10	10	10	2670000000	845000000	4	8	0.184925	-0.0428309	0.0428309	0.458408	-0.257776
sp|P28834|IDH1_YEAST	P28834	IDH1_YEAST	IDH1	Isocitrate dehydrogenase [NAD] subunit 1, mitochondrial	60	19	19	19	1400000000	1830000000	60	20	20	20	2040000000	1840000000	26	25	-0.3282	-0.0610141	0.0610141	-0.0547177	-0.239593
sp|P29029|CHIT_YEAST	P29029	CHIT_YEAST	CTS1	Endochitinase	9.43	5	5	5	34500000	32200000	4.45	2	2	2	618000000	692000000	4	2	0.353092	0.151005	-0.151005	0.626574	-0.451612
sp|P29055|TF2B_YEAST	P29055	TF2B_YEAST	SUA7	Transcription initiation factor IIB	36.23	7	7	7	1.83169e+06	2.91714e+06	40.29	10	10	10	69900000	114000000	3	10	-0.706275	-0.0888088	0.0888088	-0.432792	-0.211798
sp|P29056|TF3B_YEAST	P29056	TF3B_YEAST	BRF1	Transcription factor IIIB 70 kDa subunit	12.58	4	4	4	376775	10300000	7.05	2	2	2	1.51298e+06	5877248	1	1	1.37112	-0.641075	0.641075	1.6446	0.340468
sp|P29295|HRR25_YEAST	P29295	HRR25_YEAST	HRR25	Casein kinase I homolog HRR25	41.3	17	17	17	527000000	625000000	40.08	16	16	16	524000000	4110000000	13	13	-0.114219	0.133148	-0.133148	0.159264	-0.433755
sp|P29311|BMH1_YEAST	P29311	BMH1_YEAST	BMH1	Protein BMH1	82.02	26	9	26	15300000000	16700000000	79.4	25	9	25	41800000000	51900000000	51	52	0.0586493	-0.094459	0.094459	0.332132	-0.206148
sp|P29366|BEM1_YEAST	P29366	BEM1_YEAST	BEM1	Bud emergence protein 1	27.4	8	8	8	2195757	4492848	24.32	8	8	8	44900000	85800000	3	5	-0.146372	-0.451265	0.451265	0.12711	0.150658
sp|P29453|RL8B_YEAST	P29453	RL8B_YEAST	RPL8B	Large ribosomal subunit protein eL8B	75.39	30	6	30	140000000000	217000000000	78.52	31	6	31	40700000000	55100000000	49	47	-0.311463	-0.176419	0.176419	-0.0379807	-0.124188
sp|P29465|CHS3_YEAST	P29465	CHS3_YEAST	CHS3	Chitin synthase 3	9.96	8	8	8	1.5082e+06	271000000	10.82	7	7	7	96900000	68300000	2	5	-1.0166	-0.162984	0.162984	-0.74312	-0.137623
sp|P29468|PAP_YEAST	P29468	PAP_YEAST	PAP1	Poly(A) polymerase	38.91	16	16	16	54700000	132000000	34.33	15	15	15	160000000	269000000	8	8	-0.461564	0.1365	-0.1365	-0.188081	-0.437107
sp|P29469|MCM2_YEAST	P29469	MCM2_YEAST	MCM2	DNA replication licensing factor MCM2	23.96	14	13	13	41500000	60100000	21.43	15	15	15	115000000	128000000	3	8	-0.311555	0.0760604	-0.0760604	-0.0380725	-0.376667
sp|P29478|SEC65_YEAST	P29478	SEC65_YEAST	SEC65	Signal recognition particle subunit SEC65	50.18	11	11	11	506000000	1770000000	53.85	11	11	11	501000000	572000000	6	11	-0.389114	-0.679036	0.679036	-0.115632	0.378429
sp|P29496|MCM5_YEAST	P29496	MCM5_YEAST	MCM5	Minichromosome maintenance protein 5	32.52	23	22	23	364000000	27100000	39.48	26	26	26	4210000000	677000000	15	16	-0.272765	-0.0640566	0.0640566	0.000717719	-0.23655
sp|P29509|TRXB1_YEAST	P29509	TRXB1_YEAST	TRR1	Thioredoxin reductase 1	74.61	21	18	21	2140000000	1940000000	72.73	19	17	19	2200000000	3430000000	29	27	-0.232792	-0.382214	0.382214	0.0406908	0.0816066
sp|P29547|EF1G1_YEAST	P29547	EF1G1_YEAST	CAM1	Elongation factor 1-gamma 1	61.45	29	27	27	2490000000	2870000000	71.57	31	28	28	7720000000	8390000000	35	35	-0.250673	-0.380345	0.380345	0.0228098	0.0797379
sp|P29704|ERG9_YEAST	P29704	ERG9_YEAST	ERG9	Squalene synthase ERG9	32.43	17	17	17	286000000	368000000	37.16	17	17	17	768000000	1010000000	17	13	-0.216296	0.0449423	-0.0449423	0.0571871	-0.345549
sp|P29952|MPI_YEAST	P29952	MPI_YEAST	PMI40	Mannose-6-phosphate isomerase	75.52	28	28	28	2170000000	2690000000	75.99	28	28	28	4380000000	5470000000	38	47	-0.171213	-0.424093	0.424093	0.10227	0.123486
sp|P30402|PYRX_YEAST	P30402	PYRX_YEAST	URA10	Orotate phosphoribosyltransferase 2	18.5	4	3	3	3.94946e+06	3798250	4.41	2	2	2	3.05342e+06	3.16438e+06	1	1	0.302868	0.204645	-0.204645	0.576351	-0.505252
sp|P30605|ITR1_YEAST	P30605	ITR1_YEAST	ITR1	Myo-inositol transporter 1	19.35	11	10	11	161000000	248000000	16.78	10	9	10	365000000	545000000	7	9	-0.329517	-0.187679	0.187679	-0.0560347	-0.112928
sp|P30619|SEC1_YEAST	P30619	SEC1_YEAST	SEC1	Protein transport protein SEC1	8.84	5	5	5	1658502	2.10964e+06	16.3	9	9	9	11500000	76500000	3	3	-0.695421	-0.447574	0.447574	-0.421938	0.146967
sp|P30624|LCF1_YEAST	P30624	LCF1_YEAST	FAA1	Long-chain-fatty-acid--CoA ligase 1	64	49	45	49	43000000000	69300000000	65.29	51	47	51	22800000000	18900000000	63	65	-0.237248	0.00723821	-0.00723821	0.0362348	-0.307845
sp|P30656|PSB5_YEAST	P30656	PSB5_YEAST	PRE2	Proteasome subunit beta type-5	31.36	9	9	9	362000000	397000000	54.36	13	13	13	951000000	1190000000	9	14	0.066313	-0.436903	0.436903	0.339796	0.136296
sp|P30657|PSB7_YEAST	P30657	PSB7_YEAST	PRE4	Proteasome subunit beta type-7	57.52	10	10	10	120000000	143000000	51.5	9	9	9	174000000	267000000	8	8	-0.0774546	-0.201852	0.201852	0.196028	-0.0987548
sp|P30665|MCM4_YEAST	P30665	MCM4_YEAST	MCM4	DNA replication licensing factor MCM4	36.01	25	25	25	2130000000	4300000000	34.51	24	24	24	859000000	961000000	14	19	-0.29683	-0.346658	0.346658	-0.0233471	0.046051
sp|P30771|RENT1_YEAST	P30771	RENT1_YEAST	NAM7	ATP-dependent helicase NAM7	44.39	35	35	35	1010000000	713000000	30.48	24	24	24	3100000000	4300000000	22	19	-0.411861	-0.179683	0.179683	-0.138378	-0.120924
sp|P30822|XPO1_YEAST	P30822	XPO1_YEAST	CRM1	Exportin-1	32.01	28	28	28	471000000	637000000	30.44	27	27	27	1220000000	1410000000	24	25	-0.216387	-0.292724	0.292724	0.0570958	-0.00788281
sp|P30902|ATP7_YEAST	P30902	ATP7_YEAST	ATP7	ATP synthase subunit d, mitochondrial	71.26	13	13	13	311000000	459000000	77.59	18	18	18	1470000000	3680000000	15	21	-0.366905	-0.213734	0.213734	-0.0934226	-0.0868734
sp|P31109|SNC1_YEAST	P31109	SNC1_YEAST	SNC1	Synaptobrevin homolog 1	38.46	3	3	3	72500000	140000000	38.46	4	3	3	307000000	129000000	3	4	-0.874289	0.650508	-0.650508	-0.600807	-0.951115
sp|P31115|PUS3_YEAST	P31115	PUS3_YEAST	DEG1	tRNA pseudouridine(38/39) synthase	19	5	5	5	6.39518e+06	24400000	11.76	3	3	3	1.63145e+06	5558192	3	1	-0.900059	-1.44757	1.44757	-0.626576	1.14696
sp|P31116|DHOM_YEAST	P31116	DHOM_YEAST	HOM6	Homoserine dehydrogenase	80.22	28	28	28	4210000000	4170000000	86.07	31	31	31	15100000000	18800000000	36	50	-0.393214	-0.288343	0.288343	-0.119731	-0.012264
sp|P31334|RM09_YEAST	P31334	RM09_YEAST	MRPL9	Large ribosomal subunit protein uL3m	22.3	5	5	5	22800000	115000000	37.17	7	7	7	1610000000	3970000000	1	4	-0.0527627	-0.175259	0.175259	0.22072	-0.125348
sp|P31373|CYS3_YEAST	P31373	CYS3_YEAST	CYS3	Cystathionine gamma-lyase	70.3	21	21	21	2220000000	2800000000	68.53	18	18	18	3500000000	5100000000	27	22	-0.00308403	-0.215852	0.215852	0.270399	-0.0847548
sp|P31374|PSK1_YEAST	P31374	PSK1_YEAST	PSK1	Serine/threonine-protein kinase PSK1	15.71	13	11	13	7.99198e+06	130000000	12.61	12	11	12	33200000	117000000	5	3	-0.834986	-0.131233	0.131233	-0.561503	-0.169375
sp|P31380|FUN30_YEAST	P31380	FUN30_YEAST	FUN30	ATP-dependent helicase FUN30	25.02	19	19	19	266000000	233000000	27.14	24	24	24	2330000000	3350000000	8	16	-0.14658	-0.122455	0.122455	0.126903	-0.178152
sp|P31382|PMT2_YEAST	P31382	PMT2_YEAST	PMT2	Dolichyl-phosphate-mannose--protein mannosyltransferase 2	30.04	16	15	16	7360000000	29100000000	31.88	17	16	17	12400000000	8540000000	19	15	-0.0986701	-0.137501	0.137501	0.174813	-0.163106
sp|P31383|2AAA_YEAST	P31383	2AAA_YEAST	TPD3	Protein phosphatase PP2A regulatory subunit A	37.8	18	18	18	107000000	165000000	25.2	14	14	14	419000000	523000000	11	14	-0.340466	-0.105555	0.105555	-0.0669831	-0.195052
sp|P31384|CCR4_YEAST	P31384	CCR4_YEAST	CCR4	CCR4-Not complex 3'-5'-exoribonuclease subunit Ccr4	37.4	24	24	24	786000000	851000000	35.48	20	20	20	465000000	2170000000	8	14	-0.822133	-0.428975	0.428975	-0.54865	0.128368
sp|P31385|DEP1_YEAST	P31385	DEP1_YEAST	DEP1	Transcriptional regulatory protein DEP1	7.16	2	2	2	1.01011e+06	2.21541e+06	12.59	4	4	4	70600000	67200000	1	2	-0.791061	-0.0935271	0.0935271	-0.517578	-0.20708
sp|P31412|VATC_YEAST	P31412	VATC_YEAST	VMA5	V-type proton ATPase subunit C	71.94	28	28	28	871000000	10100000000	69.64	25	25	25	2310000000	2830000000	29	29	0.0080773	-0.17715	0.17715	0.28156	-0.123457
sp|P31539|HS104_YEAST	P31539	HS104_YEAST	HSP104	Heat shock protein 104	68.61	76	76	76	275000000000	45200000000	68.39	76	76	76	19300000000	23500000000	102	101	0.0598612	-0.0864825	0.0864825	0.333344	-0.214125
sp|P31688|TPS2_YEAST	P31688	TPS2_YEAST	TPS2	Trehalose-phosphatase	71.65	70	70	70	38200000000	40600000000	65.18	64	64	64	18600000000	17700000000	79	84	0.0223291	-0.106554	0.106554	0.295812	-0.194054
sp|P31755|OCH1_YEAST	P31755	OCH1_YEAST	OCH1	Initiation-specific alpha-1,6-mannosyltransferase	34.17	11	11	11	87000000	107000000	16.46	4	4	4	53800000	71900000	4	3	-0.212933	-0.571285	0.571285	0.0605495	0.270678
sp|P31787|ACBP_YEAST	P31787	ACBP_YEAST	ACB1	Acyl-CoA-binding protein	94.25	10	10	10	1070000000	1340000000	94.25	10	10	10	5450000000	8080000000	17	17	-0.197082	-0.12091	0.12091	0.0764003	-0.179697
sp|P32047|MLF3_YEAST	P32047	MLF3_YEAST	MLF3	Protein MLF3	43.36	12	12	12	13700000	14600000	39.6	9	9	9	46600000	102000000	3	6	-0.360928	-0.931771	0.931771	-0.0874454	0.631164
sp|P32074|COPG_YEAST	P32074	COPG_YEAST	SEC21	Coatomer subunit gamma	56.15	40	40	40	639000000	1310000000	49.41	39	39	39	4060000000	5290000000	32	37	-0.211793	-0.0699103	0.0699103	0.06169	-0.230697
sp|P32178|CHMU_YEAST	P32178	CHMU_YEAST	ARO7	Chorismate mutase	70.31	21	21	21	393000000	538000000	62.5	19	19	19	699000000	1110000000	17	16	-0.278546	-0.781946	0.781946	-0.00506292	0.481338
sp|P32179|MET22_YEAST	P32179	MET22_YEAST	MET22	3'(2'),5'-bisphosphate nucleotidase	56.58	21	21	21	1710000000	2040000000	52.1	19	19	19	3400000000	3170000000	24	18	-0.00151555	-0.278451	0.278451	0.271967	-0.0221558
sp|P32191|GPDM_YEAST	P32191	GPDM_YEAST	GUT2	Glycerol-3-phosphate dehydrogenase, mitochondrial	53.16	28	28	28	198000000	203000000	53.93	28	28	28	641000000	1340000000	19	19	0.00346056	-0.201347	0.201347	0.276943	-0.0992599
sp|P32263|P5CR_YEAST	P32263	P5CR_YEAST	PRO3	Pyrroline-5-carboxylate reductase	74.48	14	14	14	814000000	1220000000	67.48	15	15	15	1580000000	2210000000	17	13	-0.411653	-0.377241	0.377241	-0.13817	0.0766339
sp|P32264|PROB_YEAST	P32264	PROB_YEAST	PRO1	Glutamate 5-kinase	49.53	17	17	17	191000000	169000000	54.21	19	19	19	834000000	1150000000	13	21	-0.198979	-0.0931564	0.0931564	0.0745042	-0.207451
sp|P32266|MGM1_YEAST	P32266	MGM1_YEAST	MGM1	Dynamin-like GTPase MGM1, mitochondrial	17.71	12	11	11	41600000	64100000	25.2	15	14	14	92300000	125000000	4	12	-0.517851	-0.30596	0.30596	-0.244369	0.00535275
sp|P32288|GLNA_YEAST	P32288	GLNA_YEAST	GLN1	Glutamine synthetase	64.05	20	20	20	16300000000	25100000000	67.3	24	24	24	10000000000	16500000000	25	35	-0.0787006	-0.0626651	0.0626651	0.194782	-0.237942
sp|P32316|ACH1_YEAST	P32316	ACH1_YEAST	ACH1	Acetyl-CoA hydrolase	49.05	22	22	22	959000000	2570000000	49.05	21	21	21	1570000000	1290000000	11	13	-0.384346	-0.527823	0.527823	-0.110863	0.227216
sp|P32317|AFG1_YEAST	P32317	AFG1_YEAST	AFG1	Protein AFG1	15.32	6	6	6	2618501	6.13475e+06	16.7	7	7	7	132000000	139000000	3	5	-0.694688	-0.709179	0.709179	-0.421205	0.408572
sp|P32319|VPS10_YEAST	P32319	VPS10_YEAST	PEP1	Vacuolar protein sorting/targeting protein VPS10	30.53	39	35	39	391000000	882000000	31.98	36	31	36	17600000000	3720000000	24	28	-0.211735	0.00917433	-0.00917433	0.061748	-0.309781
sp|P32324|EF2_YEAST	P32324	EF2_YEAST	EFT1	Elongation factor 2	75.42	66	66	66	169000000000	198000000000	80.05	68	68	68	70700000000	93700000000	140	146	-0.221758	-0.141022	0.141022	0.0517246	-0.159585
sp|P32327|PYC2_YEAST	P32327	PYC2_YEAST	PYC2	Pyruvate carboxylase 2	53.39	59	24	59	4180000000	7440000000	57.97	64	25	64	12100000000	11400000000	72	84	-0.594203	-0.189999	0.189999	-0.320721	-0.110608
sp|P32331|YMC1_YEAST	P32331	YMC1_YEAST	YMC1	Mitochondrial glycine transporter YMC1	49.19	10	10	10	26600000	92800000	32.9	6	6	6	73900000	145000000	5	4	-0.420888	-2.43396	2.43396	-0.147406	2.13335
sp|P32332|OAC1_YEAST	P32332	OAC1_YEAST	OAC1	Mitochondrial oxaloacetate transport protein	39.81	12	12	12	32500000	39900000	34.26	9	9	9	179000000	210000000	8	5	-0.272734	0.0197323	-0.0197323	0.000748472	-0.320339
sp|P32333|BTAF1_YEAST	P32333	BTAF1_YEAST	MOT1	TATA-binding protein-associated factor MOT1	13.44	18	18	18	128000000	139000000	11.73	14	14	14	90800000	141000000	5	5	-0.449095	-0.284609	0.284609	-0.175612	-0.0159981
sp|P32335|MSS51_YEAST	P32335	MSS51_YEAST	MSS51	Protein MSS51, mitochondrial	37.39	16	16	16	1790000000	2370000000	33.49	14	14	14	347000000	482000000	8	10	-0.47382	-0.143897	0.143897	-0.200337	-0.15671
sp|P32337|IMB3_YEAST	P32337	IMB3_YEAST	PSE1	Importin subunit beta-3	27.92	20	20	20	48500000	26600000	24.89	19	19	19	522000000	628000000	14	14	-0.0951626	0.0223358	-0.0223358	0.17832	-0.322943
sp|P32338|RME1_YEAST	P32338	RME1_YEAST	RME1	Zinc finger protein RME1	22.33	3	3	3	1.06406e+06	261262	10.67	3	3	3	47200000	58900000	1	1	0.0668882	0.00636304	-0.00636304	0.340371	-0.30697
sp|P32340|NDI1_YEAST	P32340	NDI1_YEAST	NDI1	Rotenone-insensitive NADH-ubiquinone oxidoreductase, mitochondrial	41.72	19	19	19	439000000	1580000000	45.81	18	18	18	796000000	3430000000	15	13	-0.538665	0.000628	-0.000628323	-0.265183	-0.301235
sp|P32342|SRP21_YEAST	P32342	SRP21_YEAST	SRP21	Signal recognition particle subunit SRP21	45.51	5	5	5	107258	11600000	47.9	5	5	5	64400000	161000000	1	5	-0.121844	-0.55101	0.55101	0.151638	0.250403
sp|P32347|DCUP_YEAST	P32347	DCUP_YEAST	HEM12	Uroporphyrinogen decarboxylase	23.48	6	6	6	59200000	136000000	40.06	11	11	11	304000000	390000000	6	9	-0.735317	-0.210143	0.210143	-0.461834	-0.0904646
sp|P32349|RPC3_YEAST	P32349	RPC3_YEAST	RPC82	DNA-directed RNA polymerase III subunit RPC3	28.9	12	12	12	36800000	58700000	34.1	14	14	14	67600000	135000000	7	6	-0.459432	-0.221504	0.221504	-0.185949	-0.0791031
sp|P32351|IMPX_YEAST	P32351	IMPX_YEAST	IMP2'	Sugar utilization regulatory protein IMP2	15.03	4	4	4	82200000	78700000	15.03	3	3	3	78700000	110000000	5	2	0.240023	-0.100772	0.100772	0.513505	-0.199835
sp|P32352|ERG2_YEAST	P32352	ERG2_YEAST	ERG2	C-8 sterol isomerase ERG2	19.37	3	3	3	293000000	394000000	19.37	3	3	3	468000000	480000000	4	5	-0.00951296	0.398231	-0.398231	0.26397	-0.698838
sp|P32353|ERG3_YEAST	P32353	ERG3_YEAST	ERG3	Delta(7)-sterol 5(6)-desaturase ERG3	11.78	5	5	5	145000000	197000000	18.63	8	8	8	108000000	34700000	4	3	-0.721912	-0.502274	0.502274	-0.448429	0.201667
sp|P32356|TREA_YEAST	P32356	TREA_YEAST	NTH1	Cytosolic neutral trehalase	65.78	40	35	40	1600000000	1830000000	57.52	36	32	36	5670000000	3840000000	34	38	-0.0964864	-0.0400784	0.0400784	0.176996	-0.260529
sp|P32364|SMY1_YEAST	P32364	SMY1_YEAST	SMY1	Kinesin-related protein SMY1	14.79	8	8	8	22300000	8.13067e+06	16.77	9	9	9	6766363	90600000	4	3	0.105801	-0.0877904	0.0877904	0.379284	-0.212817
sp|P32366|VA0D_YEAST	P32366	VA0D_YEAST	VMA6	V-type proton ATPase subunit d	50.72	12	12	12	1500000000	1720000000	39.71	12	12	12	950000000	1260000000	13	16	-0.099362	-0.148962	0.148962	0.174121	-0.151645
sp|P32367|TFC1_YEAST	P32367	TFC1_YEAST	TFC1	Transcription factor tau 95 kDa subunit	15.41	6	6	6	196477	4892745	14.48	6	6	6	42500000	37600000	1	4	-0.450211	0.636034	-0.636034	-0.176728	-0.936641
sp|P32368|SAC1_YEAST	P32368	SAC1_YEAST	SAC1	Phosphatidylinositol-3-phosphatase SAC1	62.44	34	34	34	967000000	1330000000	54.9	29	29	29	1320000000	1510000000	33	29	-0.140809	-0.116215	0.116215	0.132674	-0.184392
sp|P32377|MVD1_YEAST	P32377	MVD1_YEAST	MVD1	Diphosphomevalonate decarboxylase	68.69	21	21	21	1800000000	2720000000	68.69	21	21	21	847000000	1400000000	19	19	-0.525615	-0.188264	0.188264	-0.252132	-0.112344
sp|P32379|PSA5_YEAST	P32379	PSA5_YEAST	PUP2	Proteasome subunit alpha type-5	85.77	18	18	18	572000000	666000000	77.31	19	19	19	2530000000	3600000000	21	25	-0.0682417	-0.108705	0.108705	0.205241	-0.191902
sp|P32380|SP110_YEAST	P32380	SP110_YEAST	SPC110	Spindle pole body component 110	18.11	16	16	16	1250000000	1630000000	18.43	16	16	16	2020000000	2730000000	8	10	-0.474772	-0.2572	0.2572	-0.201289	-0.0434067
sp|P32381|ARP2_YEAST	P32381	ARP2_YEAST	ARP2	Actin-related protein 2	57.54	20	20	20	10500000000	14900000000	59.34	21	21	21	7420000000	4900000000	22	25	-0.156331	-0.0821692	0.0821692	0.117152	-0.218438
sp|P32386|YBT1_YEAST	P32386	YBT1_YEAST	YBT1	ATP-dependent bile acid permease	25.23	33	32	33	127000000	218000000	24.92	33	32	33	733000000	966000000	16	22	-0.31367	-0.187698	0.187698	-0.0401873	-0.112909
sp|P32387|RM41_YEAST	P32387	RM41_YEAST	MRP20	Large ribosomal subunit protein uL23m	33.46	7	7	7	25100000	55100000	41.44	9	9	9	195000000	89800000	2	2	-0.560179	-0.0408904	0.0408904	-0.286697	-0.259717
sp|P32389|MET4_YEAST	P32389	MET4_YEAST	MET4	Transcriptional activator of sulfur metabolism MET4	8.63	3	3	3	825668	389432	9.23	4	4	4	59000000	98700000	1	4	-0.874935	-0.78855	0.78855	-0.601452	0.487943
sp|P32419|MDHP_YEAST	P32419	MDHP_YEAST	MDH3	Malate dehydrogenase, peroxisomal	72.3	20	20	20	4260000000	5500000000	75.8	22	22	22	4460000000	4780000000	22	26	-0.386481	0.097535	-0.097535	-0.112998	-0.398142
sp|P32432|SFP1_YEAST	P32432	SFP1_YEAST	SFP1	Transcription factor SFP1	20.94	7	7	7	162000000	166000000	13.03	4	4	4	4751773	9375586	4	2	-0.190403	-0.840137	0.840137	0.0830796	0.53953
sp|P32445|RIM1_YEAST	P32445	RIM1_YEAST	RIM1	Single-stranded DNA-binding protein RIM1, mitochondrial	51.85	7	7	7	1070000000	1160000000	57.78	6	6	6	1320000000	1790000000	5	5	-0.0184793	-0.0683555	0.0683555	0.255004	-0.232252
sp|P32447|ASF1_YEAST	P32447	ASF1_YEAST	ASF1	Histone chaperone ASF1	23.3	5	5	5	99800000	105000000	26.16	7	7	7	247000000	432000000	4	8	-0.308553	-0.671091	0.671091	-0.0350707	0.370484
sp|P32449|AROG_YEAST	P32449	AROG_YEAST	ARO4	Phospho-2-dehydro-3-deoxyheptonate aldolase, tyrosine-inhibited	78.38	27	25	27	7780000000	8380000000	78.11	26	24	26	10500000000	15200000000	47	39	0.0773244	-0.282086	0.282086	0.350807	-0.0185208
sp|P32451|BIOB_YEAST	P32451	BIOB_YEAST	BIO2	Biotin synthase, mitochondrial	32.8	9	9	9	78100000	109000000	32	10	10	10	523000000	1520000000	4	5	-0.363516	-0.706847	0.706847	-0.0900332	0.40624
sp|P32452|PHA2_YEAST	P32452	PHA2_YEAST	PHA2	Probable prephenate dehydratase	25.45	6	6	6	884387	1.30402e+06	21.26	6	6	6	651000000	198000000	1	4	-0.0371714	-2.13484	2.13484	0.236311	1.83423
sp|P32453|ATP11_YEAST	P32453	ATP11_YEAST	ATP11	Protein ATP11, mitochondrial	19.5	4	4	4	1.83571e+06	2.41713e+06	9.43	2	2	2	34300000	52500000	2	1	-0.707873	-0.309752	0.309752	-0.43439	0.00914504
sp|P32454|APE2_YEAST	P32454	APE2_YEAST	APE2	Aminopeptidase 2, mitochondrial	57.04	49	47	49	675000000	849000000	53.68	45	41	45	2290000000	2600000000	48	49	-0.228091	0.104572	-0.104572	0.0453919	-0.405179
sp|P32457|CDC3_YEAST	P32457	CDC3_YEAST	CDC3	Cell division control protein 3	64.62	28	28	28	517000000	1710000000	59.04	25	25	25	895000000	1280000000	23	24	-0.0494561	-0.150807	0.150807	0.224027	-0.1498
sp|P32458|CDC11_YEAST	P32458	CDC11_YEAST	CDC11	Cell division control protein 11	44.1	15	15	15	13800000000	11000000000	43.13	15	15	15	625000000	1390000000	12	15	-0.153208	-0.3263	0.3263	0.120275	0.0256931
sp|P32461|DPH2_YEAST	P32461	DPH2_YEAST	DPH2	2-(3-amino-3-carboxypropyl)histidine synthase subunit 2	20.22	6	6	6	73400000	95400000	25.84	7	7	7	396000000	486000000	4	7	-0.00691281	-0.670015	0.670015	0.26657	0.369408
sp|P32463|ACPM_YEAST	P32463	ACPM_YEAST	ACP1	Acyl carrier protein, mitochondrial	17.6	2	2	2	714000000	804000000	30.4	4	4	4	891000000	1250000000	4	5	-0.0744084	-0.110804	0.110804	0.199074	-0.189803
sp|P32465|HXT1_YEAST	P32465	HXT1_YEAST	HXT1	Low-affinity glucose transporter HXT1	33.86	16	14	16	240000000	351000000	33.33	16	14	16	1210000000	1570000000	15	18	-0.219093	-0.0440569	0.0440569	0.0543893	-0.25655
sp|P32466|HXT3_YEAST	P32466	HXT3_YEAST	HXT3	Low-affinity glucose transporter HXT3	29.63	11	9	10	64000000	111000000	25.4	10	9	9	264000000	403000000	14	11	-0.372009	-0.0747656	0.0747656	-0.0985267	-0.225841
sp|P32468|CDC12_YEAST	P32468	CDC12_YEAST	CDC12	Cell division control protein 12	59.95	21	21	21	1110000000	1000000000	64.62	29	29	29	1370000000	1880000000	26	26	-0.00181642	-0.275756	0.275756	0.271666	-0.024851
sp|P32469|DPH5_YEAST	P32469	DPH5_YEAST	DPH5	Diphthine methyl ester synthase	49.33	11	11	11	50600000	64300000	46.33	10	10	10	256000000	425000000	7	6	-0.195149	-0.351588	0.351588	0.0783339	0.0509813
sp|P32471|EF1B_YEAST	P32471	EF1B_YEAST	EFB1	Elongation factor 1-beta	77.18	15	15	15	2710000000	3350000000	77.67	17	17	17	6510000000	9470000000	26	33	-0.381117	-0.388647	0.388647	-0.107634	0.08804
sp|P32472|FKBP2_YEAST	P32472	FKBP2_YEAST	FPR2	Peptidyl-prolyl cis-trans isomerase FPR2	51.11	7	7	7	168000000	317000000	51.11	7	7	7	250000000	406000000	6	8	-0.606305	-0.296232	0.296232	-0.332822	-0.00437553
sp|P32473|ODPB_YEAST	P32473	ODPB_YEAST	PDB1	Pyruvate dehydrogenase E1 component subunit beta, mitochondrial	52.46	15	15	15	768000000	1130000000	50	15	15	15	3900000000	5840000000	15	19	-0.141919	-0.119672	0.119672	0.131564	-0.180936
sp|P32474|EUG1_YEAST	P32474	EUG1_YEAST	EUG1	Protein disulfide-isomerase EUG1	19.54	8	8	8	1780000000	1600000000	26.89	11	11	11	309000000	394000000	6	11	-0.00457731	-0.248937	0.248937	0.268905	-0.0516702
sp|P32476|ERG1_YEAST	P32476	ERG1_YEAST	ERG1	Squalene epoxidase ERG1	40.52	17	17	17	218000000	272000000	42.74	17	17	17	440000000	657000000	9	13	-0.0886878	-0.00903709	0.00903709	0.184795	-0.29157
sp|P32477|GSH1_YEAST	P32477	GSH1_YEAST	GSH1	Glutamate--cysteine ligase	31.86	17	17	17	93300000	179000000	21.83	10	10	10	102000000	632000000	10	7	-0.343282	-0.312143	0.312143	-0.0697991	0.0115363
sp|P32478|HS150_YEAST	P32478	HS150_YEAST	HSP150	Cell wall mannoprotein HSP150	40.44	8	5	8	115000000	118000000	50.85	10	7	10	480000000	565000000	7	6	0.113252	-0.125099	0.125099	0.386735	-0.175508
sp|P32480|HIR2_YEAST	P32480	HIR2_YEAST	HIR2	Protein HIR2	7.54	4	4	4	468090	757133	7.2	4	4	4	11900000	15800000	2	2	-1.25214	-0.0493051	0.0493051	-0.97866	-0.251302
sp|P32481|IF2G_YEAST	P32481	IF2G_YEAST	GCD11	Eukaryotic translation initiation factor 2 subunit gamma	60.91	33	33	33	7040000000	9760000000	62.81	35	35	35	8200000000	6290000000	38	38	-0.216226	-0.29733	0.29733	0.0572568	-0.00327753
sp|P32485|HOG1_YEAST	P32485	HOG1_YEAST	HOG1	Mitogen-activated protein kinase HOG1	55.17	17	16	17	1200000000	1690000000	52.41	15	15	15	3370000000	2160000000	13	11	-0.169273	-0.332014	0.332014	0.10421	0.0314069
sp|P32486|KRE6_YEAST	P32486	KRE6_YEAST	KRE6	Beta-glucan synthesis-associated protein KRE6	29.17	14	13	14	503000000	741000000	31.39	15	14	15	1050000000	1430000000	13	14	-0.253152	-0.141431	0.141431	0.0203312	-0.159176
sp|P32492|MYO4_YEAST	P32492	MYO4_YEAST	MYO4	Myosin-4	17.54	17	14	14	9797568	14300000	19.03	20	16	16	115000000	148000000	10	9	-0.678619	-0.223634	0.223634	-0.405136	-0.0769733
sp|P32494|NGG1_YEAST	P32494	NGG1_YEAST	NGG1	Chromatin-remodeling complexes subunit NGG1	16.95	7	7	7	28500000	46400000	14.96	7	7	7	77500000	19000000	2	1	0.0835037	-1.55133	1.55133	0.356986	1.25073
sp|P32495|NHP2_YEAST	P32495	NHP2_YEAST	NHP2	H/ACA ribonucleoprotein complex subunit NHP2	39.74	8	8	8	4890000000	7540000000	39.74	8	8	8	964000000	1200000000	11	11	-0.28606	-0.186115	0.186115	-0.0125769	-0.114492
sp|P32496|RPN12_YEAST	P32496	RPN12_YEAST	RPN12	26S proteasome regulatory subunit RPN12	61.68	15	15	15	482000000	561000000	63.5	17	17	17	786000000	950000000	15	18	-0.172079	-0.0795835	0.0795835	0.101403	-0.221024
sp|P32497|EIF3C_YEAST	P32497	EIF3C_YEAST	NIP1	Eukaryotic translation initiation factor 3 subunit C	47.91	40	40	40	3960000000	5620000000	48.4	35	35	35	4840000000	4540000000	37	45	-0.204334	0.00414757	-0.00414757	0.0691489	-0.304755
sp|P32499|NUP2_YEAST	P32499	NUP2_YEAST	NUP2	Nucleoporin NUP2	72.92	39	39	39	859000000	3300000000	75.69	40	40	40	1700000000	4420000000	35	52	-0.31239	-0.543806	0.543806	-0.0389069	0.243199
sp|P32500|NDC1_YEAST	P32500	NDC1_YEAST	NDC1	Nucleoporin NDC1	19.85	9	9	9	51000000	46600000	15.42	7	7	7	44300000	58700000	10	4	-0.0191412	0.132312	-0.132312	0.254342	-0.432919
sp|P32501|EI2BE_YEAST	P32501	EI2BE_YEAST	GCD6	Translation initiation factor eIF2B subunit epsilon	29.92	18	18	18	143000000	206000000	38.76	25	25	25	722000000	3120000000	17	18	-0.0482774	-0.180283	0.180283	0.225205	-0.120324
sp|P32502|EI2BB_YEAST	P32502	EI2BB_YEAST	GCD7	Translation initiation factor eIF2B subunit beta	42.78	10	10	10	69500000	83900000	33.6	10	10	10	178000000	257000000	7	7	-0.433255	-0.291223	0.291223	-0.159772	-0.0093842
sp|P32505|NAB2_YEAST	P32505	NAB2_YEAST	NAB2	Nuclear polyadenylated RNA-binding protein NAB2	33.14	15	15	15	1780000000	4920000000	27.43	14	14	14	7890000000	6590000000	10	15	-0.494146	-0.417995	0.417995	-0.220663	0.117388
sp|P32521|PAN1_YEAST	P32521	PAN1_YEAST	PAN1	Actin cytoskeleton-regulatory complex protein PAN1	32.91	41	41	41	12200000000	13500000000	39.19	53	53	53	2040000000	2580000000	34	54	-0.175281	-0.199178	0.199178	0.0982018	-0.101429
sp|P32523|PRP19_YEAST	P32523	PRP19_YEAST	PRP19	Pre-mRNA-processing factor 19	17.5	6	6	6	1.28821e+06	12700000	27.04	10	10	10	153000000	175000000	4	6	-1.5236	-0.386474	0.386474	-1.25012	0.0858667
sp|P32524|PRP21_YEAST	P32524	PRP21_YEAST	PRP21	Pre-mRNA-splicing factor PRP21	14.29	3	3	3	3.68295e+06	9828317	23.93	4	4	4	128000000	2470000000	2	2	-1.32656	-0.879901	0.879901	-1.05307	0.579294
sp|P32525|ECM25_YEAST	P32525	ECM25_YEAST	ECM25	Protein ECM25	15.53	6	6	6	3323385	12900000	14.52	6	6	6	22100000	39200000	1	4	-2.30512	0.128547	-0.128547	-2.03164	-0.429154
sp|P32527|ZUO1_YEAST	P32527	ZUO1_YEAST	ZUO1	Zuotin	68.59	36	36	36	4300000000	6280000000	68.82	38	38	38	10400000000	13600000000	45	45	-0.378003	-0.172454	0.172454	-0.104521	-0.128153
sp|P32528|DUR1_YEAST	P32528	DUR1_YEAST	DUR1,2	Urea amidolyase	40.44	52	52	52	136000000	324000000	28.12	33	33	33	414000000	582000000	36	20	-0.789582	-0.423892	0.423892	-0.516099	0.123285
sp|P32529|RPA12_YEAST	P32529	RPA12_YEAST	RPA12	DNA-directed RNA polymerase I subunit RPA12	50.4	5	5	5	2.40098e+06	20300000	50.4	6	6	6	306000000	618000000	2	6	-1.56908	-0.946374	0.946374	-1.2956	0.645767
sp|P32558|SPT16_YEAST	P32558	SPT16_YEAST	SPT16	FACT complex subunit SPT16	52.08	55	55	55	9500000000	13600000000	48.5	49	49	49	10700000000	10600000000	62	58	-0.165851	-0.135878	0.135878	0.107632	-0.164729
sp|P32561|RPD3_YEAST	P32561	RPD3_YEAST	RPD3	Histone deacetylase RPD3	53.58	16	16	16	57700000	160000000	40.18	13	13	13	251000000	369000000	6	12	-0.860253	-0.218125	0.218125	-0.58677	-0.0824817
sp|P32563|VPP1_YEAST	P32563	VPP1_YEAST	VPH1	V-type proton ATPase subunit a, vacuolar isoform	36.43	30	30	30	469000000	544000000	35.36	30	30	30	1410000000	3300000000	27	32	0.0397387	-0.0340623	0.0340623	0.313221	-0.266545
sp|P32565|RPN2_YEAST	P32565	RPN2_YEAST	RPN2	26S proteasome regulatory subunit RPN2	50.05	49	48	49	720000000	927000000	52.17	50	49	50	2360000000	2700000000	46	51	-0.0761072	-0.00505832	0.00505832	0.197376	-0.295549
sp|P32566|SMI1_YEAST	P32566	SMI1_YEAST	SMI1	Cell wall assembly regulator SMI1	33.07	15	15	15	236000000	284000000	32.87	13	13	13	724000000	1040000000	13	13	-0.282537	-0.34486	0.34486	-0.00905397	0.0442526
sp|P32567|PAH1_YEAST	P32567	PAH1_YEAST	PAH1	Phosphatidic acid phosphohydrolase 1	10.09	7	7	7	1.70096e+06	12100000	29.47	15	15	15	175000000	222000000	5	6	-0.333656	-0.144168	0.144168	-0.0601737	-0.156439
sp|P32568|SNQ2_YEAST	P32568	SNQ2_YEAST	SNQ2	Protein SNQ2	27.32	31	30	31	363000000	342000000	33.11	34	31	34	608000000	693000000	21	24	-0.213905	-0.0640728	0.0640728	0.0595782	-0.236534
sp|P32569|MED17_YEAST	P32569	MED17_YEAST	SRB4	Mediator of RNA polymerase II transcription subunit 17	16.01	6	6	6	854888	11600000	13.54	5	5	5	34000000	46300000	2	1	-0.119283	-0.194754	0.194754	0.1542	-0.105854
sp|P32578|SIP1_YEAST	P32578	SIP1_YEAST	SIP1	SNF1 protein kinase subunit beta-1	9.45	5	5	5	171205	7349989	16.2	8	8	8	26600000	70500000	2	4	-0.172764	-0.560046	0.560046	0.100718	0.259439
sp|P32579|SUA5_YEAST	P32579	SUA5_YEAST	SUA5	Threonylcarbamoyl-AMP synthase	16.67	3	3	3	186000000	333000000	26.06	7	7	7	1.07394e+06	2.47278e+06	2	1	-0.32802	-0.697962	0.697962	-0.0545372	0.397354
sp|P32582|CBS_YEAST	P32582	CBS_YEAST	CYS4	Cystathionine beta-synthase	84.62	49	49	49	6610000000	7710000000	86.39	50	50	50	13700000000	13000000000	66	70	-0.10411	-0.101617	0.101617	0.169373	-0.19899
sp|P32583|SRP40_YEAST	P32583	SRP40_YEAST	SRP40	Suppressor protein SRP40	18.47	7	7	7	40200000	47200000	14.29	4	4	4	370000000	529000000	4	7	0.525728	-1.01609	1.01609	0.799211	0.715484
sp|P32585|MED18_YEAST	P32585	MED18_YEAST	SRB5	Mediator of RNA polymerase II transcription subunit 18	15.96	3	3	3	20900000	29700000	16.94	4	4	4	12600000	13000000	3	2	0.343813	-0.345016	0.345016	0.617296	0.044409
sp|P32588|PUB1_YEAST	P32588	PUB1_YEAST	PUB1	Nuclear and cytoplasmic polyadenylated RNA-binding protein PUB1	43.05	14	14	14	244000000	273000000	44.81	16	16	16	1060000000	1350000000	15	16	0.0948434	-0.0345032	0.0345032	0.368326	-0.266104
sp|P32589|HSP7F_YEAST	P32589	HSP7F_YEAST	SSE1	Heat shock protein homolog SSE1	82.11	71	62	71	81200000000	99800000000	81.39	76	66	76	50100000000	73600000000	104	122	-0.0763432	-0.162201	0.162201	0.19714	-0.138407
sp|P32590|HSP79_YEAST	P32590	HSP79_YEAST	SSE2	Heat shock protein homolog SSE2	65.66	49	40	40	6960000000	7090000000	67.1	50	40	40	5050000000	6870000000	38	41	0.215867	-0.260928	0.260928	0.489349	-0.0396794
sp|P32591|SWI3_YEAST	P32591	SWI3_YEAST	SWI3	SWI/SNF complex subunit SWI3	33.58	20	20	20	119000000	140000000	32.61	20	20	20	155000000	379000000	11	9	0.00198519	-0.256137	0.256137	0.275468	-0.0444702
sp|P32597|STH1_YEAST	P32597	STH1_YEAST	STH1	Nuclear protein STH1/NPS1	30.91	32	32	32	483000000	433000000	28.55	32	32	32	3320000000	1420000000	18	25	-0.289539	-0.184138	0.184138	-0.0160564	-0.116469
sp|P32598|PP12_YEAST	P32598	PP12_YEAST	GLC7	Serine/threonine-protein phosphatase PP1-2	60.26	16	15	16	1640000000	2180000000	61.22	17	16	17	1700000000	2380000000	17	17	-0.145284	-0.110071	0.110071	0.128199	-0.190536
sp|P32599|FIMB_YEAST	P32599	FIMB_YEAST	SAC6	Fimbrin	62.93	37	37	37	1910000000	2670000000	63.71	38	38	38	7190000000	8450000000	36	46	-0.120815	-0.0108126	0.0108126	0.152668	-0.289795
sp|P32600|TOR2_YEAST	P32600	TOR2_YEAST	TOR2	Serine/threonine-protein kinase TOR2	6.63	11	9	9	107000000	111000000	4.97	7	6	6	2.60612e+06	6.40818e+06	3	1	-0.506296	0.647041	-0.647041	-0.232813	-0.947648
sp|P32601|DSS4_YEAST	P32601	DSS4_YEAST	DSS4	Protein DSS4	41.96	4	4	4	19300000	17500000	41.96	4	4	4	57600000	69200000	4	3	0.07498	-0.304357	0.304357	0.348463	0.00375014
sp|P32602|SEC17_YEAST	P32602	SEC17_YEAST	SEC17	Alpha-soluble NSF attachment protein	67.12	18	18	18	99700000	238000000	63.36	15	15	15	985000000	1590000000	15	20	-0.0871178	-0.147627	0.147627	0.186365	-0.15298
sp|P32604|F26_YEAST	P32604	F26_YEAST	FBP26	Fructose-2,6-bisphosphatase	25.22	7	7	7	992196	1.24028e+06	18.36	6	6	6	63800000	97300000	1	4	-0.0731027	0.0184945	-0.0184945	0.20038	-0.319102
sp|P32605|RU1A_YEAST	P32605	RU1A_YEAST	MUD1	U1 small nuclear ribonucleoprotein A	12.08	3	3	3	23200000	33000000	7.72	2	2	2	134844	349822	2	1	-0.389324	-1.05942	1.05942	-0.115841	0.758812
sp|P32608|RTG2_YEAST	P32608	RTG2_YEAST	RTG2	Retrograde regulation protein 2	39.46	18	18	18	92500000	191000000	37.41	17	17	17	720000000	985000000	16	17	-0.252413	-0.146205	0.146205	0.0210702	-0.154402
sp|P32610|VATD_YEAST	P32610	VATD_YEAST	VMA8	V-type proton ATPase subunit D	57.42	13	13	13	7890000000	8750000000	55.86	15	15	15	7050000000	4240000000	14	20	-0.069476	-0.320409	0.320409	0.204007	0.0198017
sp|P32614|FRDS_YEAST	P32614	FRDS_YEAST	FRD1	Fumarate reductase 1	78.72	35	35	35	1770000000	1850000000	79.36	35	35	35	3030000000	3790000000	35	38	0.0802717	-0.196282	0.196282	0.353754	-0.104325
sp|P32617|IES6_YEAST	P32617	IES6_YEAST	IES6	Chromatin-remodeling complex subunit IES6	32.53	4	4	4	11100000	27000000	31.93	4	4	4	23200000	51900000	3	3	-0.531615	-0.716469	0.716469	-0.258132	0.415862
sp|P32621|GDA1_YEAST	P32621	GDA1_YEAST	GDA1	Guanosine-diphosphatase	51.74	19	19	19	143000000	80500000000	46.53	18	18	18	393000000	12100000000	12	14	-0.0683564	-0.0903619	0.0903619	0.205126	-0.210245
sp|P32623|CRH2_YEAST	P32623	CRH2_YEAST	UTR2	Probable glycosidase CRH2	8.99	4	4	4	154000000	176000000	7.49	3	3	3	174000000	237000000	5	3	-0.363432	-0.513725	0.513725	-0.0899496	0.213118
sp|P32626|ENOPH_YEAST	P32626	ENOPH_YEAST	UTR4	Enolase-phosphatase E1	57.71	9	9	9	71100000	87100000	48.9	9	9	9	119000000	199000000	7	5	0.211812	-0.406518	0.406518	0.485295	0.105911
sp|P32628|RAD23_YEAST	P32628	RAD23_YEAST	RAD23	UV excision repair protein RAD23	44.22	16	16	16	82500000	112000000	45.73	16	16	16	648000000	937000000	10	12	-0.442745	0.0248436	-0.0248436	-0.169262	-0.325451
sp|P32629|ANP1_YEAST	P32629	ANP1_YEAST	ANP1	Mannan polymerase II complex ANP1 subunit	12.6	5	5	5	2520000000	3880000000	13	5	5	5	324000000	477000000	5	3	-0.236617	-0.464211	0.464211	0.0368661	0.163603
sp|P32639|BRR2_YEAST	P32639	BRR2_YEAST	BRR2	Pre-mRNA-splicing helicase BRR2	9.94	17	17	17	576000000	1650000000	14.7	25	25	25	699000000	3480000000	6	14	-0.405086	-0.143317	0.143317	-0.131603	-0.15729
sp|P32642|GLRX4_YEAST	P32642	GLRX4_YEAST	GRX4	Monothiol glutaredoxin-4	14.75	4	2	2	9989065	11600000	27.87	5	5	5	25500000	33200000	3	2	-0.059623	-0.129065	0.129065	0.21386	-0.171543
sp|P32643|TMT1_YEAST	P32643	TMT1_YEAST	TMT1	Trans-aconitate 3-methyltransferase	45.15	12	12	12	144000000	1040000000	50.5	14	14	14	250000000	340000000	6	10	-0.130983	-0.339508	0.339508	0.1425	0.0389008
sp|P32644|ECM32_YEAST	P32644	ECM32_YEAST	ECM32	Putative ATP-dependent RNA helicase ECM32	18.91	12	12	12	4.59857e+06	15400000	15.61	12	12	12	89200000	146000000	4	8	-0.591116	-0.754874	0.754874	-0.317633	0.454267
sp|P32656|CHAC_YEAST	P32656	CHAC_YEAST	GCG1	Glutathione-specific gamma-glutamylcyclotransferase	18.53	3	3	3	2.76734e+06	3.16686e+06	21.12	4	4	4	19100000	65400000	1	2	-0.379534	-0.604416	0.604416	-0.106052	0.303809
sp|P32657|CHD1_YEAST	P32657	CHD1_YEAST	CHD1	Chromo domain-containing protein 1	21.87	24	24	24	139000000	211000000	18.94	24	24	24	182000000	243000000	10	10	-0.264176	-0.250063	0.250063	0.00930653	-0.0505444
sp|P32660|ATC5_YEAST	P32660	ATC5_YEAST	DNF1	Phospholipid-transporting ATPase DNF1	15.66	15	13	15	5.97635e+06	17000000	17.76	18	14	18	133000000	212000000	5	11	-1.19066	-0.219904	0.219904	-0.917182	-0.0807028
sp|P32767|KA122_YEAST	P32767	KA122_YEAST	KAP122	Importin beta-like protein KAP122	12.86	9	9	9	32400000	87500000	10.82	9	9	9	47900000	52400000	5	2	-0.731793	-1.017	1.017	-0.45831	0.716396
sp|P32769|HBS1_YEAST	P32769	HBS1_YEAST	HBS1	Elongation factor 1 alpha-like protein	24.22	11	10	11	215000000	145000000	39.93	18	17	18	3630000000	2930000000	8	10	0.105201	-0.886288	0.886288	0.378684	0.585681
sp|P32770|DRI1_YEAST	P32770	DRI1_YEAST	NRP1	Putative RNA-binding protein involved in heterochromatin assembly	24.34	8	8	8	22200000	28700000	27.4	10	10	10	20100000	40100000	4	2	-0.407965	0.070416	-0.070416	-0.134483	-0.371023
sp|P32771|FADH_YEAST	P32771	FADH_YEAST	SFA1	S-(hydroxymethyl)glutathione dehydrogenase	42.75	20	20	20	761000000	869000000	46.63	22	22	22	3770000000	4720000000	15	22	-0.0285042	-0.142822	0.142822	0.244979	-0.157785
sp|P32773|TOA1_YEAST	P32773	TOA1_YEAST	TOA1	Transcription initiation factor IIA large subunit	9.79	3	3	3	38300000	55200000	8.39	3	3	3	43300000	77400000	2	2	-0.381123	-0.0620942	0.0620942	-0.10764	-0.238513
sp|P32774|T2AG_YEAST	P32774	T2AG_YEAST	TOA2	Transcription initiation factor IIA subunit 2	71.31	10	10	10	45800000	68100000	60.66	8	8	8	43500000	65100000	7	6	-0.100141	-0.347816	0.347816	0.173342	0.0472091
sp|P32775|GLGB_YEAST	P32775	GLGB_YEAST	GLC3	1,4-alpha-glucan-branching enzyme	25.43	15	15	15	105000000	102000000	31.96	19	19	19	549000000	690000000	9	21	-0.12575	0.00849015	-0.00849015	0.147733	-0.309097
sp|P32783|MCES_YEAST	P32783	MCES_YEAST	ABD1	mRNA cap guanine-N7 methyltransferase	28.44	9	9	9	21500000	11800000	29.59	11	11	11	143000000	173000000	5	6	-0.0172894	0.00475949	-0.00475949	0.256193	-0.305367
sp|P32784|GPT1_YEAST	P32784	GPT1_YEAST	SCT1	Glycerol-3-phosphate O-acyltransferase 1	16.6	9	9	9	77400000	127000000	16.07	8	8	8	1610000000	5540000000	5	5	-0.449128	-0.879235	0.879235	-0.175645	0.578628
sp|P32787|MG101_YEAST	P32787	MG101_YEAST	MGM101	Mitochondrial genome maintenance protein MGM101	57.99	15	15	15	4240000000	4880000000	47.58	14	14	14	3930000000	5160000000	15	14	0.0390136	-0.081126	0.081126	0.312496	-0.219481
sp|P32790|SLA1_YEAST	P32790	SLA1_YEAST	SLA1	Actin cytoskeleton-regulatory complex protein SLA1	44.53	40	40	40	580000000	755000000	50.24	41	41	41	5570000000	4160000000	26	37	-0.185246	-0.138989	0.138989	0.0882367	-0.161618
sp|P32793|YSC84_YEAST	P32793	YSC84_YEAST	YSC84	Protein YSC84	36.54	15	7	7	332000000	609000000	38.68	19	9	9	2630000000	5490000000	3	12	-0.347861	-0.448687	0.448687	-0.074378	0.14808
sp|P32794|AFG2_YEAST	P32794	AFG2_YEAST	AFG2	ATPase family gene 2 protein	36.15	17	16	17	104000000	145000000	34.49	17	17	17	385000000	484000000	11	10	-0.456973	-0.513782	0.513782	-0.18349	0.213174
sp|P32795|YME1_YEAST	P32795	YME1_YEAST	YME1	Mitochondrial inner membrane i-AAA protease supercomplex subunit YME1	40.56	25	25	25	78900000	128000000	43.64	26	26	26	5090000000	6260000000	14	25	-0.339861	0.00547646	-0.00547646	-0.0663785	-0.306084
sp|P32798|COT1_YEAST	P32798	COT1_YEAST	COT1	Vacuolar zinc transporter COT1	27.79	7	7	7	352000000	552000000	19.36	4	4	4	764000000	808000000	5	7	-0.17658	-0.0817082	0.0817082	0.0969027	-0.218899
sp|P32802|TMN1_YEAST	P32802	TMN1_YEAST	EMP70	Transmembrane 9 superfamily member 1	16.49	13	12	13	5470000000	7220000000	14.99	13	12	13	1190000000	1850000000	7	11	-0.29254	-0.373882	0.373882	-0.0190576	0.0732747
sp|P32803|EMP24_YEAST	P32803	EMP24_YEAST	EMP24	Endosomal protein P24B	34.48	4	4	4	317000000	340000000	21.18	3	3	3	384000000	419000000	5	6	0.142171	0.0761652	-0.0761652	0.415654	-0.376772
sp|P32806|GYP6_YEAST	P32806	GYP6_YEAST	GYP6	GTPase-activating protein GYP6	13.54	3	3	3	2.44478e+06	5883506	13.76	3	3	3	469000000	151000000	3	1	-0.968513	-1.45921	1.45921	-0.69503	1.15861
sp|P32831|NGR1_YEAST	P32831	NGR1_YEAST	NGR1	Negative growth regulatory protein NGR1	33.48	12	12	12	24500000	31700000	33.93	12	12	12	762000000	1710000000	6	6	-0.76273	-0.236358	0.236358	-0.489247	-0.0642489
sp|P32832|RSC7_YEAST	P32832	RSC7_YEAST	NPL6	Chromatin structure-remodeling complex subunit RSC7	49.2	16	16	16	132000000	161000000	51.03	16	16	16	495000000	657000000	10	15	0.160192	-0.279416	0.279416	0.433674	-0.0211915
sp|P32833|ORC2_YEAST	P32833	ORC2_YEAST	ORC2	Origin recognition complex subunit 2	4.03	2	2	2	299562	486546	6.94	3	3	3	63300000	77400000	1	3	-0.445339	0.014058	-0.014058	-0.171856	-0.314665
sp|P32835|GSP1_YEAST	P32835	GSP1_YEAST	GSP1	GTP-binding nuclear protein GSP1/CNR1	43.38	12	1	12	75000000000	90100000000	43.38	13	1	13	24400000000	27400000000	16	19	-0.0195584	-0.0325414	0.0325414	0.253924	-0.268066
sp|P32843|YME2_YEAST	P32843	YME2_YEAST	YME2	Mitochondrial escape protein 2	19.76	13	13	13	226000000	90400000	25.65	15	15	15	885000000	307000000	6	11	-0.209904	-0.53965	0.53965	0.0635784	0.239043
sp|P32849|RAD5_YEAST	P32849	RAD5_YEAST	RAD5	DNA repair protein RAD5	3.17	3	3	3	756474	1.08537e+06	7.1	7	7	7	23200000	38000000	2	3	-0.180254	0.847393	-0.847393	0.0932289	-1.148
sp|P32855|SEC8_YEAST	P32855	SEC8_YEAST	SEC8	Exocyst complex component SEC8	14.93	10	10	10	19700000	54700000	10.99	7	7	7	258000000	2260000000	2	6	-1.72793	-0.0104553	0.0104553	-1.45445	-0.290152
sp|P32857|PTM1_YEAST	P32857	PTM1_YEAST	PTM1	Membrane protein PTM1	10.13	4	4	4	8680934	3.70288e+06	12.43	6	6	6	80900000	180000000	2	5	1.2884	-0.62682	0.62682	1.56188	0.326213
sp|P32860|NFU1_YEAST	P32860	NFU1_YEAST	NFU1	NifU-like protein, mitochondrial	40.62	10	10	10	250000000	359000000	49.22	10	10	10	511000000	761000000	11	12	-0.128923	-0.275163	0.275163	0.14456	-0.0254444
sp|P32861|UGPA1_YEAST	P32861	UGPA1_YEAST	UGP1	UTP--glucose-1-phosphate uridylyltransferase	73.75	40	40	40	186000000000	208000000000	75.75	43	43	43	48500000000	59700000000	64	70	-0.0438018	-0.144769	0.144769	0.229681	-0.155838
sp|P32864|RAEP_YEAST	P32864	RAEP_YEAST	MRS6	Rab proteins geranylgeranyltransferase component A	23.38	10	10	10	2130000000	4060000000	21.39	10	10	10	586000000	211000000	4	7	-0.663486	0.0996119	-0.0996119	-0.390003	-0.400219
sp|P32867|SSO1_YEAST	P32867	SSO1_YEAST	SSO1	Protein SSO1	45.86	11	9	9	344000000	2780000000	33.45	8	6	6	2790000000	5120000000	7	6	0.0831918	0.0350798	-0.0350798	0.356675	-0.335687
sp|P32873|BEM3_YEAST	P32873	BEM3_YEAST	BEM3	GTPase-activating protein BEM3	8.69	7	7	7	104000000	145000000	15.78	11	11	11	4050000000	8400000000	5	5	-0.532008	-0.0948201	0.0948201	-0.258525	-0.205787
sp|P32874|HFA1_YEAST	P32874	HFA1_YEAST	HFA1	Acetyl-CoA carboxylase, mitochondrial	5.32	10	4	4	81800000	145000000	3.12	7	2	2	2103160	3.05591e+06	1	2	-1.23339	0.0875273	-0.0875273	-0.959907	-0.388134
sp|P32875|LIPA_YEAST	P32875	LIPA_YEAST	LIP5	Lipoyl synthase, mitochondrial	29.47	11	11	11	5.16794e+06	19300000	28.02	10	10	10	197000000	310000000	5	7	0.0279587	-1.44154	1.44154	0.301441	1.14093
sp|P32891|DLD1_YEAST	P32891	DLD1_YEAST	DLD1	D-lactate dehydrogenase [cytochrome] 1, mitochondrial	63.37	29	29	29	2460000000	2900000000	59.63	32	32	32	1460000000	7050000000	30	27	-0.425072	-0.35642	0.35642	-0.15159	0.0558129
sp|P32892|DRS1_YEAST	P32892	DRS1_YEAST	DRS1	ATP-dependent RNA helicase DRS1	27.39	18	18	18	252000000	398000000	29.12	19	19	19	2250000000	2750000000	13	12	-0.281538	-0.146124	0.146124	-0.00805556	-0.154483
sp|P32895|KPR1_YEAST	P32895	KPR1_YEAST	PRS1	Ribose-phosphate pyrophosphokinase 1	40.05	16	16	16	301000000	487000000	37.7	14	14	14	572000000	990000000	17	16	-0.13848	-0.25757	0.25757	0.135003	-0.0430366
sp|P32896|PDC2_YEAST	P32896	PDC2_YEAST	PDC2	Protein PDC2	7.35	5	5	5	1723420	1.26975e+06	8.76	6	6	6	2400000000	3650000000	2	5	-0.0923703	0.0382609	-0.0382609	0.181113	-0.338868
sp|P32897|TIM23_YEAST	P32897	TIM23_YEAST	TIM23	Mitochondrial import inner membrane translocase subunit TIM23	53.15	7	7	7	85200000	88600000	52.7	8	8	8	91600000	148000000	6	7	-0.370159	-0.725215	0.725215	-0.0966759	0.424608
sp|P32898|PREP_YEAST	P32898	PREP_YEAST	CYM1	Presequence protease, mitochondrial	27.5	19	19	19	446000000	479000000	24.77	19	19	19	440000000	608000000	11	12	-0.377364	-0.224943	0.224943	-0.103882	-0.0756638
sp|P32899|IMP3_YEAST	P32899	IMP3_YEAST	IMP3	U3 small nucleolar ribonucleoprotein protein IMP3	17.49	3	3	3	2.78944e+06	39800000	24.04	4	4	4	91700000	267000000	1	3	-0.0661109	-0.011038	0.011038	0.207372	-0.289569
sp|P32900|SKG6_YEAST	P32900	SKG6_YEAST	SKG6	Protein SKG6	10.22	5	5	5	16800000	32600000	13.08	6	6	6	50500000	2670000000	3	5	-0.308463	-0.921026	0.921026	-0.0349807	0.620419
sp|P32901|PTR2_YEAST	P32901	PTR2_YEAST	PTR2	Peptide transporter PTR2	24.29	13	13	13	1600000000	3390000000	29.12	11	11	11	4540000000	2490000000	10	11	-0.679429	0.00293339	-0.00293339	-0.405946	-0.303541
sp|P32902|RT04_YEAST	P32902	RT04_YEAST	MRP4	Small ribosomal subunit protein uS2m	43.4	12	12	12	23100000	33900000	38.07	7	7	7	18000000	27900000	5	4	-0.427097	-0.50568	0.50568	-0.153615	0.205073
sp|P32904|RM06_YEAST	P32904	RM06_YEAST	MRPL6	Large ribosomal subunit protein uL6m	32.24	5	5	5	24800000	24100000	26.64	4	4	4	71100000	133000000	3	3	-0.536032	-0.505887	0.505887	-0.262549	0.20528
sp|P32905|RSSA1_YEAST	P32905	RSSA1_YEAST	RPS0A	Small ribosomal subunit protein uS2A	68.65	12	1	1	14500000	20600000	69.05	14	1	1	2.22997e+06	4.09514e+06	1	1	-0.257117	-0.560976	0.560976	0.0163657	0.260369
sp|P32906|MNS1_YEAST	P32906	MNS1_YEAST	MNS1	Endoplasmic reticulum mannosyl-oligosaccharide 1,2-alpha-mannosidase	23.13	10	10	10	25100000	48300000	22.04	8	8	8	189000000	78700000	3	3	-0.937309	0.648477	-0.648477	-0.663826	-0.949084
sp|P32908|SMC1_YEAST	P32908	SMC1_YEAST	SMC1	Structural maintenance of chromosomes protein 1	18.86	17	17	17	56900000	109000000	20.49	22	22	22	429000000	787000000	9	10	-0.236148	-0.196534	0.196534	0.0373347	-0.104073
sp|P32909|SMY2_YEAST	P32909	SMY2_YEAST	SMY2	Protein SMY2	25.41	13	13	13	30400000	52000000	25	12	12	12	188000000	311000000	7	11	-0.326668	-0.305563	0.305563	-0.0531853	0.004956
sp|P32910|RPC6_YEAST	P32910	RPC6_YEAST	RPC34	DNA-directed RNA polymerase III subunit RPC6	32.18	7	7	7	2570000000	3070000000	37.22	8	8	8	470000000	572000000	4	4	0.220913	-0.216584	0.216584	0.494396	-0.0840229
sp|P32911|SUI1_YEAST	P32911	SUI1_YEAST	SUI1	Eukaryotic translation initiation factor eIF-1	75	11	11	11	723000000	938000000	80.56	11	11	11	1030000000	986000000	14	15	-0.195041	-0.307118	0.307118	0.0784415	0.00651064
sp|P32912|VAM7_YEAST	P32912	VAM7_YEAST	VAM7	Vacuolar morphogenesis protein 7	40.51	9	9	9	21800000	111000000	45.57	11	11	11	198000000	568000000	6	9	-0.277698	-0.184374	0.184374	-0.00421483	-0.116233
sp|P32913|VPS17_YEAST	P32913	VPS17_YEAST	VPS17	Vacuolar protein sorting-associated protein 17	18.33	7	7	7	4.65888e+06	23200000	23.77	11	11	11	1960000000	2610000000	3	9	-0.275861	-0.318965	0.318965	-0.00237776	0.0183579
sp|P32914|SPT4_YEAST	P32914	SPT4_YEAST	SPT4	Transcription elongation factor SPT4	84.31	5	5	5	160000000	145000000	80.39	5	5	5	260000000	2940000000	4	5	-0.593589	-0.985561	0.985561	-0.320106	0.684954
sp|P32915|SC61A_YEAST	P32915	SC61A_YEAST	SEC61	Protein transport protein SEC61	11.88	5	5	5	76900000	119000000	10.62	5	5	5	143000000	109000000	4	4	-0.44164	0.0426098	-0.0426098	-0.168157	-0.343217
sp|P32916|SRPR_YEAST	P32916	SRPR_YEAST	SRP101	Signal recognition particle receptor subunit alpha homolog	27.21	11	11	11	537000000	558000000	40.74	15	15	15	142000000	258000000	8	7	-0.170054	-1.08681	1.08681	0.103429	0.786206
sp|P32939|YPT7_YEAST	P32939	YPT7_YEAST	YPT7	Ypt/Rab-type GTPase YPT7	72.6	13	13	13	160000000	173000000	52.4	8	8	8	285000000	346000000	12	10	-0.179471	0.124932	-0.124932	0.094012	-0.425539
sp|P33201|MRT4_YEAST	P33201	MRT4_YEAST	MRT4	Ribosome assembly factor MRT4	75	17	17	17	527000000	787000000	77.97	19	19	19	1020000000	1370000000	19	19	-0.387958	-0.289748	0.289748	-0.114475	-0.010859
sp|P33202|UFD4_YEAST	P33202	UFD4_YEAST	UFD4	Ubiquitin fusion degradation protein 4	15.64	16	16	16	90200000	45800000	17.46	18	18	18	319000000	471000000	13	10	-0.305871	0.00649165	-0.00649165	-0.0323887	-0.307099
sp|P33203|PRP40_YEAST	P33203	PRP40_YEAST	PRP40	Pre-mRNA-processing protein PRP40	10.46	6	6	6	21600000	28300000	12.01	5	5	5	9067962	56300000	6	3	-0.165942	-2.61218	2.61218	0.107541	2.31157
sp|P33204|ARPC4_YEAST	P33204	ARPC4_YEAST	ARC19	Actin-related protein 2/3 complex subunit 4	37.43	4	4	4	77300000	56000000	42.11	5	5	5	386000000	2300000000	2	5	-0.873247	0.0546212	-0.0546212	-0.599765	-0.355228
sp|P33296|UBC6_YEAST	P33296	UBC6_YEAST	UBC6	Ubiquitin-conjugating enzyme E2 6	29.6	5	5	5	588964	8116207	34.4	6	6	6	72000000	85600000	1	5	-0.309384	-0.470708	0.470708	-0.0359015	0.170101
sp|P33297|PRS6A_YEAST	P33297	PRS6A_YEAST	RPT5	26S proteasome regulatory subunit 6A	60.6	24	24	24	678000000	952000000	56.91	22	22	22	1500000000	1470000000	31	25	-0.31266	-0.251557	0.251557	-0.0391774	-0.0490498
sp|P33298|PRS6B_YEAST	P33298	PRS6B_YEAST	RPT3	26S proteasome regulatory subunit 6B homolog	64.02	22	21	21	6770000000	7300000000	68.69	26	25	25	8080000000	13800000000	24	25	-0.268493	-0.361924	0.361924	0.00498995	0.0613171
sp|P33299|PRS7_YEAST	P33299	PRS7_YEAST	RPT1	26S proteasome regulatory subunit 7 homolog	55.67	27	26	27	1140000000	1760000000	59.96	31	30	31	2010000000	4710000000	26	32	-0.178728	-0.37166	0.37166	0.094755	0.0710525
sp|P33301|XRS2_YEAST	P33301	XRS2_YEAST	XRS2	DNA repair protein XRS2	5.85	3	3	3	16100000	70700000	9.48	4	4	4	115000000	2000000000	1	2	-1.34178	-0.196389	0.196389	-1.06829	-0.104219
sp|P33302|PDR5_YEAST	P33302	PDR5_YEAST	PDR5	Pleiotropic ABC efflux transporter of multiple drugs	36.33	45	36	45	1510000000	1340000000	29.98	36	28	36	2200000000	4150000000	35	35	0.0731161	0.214601	-0.214601	0.346599	-0.515209
sp|P33307|CSE1_YEAST	P33307	CSE1_YEAST	CSE1	Importin alpha re-exporter	29.06	18	18	18	192000000	195000000	27.19	18	18	18	448000000	505000000	16	14	0.354424	0.372953	-0.372953	0.627907	-0.67356
sp|P33308|MED9_YEAST	P33308	MED9_YEAST	CSE2	Mediator of RNA polymerase II transcription subunit 9	40.27	4	4	4	2.15321e+06	224000000	38.93	3	3	3	12700000	7938407	1	1	-0.506231	-0.877127	0.877127	-0.232748	0.57652
sp|P33309|DOM34_YEAST	P33309	DOM34_YEAST	DOM34	Protein DOM34	18.65	5	5	5	136000000	118000000	26.17	8	8	8	213000000	285000000	5	6	-0.0698812	-0.075504	0.075504	0.203602	-0.225103
sp|P33311|MDL2_YEAST	P33311	MDL2_YEAST	MDL2	ATP-dependent permease MDL2, mitochondrial	19.02	9	9	9	146000000	305000000	17.46	9	9	9	27400000	49500000	6	3	-0.631697	-0.323143	0.323143	-0.358214	0.0225355
sp|P33313|CNS1_YEAST	P33313	CNS1_YEAST	CNS1	Hsp70/Hsp90 co-chaperone CNS1	35.58	14	14	14	40300000	172000000	32.21	10	10	10	285000000	908000000	5	11	-0.672165	-0.219949	0.219949	-0.398682	-0.0806586
sp|P33314|BUD2_YEAST	P33314	BUD2_YEAST	BUD2	Inhibitory regulator protein BUD2/CLA2	6.52	6	6	6	27000000	120000000	8.06	6	6	6	131000000	3190000000	3	4	-0.0172817	-0.219849	0.219849	0.256201	-0.0807578
sp|P33315|TKT2_YEAST	P33315	TKT2_YEAST	TKL2	Transketolase 2	53.01	33	31	31	1900000000	2510000000	60.79	36	33	33	4660000000	7270000000	39	44	-0.359855	-0.312072	0.312072	-0.0863727	0.0114647
sp|P33317|DUT_YEAST	P33317	DUT_YEAST	DUT1	Deoxyuridine 5'-triphosphate nucleotidohydrolase	42.86	5	5	5	132000000	113000000	30.61	4	4	4	268000000	285000000	6	4	0.360397	0.258115	-0.258115	0.63388	-0.558722
sp|P33322|CBF5_YEAST	P33322	CBF5_YEAST	CBF5	H/ACA ribonucleoprotein complex subunit CBF5	59.63	28	28	28	4160000000	5370000000	53.42	27	27	27	3530000000	4700000000	25	37	-0.327297	-0.27294	0.27294	-0.0538144	-0.0276668
sp|P33324|YKJ1_YEAST	P33324	YKJ1_YEAST	YKL091C	CRAL-TRIO domain-containing protein YKL091C	23.23	7	6	6	777787	3.50491e+06	19.35	6	6	6	43200000	100000000	1	2	-0.009482	-0.48291	0.48291	0.264001	0.182302
sp|P33327|DHE2_YEAST	P33327	DHE2_YEAST	GDH2	NAD-specific glutamate dehydrogenase	27.56	22	22	22	617000000	2380000000	22.8	18	18	18	344000000	412000000	19	17	-0.273248	-0.326338	0.326338	0.000234878	0.0257311
sp|P33328|SNC2_YEAST	P33328	SNC2_YEAST	SNC2	Synaptobrevin homolog 2	53.91	6	6	6	91800000	76200000	53.91	7	6	7	110000000	165000000	8	6	0.517686	-0.280162	0.280162	0.791169	-0.0204455
sp|P33330|SERC_YEAST	P33330	SERC_YEAST	SER1	Phosphoserine aminotransferase	69.87	25	25	25	1200000000	1550000000	63.29	28	28	28	1490000000	2510000000	29	32	-0.177505	-0.21662	0.21662	0.0959782	-0.083987
sp|P33331|NTF2_YEAST	P33331	NTF2_YEAST	NTF2	Nuclear transport factor 2	92	8	8	8	192000000	175000000	74.4	6	6	6	1550000000	2000000000	9	6	0.15049	-0.519789	0.519789	0.423973	0.219182
sp|P33332|SEC3_YEAST	P33332	SEC3_YEAST	SEC3	Exocyst complex component SEC3	21.78	16	15	16	47200000	62400000	19.09	17	16	17	286000000	467000000	7	11	-0.169625	-0.309018	0.309018	0.103858	0.00841126
sp|P33333|PLSC_YEAST	P33333	PLSC_YEAST	SLC1	1-acyl-sn-glycerol-3-phosphate acyltransferase	45.87	13	13	13	594000000	1860000000	52.81	12	12	12	666000000	841000000	7	13	-0.522185	-0.0815024	0.0815024	-0.248702	-0.219105
sp|P33334|PRP8_YEAST	P33334	PRP8_YEAST	PRP8	Pre-mRNA-splicing factor 8	7.09	12	12	12	2.85414e+06	5319910	6.63	7	7	7	9410713	1.71534e+06	4	1	-0.762388	-0.102458	0.102458	-0.488905	-0.198149
sp|P33336|SKN1_YEAST	P33336	SKN1_YEAST	SKN1	Beta-glucan synthesis-associated protein SKN1	10.51	5	4	4	12100000	23600000	8.95	5	4	4	124000000	156000000	2	4	-0.517923	-0.19071	0.19071	-0.24444	-0.109897
sp|P33338|SLA2_YEAST	P33338	SLA2_YEAST	SLA2	Protein SLA2	49.48	36	36	36	2740000000	1360000000	50.1	42	42	42	6620000000	5760000000	29	36	0.0946519	0.0250109	-0.0250109	0.368135	-0.325618
sp|P33339|TFC4_YEAST	P33339	TFC4_YEAST	TFC4	Transcription factor tau 131 kDa subunit	4.59	4	4	4	56700000	25800000	3.51	3	3	3	8890278	14600000	2	2	0.654403	-0.417575	0.417575	0.927886	0.116968
sp|P33399|LHP1_YEAST	P33399	LHP1_YEAST	LHP1	La protein homolog	61.09	18	18	18	345000000	446000000	71.27	23	23	23	1440000000	1950000000	16	24	-0.304068	-0.271412	0.271412	-0.030585	-0.029195
sp|P33400|PACC_YEAST	P33400	PACC_YEAST	RIM101	pH-response transcription factor pacC/RIM101	8.16	3	3	3	74500000	97700000	13.92	6	6	6	15500000	20300000	2	2	-0.523915	-0.530349	0.530349	-0.250432	0.229742
sp|P33401|PGM1_YEAST	P33401	PGM1_YEAST	PGM1	Phosphoglucomutase 1	53.51	23	19	19	228000000	439000000	40.88	23	19	19	2480000000	4540000000	15	19	-0.458677	-0.164846	0.164846	-0.185194	-0.135761
sp|P33412|ECT1_YEAST	P33412	ECT1_YEAST	ECT1	Ethanolamine-phosphate cytidylyltransferase	30.96	8	8	8	241000000	313000000	22.29	7	7	7	530000000	636000000	8	8	-0.084066	-0.0314156	0.0314156	0.189417	-0.269192
sp|P33416|HSP78_YEAST	P33416	HSP78_YEAST	HSP78	Heat shock protein 78, mitochondrial	57.09	40	40	40	2290000000	2790000000	57.83	42	42	42	8830000000	14400000000	34	40	0.0870376	0.149263	-0.149263	0.36052	-0.44987
sp|P33417|IXR1_YEAST	P33417	IXR1_YEAST	IXR1	Intrastrand cross-link recognition protein	11.73	4	4	4	33500000	37200000	11.73	6	6	6	87100000	203000000	1	4	0.0825851	-0.441474	0.441474	0.356068	0.140867
sp|P33441|MFT1_YEAST	P33441	MFT1_YEAST	MFT1	THO complex subunit MFT1	36.48	13	13	13	1.99793e+06	2.10357e+06	33.16	11	11	11	90400000	135000000	3	4	0.193008	-0.09742	0.09742	0.466491	-0.203187
sp|P33442|RS3A1_YEAST	P33442	RS3A1_YEAST	RPS1A	Small ribosomal subunit protein eS1A	75.29	37	9	9	4800000000	6510000000	76.47	39	9	9	5450000000	7930000000	10	10	-0.175904	-0.31994	0.31994	0.0975789	0.0193328
sp|P33734|HIS5_YEAST	P33734	HIS5_YEAST	HIS7	Imidazole glycerol phosphate synthase hisHF	70.83	34	33	33	408000000	576000000	76.99	40	39	39	3530000000	4740000000	25	41	-0.212281	-0.327121	0.327121	0.0612014	0.0265143
sp|P33748|MSN2_YEAST	P33748	MSN2_YEAST	MSN2	Zinc finger protein MSN2	15.77	8	7	8	77300000	29900000	14.49	7	7	7	106000000	253000000	6	5	0.104787	-0.310614	0.310614	0.37827	0.0100064
sp|P33749|MSN4_YEAST	P33749	MSN4_YEAST	MSN4	Zinc finger protein MSN4	16.67	7	6	6	9680232	10100000	20.48	8	8	8	88600000	98700000	4	6	0.0314406	-0.0167453	0.0167453	0.304923	-0.283862
sp|P33750|DCA13_YEAST	P33750	DCA13_YEAST	SOF1	Protein SOF1	41.92	15	15	15	435000000	422000000	49.69	20	20	20	3170000000	1320000000	12	16	-0.291144	-0.377926	0.377926	-0.0176611	0.0773186
sp|P33753|TRM2_YEAST	P33753	TRM2_YEAST	TRM2	tRNA (uracil(54)-C(5))-methyltransferase	13.62	5	5	5	22800000	61900000	17.53	8	8	8	88700000	181000000	2	3	-0.736709	-0.425872	0.425872	-0.463226	0.125265
sp|P33754|SEC66_YEAST	P33754	SEC66_YEAST	SEC66	Translocation protein SEC66	42.23	10	10	10	131000000	213000000	42.23	8	8	8	475000000	574000000	7	7	-0.252982	-0.0569795	0.0569795	0.020501	-0.243628
sp|P33755|NPL4_YEAST	P33755	NPL4_YEAST	NPL4	Nuclear protein localization protein 4	36.03	15	15	15	79800000	219000000	38.45	17	17	17	248000000	307000000	10	13	-0.00149568	-0.065109	0.065109	0.271987	-0.235498
sp|P33759|RT05_YEAST	P33759	RT05_YEAST	MRPS5	Small ribosomal subunit protein uS5m	15.31	4	4	4	1.04622e+06	1.51918e+06	21.17	6	6	6	91600000	136000000	2	5	-0.223387	-0.36842	0.36842	0.0500961	0.0678129
sp|P33760|PEX6_YEAST	P33760	PEX6_YEAST	PEX6	Peroxisomal ATPase PEX6	7.18	4	4	4	3350160	6.81974e+06	6.99	6	6	6	18100000	46700000	2	3	-1.05767	-0.453333	0.453333	-0.784184	0.152726
sp|P33767|OSTB_YEAST	P33767	OSTB_YEAST	WBP1	Dolichyl-diphosphooligosaccharide--protein glycosyltransferase subunit WBP1	46.28	18	18	18	1320000000	2630000000	54.19	17	17	17	1190000000	1470000000	15	16	-0.162492	-0.0655294	0.0655294	0.110991	-0.235078
sp|P33775|PMT1_YEAST	P33775	PMT1_YEAST	PMT1	Dolichyl-phosphate-mannose--protein mannosyltransferase 1	35.74	22	22	22	3920000000	4790000000	30.72	18	18	18	873000000	670000000	15	13	-0.375099	-0.333425	0.333425	-0.101616	0.0328178
sp|P33891|TIP20_YEAST	P33891	TIP20_YEAST	TIP20	Protein transport protein TIP20	19.83	9	9	9	88100000	111000000	15.98	8	8	8	8552178	17600000	4	3	-0.19756	-0.0245171	0.0245171	0.0759226	-0.27609
sp|P33892|GCN1_YEAST	P33892	GCN1_YEAST	GCN1	eIF-2-alpha kinase activator GCN1	37.28	87	87	87	1150000000	1630000000	31.89	71	71	71	2850000000	3800000000	73	56	-0.174684	-0.0142217	0.0142217	0.0987988	-0.286385
sp|P33894|STE13_YEAST	P33894	STE13_YEAST	STE13	Dipeptidyl aminopeptidase A	10.96	7	7	7	5676123	10900000	7.63	7	7	7	12800000	34200000	1	5	-0.456438	-0.220485	0.220485	-0.182955	-0.0801218
sp|P33895|NUF2_YEAST	P33895	NUF2_YEAST	NUF2	Kinetochore protein NUF2	4.43	2	2	2	4972905	6.02988e+06	14.41	4	4	4	8194527	47200000	1	1	-0.0314911	-0.0529307	0.0529307	0.241992	-0.247676
sp|P34072|MKS1_YEAST	P34072	MKS1_YEAST	MKS1	Negative regulator of RAS-cAMP pathway	9.59	3	3	3	5562512	10600000	23.8	7	7	7	76300000	219000000	2	4	-0.715248	-0.820141	0.820141	-0.441765	0.519534
sp|P34077|NIC96_YEAST	P34077	NIC96_YEAST	NIC96	Nucleoporin NIC96	23.6	17	17	17	3270000000	4100000000	25.51	21	21	21	2700000000	3040000000	13	13	-0.145765	0.142283	-0.142283	0.127718	-0.44289
sp|P34078|LTV1_YEAST	P34078	LTV1_YEAST	LTV1	Protein LTV1	27.86	9	9	9	96900000	162000000	25.49	9	9	9	265000000	673000000	3	9	-0.392774	-0.688267	0.688267	-0.119291	0.38766
sp|P34087|RPB7_YEAST	P34087	RPB7_YEAST	RPB7	DNA-directed RNA polymerase II subunit RPB7	30.99	3	3	3	2.97145e+06	2.9737e+06	32.16	4	4	4	200000000	301000000	3	5	-0.00848876	-0.288595	0.288595	0.264994	-0.0120117
sp|P34110|VPS35_YEAST	P34110	VPS35_YEAST	VPS35	Vacuolar protein sorting-associated protein 35	19.39	13	13	13	66800000	116000000	9.22	7	7	7	114000000	194000000	6	2	-0.225595	0.21745	-0.21745	0.0478879	-0.518057
sp|P34111|TFC3_YEAST	P34111	TFC3_YEAST	TFC3	Transcription factor tau 138 kDa subunit	4.57	4	4	4	229317	4128715	6.72	5	5	5	527358	6060533	2	1	-1.04662	-0.194199	0.194199	-0.773133	-0.106408
sp|P34160|NCBP1_YEAST	P34160	NCBP1_YEAST	STO1	Nuclear cap-binding protein complex subunit 1	19.4	15	15	15	122000000	50000000	23.34	17	17	17	196000000	245000000	10	12	-0.587115	-0.100817	0.100817	-0.313632	-0.19979
sp|P34162|MED20_YEAST	P34162	MED20_YEAST	SRB2	Mediator of RNA polymerase II transcription subunit 20	30	5	5	5	997818	991129	39.52	7	7	7	23000000	24400000	4	5	-0.116668	0.252014	-0.252014	0.156814	-0.552621
sp|P34163|TGL1_YEAST	P34163	TGL1_YEAST	TGL1	Sterol esterase TGL1	36.31	14	14	14	663000000	1790000000	22.26	9	9	9	5660000000	4870000000	7	10	-0.24599	0.0708504	-0.0708504	0.027493	-0.371457
sp|P34164|SIP2_YEAST	P34164	SIP2_YEAST	SIP2	SNF1 protein kinase subunit beta-2	22.17	6	4	4	1.54941e+06	477869	24.34	7	7	7	12000000	15800000	1	2	-0.714838	-0.98409	0.98409	-0.441355	0.683483
sp|P34167|IF4B_YEAST	P34167	IF4B_YEAST	TIF3	Eukaryotic translation initiation factor 4B	85.78	38	38	38	7180000000	12900000000	77.75	38	38	38	5820000000	10200000000	38	44	-0.150684	-0.466032	0.466032	0.122799	0.165425
sp|P34216|EDE1_YEAST	P34216	EDE1_YEAST	EDE1	EH domain-containing and endocytosis protein 1	50.25	59	59	59	1570000000	2040000000	49.38	58	58	58	4690000000	9050000000	45	58	-0.0937803	-0.187435	0.187435	0.179702	-0.113172
sp|P34217|PIN4_YEAST	P34217	PIN4_YEAST	PIN4	RNA-binding protein PIN4	43.71	15	15	15	381000000	5660000000	37.43	13	13	13	593000000	5070000000	9	13	-0.596323	-0.832043	0.832043	-0.32284	0.531436
sp|P34219|TOD6_YEAST	P34219	TOD6_YEAST	TOD6	Transcriptional regulatory protein TOD6	21.33	7	6	6	5185875	70400000	23.05	9	8	8	571000000	198000000	3	6	-0.538351	-0.175044	0.175044	-0.264869	-0.125563
sp|P34220|YBF5_YEAST	P34220	YBF5_YEAST	YBL055C	Deoxyribonuclease Tat-D	42.58	12	12	12	121000000	135000000	25.84	7	7	7	174000000	2110000000	6	3	-0.0632448	-0.124712	0.124712	0.210238	-0.175895
sp|P34221|PP2C3_YEAST	P34221	PP2C3_YEAST	PTC3	Protein phosphatase 2C homolog 3	29.7	12	9	9	145000000	214000000	29.49	11	9	9	618000000	740000000	10	11	-0.204281	-0.512015	0.512015	0.0692018	0.211408
sp|P34222|PTH2_YEAST	P34222	PTH2_YEAST	PTH2	Peptidyl-tRNA hydrolase 2	26.92	5	5	5	98600000	110000000	39.9	7	7	7	177000000	232000000	3	3	-0.55456	-0.449614	0.449614	-0.281077	0.149007
sp|P34223|UBX1_YEAST	P34223	UBX1_YEAST	SHP1	UBX domain-containing protein 1	64.3	25	25	25	1450000000	4190000000	70.21	27	27	27	6630000000	6000000000	23	33	-0.31156	-0.421572	0.421572	-0.0380769	0.120965
sp|P34226|SKT5_YEAST	P34226	SKT5_YEAST	SKT5	Chitin synthase regulator SKT5	13.94	6	6	6	62000000	256000000	15.37	9	9	9	281000000	371000000	2	6	-0.107475	-0.213299	0.213299	0.166008	-0.0873084
sp|P34227|PRX1_YEAST	P34227	PRX1_YEAST	PRX1	Peroxiredoxin PRX1, mitochondrial	61.3	17	17	17	12700000000	4070000000	58.24	15	15	15	4080000000	2670000000	13	14	-0.2517	-0.337795	0.337795	0.0217825	0.0371875
sp|P34232|MTR2_YEAST	P34232	MTR2_YEAST	MTR2	mRNA transport regulator MTR2	28.8	5	5	5	1.42929e+06	17700000	28.8	4	4	4	3420000000	273000000	2	4	-0.0603233	-0.40018	0.40018	0.213159	0.0995728
sp|P34237|CASP_YEAST	P34237	CASP_YEAST	COY1	Protein CASP	32.99	20	20	20	81400000	102000000	39.03	23	23	23	346000000	533000000	10	17	-0.245102	-0.0266553	0.0266553	0.0283804	-0.273952
sp|P34240|ZRT3_YEAST	P34240	ZRT3_YEAST	ZRT3	Zinc-regulated transporter 3	15.51	6	6	6	176000000	317000000	6.56	4	4	4	4350000000	557000000	4	4	-0.971865	0.505762	-0.505762	-0.698383	-0.806369
sp|P34241|URB1_YEAST	P34241	URB1_YEAST	URB1	Nucleolar pre-ribosomal-associated protein 1	16.84	22	22	22	34500000	49600000	18.08	25	25	25	130000000	237000000	13	17	-0.28985	0.117376	-0.117376	-0.0163675	-0.417983
sp|P34243|HCS1_YEAST	P34243	HCS1_YEAST	HCS1	DNA polymerase alpha-associated DNA helicase A	8.05	4	4	4	3996711	4085591	16.98	7	7	7	415000000	478000000	3	5	0.197233	-0.795757	0.795757	0.470716	0.49515
sp|P34244|HSL1_YEAST	P34244	HSL1_YEAST	HSL1	Probable serine/threonine-protein kinase HSL1	5.86	6	5	5	1.19891e+06	13100000	9.88	10	9	9	5.86764e+06	65200000	3	3	0.0478308	-0.230669	0.230669	0.321314	-0.0699381
sp|P34247|UTP11_YEAST	P34247	UTP11_YEAST	UTP11	U3 small nucleolar RNA-associated protein 11	23.6	6	6	6	118000000	158000000	22.4	5	5	5	15400000	17300000	5	3	-0.110235	0.171465	-0.171465	0.163248	-0.472072
sp|P34248|YKK0_YEAST	P34248	YKK0_YEAST	YKL100C	Probable intramembrane protease YKL100C	16.52	7	7	7	70800000	108000000	17.04	7	7	7	107000000	101000000	4	4	-0.0555843	0.408241	-0.408241	0.217898	-0.708848
sp|P34250|SEG2_YEAST	P34250	SEG2_YEAST	SEG2	Eisosome protein SEG2	5.04	4	4	4	1.04791e+06	1.51768e+06	15.81	10	10	10	38900000	84100000	2	3	-0.0941679	-0.555377	0.555377	0.179315	0.25477
sp|P34253|KTI12_YEAST	P34253	KTI12_YEAST	KTI12	Protein KTI12	22.68	5	5	5	25900000	37300000	23	5	5	5	109000000	140000000	2	3	-0.416569	-0.267439	0.267439	-0.143086	-0.0331681
sp|P34730|BMH2_YEAST	P34730	BMH2_YEAST	BMH2	Protein BMH2	64.47	25	8	8	1320000000	1460000000	61.9	23	7	7	4850000000	6070000000	9	9	-0.00116988	-0.0147608	0.0147608	0.272313	-0.285846
sp|P34756|FAB1_YEAST	P34756	FAB1_YEAST	FAB1	1-phosphatidylinositol 3-phosphate 5-kinase FAB1	6.32	8	8	8	1.26451e+06	2448615	9.7	10	10	10	1.45983e+06	6613622	4	3	-1.03897	-0.274856	0.274856	-0.765492	-0.0257515
sp|P34760|TSA1_YEAST	P34760	TSA1_YEAST	TSA1	Peroxiredoxin TSA1	80.61	18	17	18	2460000000	2830000000	66.33	17	16	17	11300000000	12500000000	26	22	-0.105433	-0.207447	0.207447	0.168049	-0.0931604
sp|P34761|WHI3_YEAST	P34761	WHI3_YEAST	WHI3	Protein WHI3	24.21	10	10	10	65200000	134000000	28.29	11	10	11	165000000	314000000	5	5	-0.94477	-0.198698	0.198698	-0.671288	-0.101909
sp|P34909|NOT4_YEAST	P34909	NOT4_YEAST	MOT2	General negative regulator of transcription subunit 4	35.95	12	12	12	85900000	113000000	38.67	15	15	15	284000000	488000000	9	13	-0.305874	-0.23	0.23	-0.0323908	-0.0706067
sp|P35127|UBL1_YEAST	P35127	UBL1_YEAST	YUH1	Ubiquitin carboxyl-terminal hydrolase YUH1	26.27	4	4	4	2.34276e+06	6827930	21.19	3	3	3	36700000	68700000	3	2	-0.358229	-0.610657	0.610657	-0.0847461	0.31005
sp|P35169|TOR1_YEAST	P35169	TOR1_YEAST	TOR1	Serine/threonine-protein kinase TOR1	8.99	14	12	14	2.70751e+06	2.69703e+06	7.81	12	11	12	77300000	68500000	5	5	-0.0215049	-0.264431	0.264431	0.251978	-0.0361764
sp|P35172|TREB_YEAST	P35172	TREB_YEAST	NTH2	Probable trehalase	16.28	10	5	5	3.233e+06	2639486	13.72	8	4	4	82100000	70000000	2	3	0.10071	-0.0196112	0.0196112	0.374193	-0.280996
sp|P35176|CYPD_YEAST	P35176	CYPD_YEAST	CPR5	Peptidyl-prolyl cis-trans isomerase D	74.67	14	14	14	627000000	581000000	73.33	12	12	12	741000000	704000000	12	18	0.274462	-0.170238	0.170238	0.547945	-0.130369
sp|P35177|SPT7_YEAST	P35177	SPT7_YEAST	SPT7	Transcriptional activator SPT7	16.22	14	14	14	377000000	317000000	15.92	15	15	15	353000000	391000000	7	11	-0.323694	-0.0261818	0.0261818	-0.0502111	-0.274425
sp|P35178|RRP1_YEAST	P35178	RRP1_YEAST	RRP1	Ribosomal RNA-processing protein 1	33.45	9	9	9	110000000	168000000	27.34	6	6	6	185000000	204000000	7	7	-0.129331	-0.264458	0.264458	0.144152	-0.0361492
sp|P35179|SC61G_YEAST	P35179	SC61G_YEAST	SSS1	Protein transport protein SSS1	63.75	4	4	4	22900000	28100000	23.75	3	3	3	688000000	818000000	3	3	-0.214784	1.08908	-1.08908	0.0586984	-1.38968
sp|P35180|TOM20_YEAST	P35180	TOM20_YEAST	TOM20	Mitochondrial import receptor subunit TOM20	50.27	7	7	7	16600000	50000000	51.91	9	9	9	392000000	385000000	7	8	-0.135002	-0.496299	0.496299	0.13848	0.195692
sp|P35182|PP2C1_YEAST	P35182	PP2C1_YEAST	PTC1	Protein phosphatase 2C homolog 1	35.23	7	7	7	39400000	34600000	12.46	3	3	3	17800000	35000000	5	3	0.162241	-0.639987	0.639987	0.435724	0.33938
sp|P35183|AST1_YEAST	P35183	AST1_YEAST	AST1	Protein AST1	25.87	8	6	8	1.96556e+06	162000000	20.51	7	5	7	1900000000	3010000000	2	5	-0.370387	-0.272305	0.272305	-0.0969039	-0.0283019
sp|P35184|SQT1_YEAST	P35184	SQT1_YEAST	SQT1	Ribosome assembly protein SQT1	21.81	7	7	7	18800000	252000000	23.2	7	7	7	122000000	110000000	4	7	0.162557	-0.127101	0.127101	0.436039	-0.173506
sp|P35189|TAF14_YEAST	P35189	TAF14_YEAST	TAF14	Transcription initiation factor TFIID subunit 14	38.11	9	9	9	463000000	546000000	54.92	11	11	11	5760000000	1160000000	10	11	-0.100447	-0.346218	0.346218	0.173036	0.045611
sp|P35191|MDJ1_YEAST	P35191	MDJ1_YEAST	MDJ1	DnaJ homolog 1, mitochondrial	41.68	17	17	17	334000000	316000000	41.68	16	16	16	3210000000	3590000000	10	17	-0.245642	-0.527913	0.527913	0.0278404	0.227306
sp|P35193|ATG19_YEAST	P35193	ATG19_YEAST	ATG19	Autophagy-related protein 19	20.72	6	6	6	268000000	218000000	13.01	4	4	4	4430000000	2500000000	2	2	-0.150799	-0.248077	0.248077	0.122684	-0.0525303
sp|P35194|UTP20_YEAST	P35194	UTP20_YEAST	UTP20	U3 small nucleolar RNA-associated protein 20	15.36	28	27	27	140000000	203000000	13.24	24	22	23	1030000000	143000000	15	7	0.0215736	0.261402	-0.261402	0.295056	-0.562009
sp|P35196|RER2_YEAST	P35196	RER2_YEAST	RER2	Dehydrodolichyl diphosphate synthase complex subunit RER2	11.54	2	2	2	767675	1.30507e+06	19.93	4	4	4	1.47338e+06	2579551	1	2	-0.10326	-0.394243	0.394243	0.170223	0.0936358
sp|P35197|GCS1_YEAST	P35197	GCS1_YEAST	GCS1	ADP-ribosylation factor GTPase-activating protein GCS1	90.06	28	28	28	829000000	1140000000	80.11	21	21	21	6310000000	4620000000	29	36	-0.351984	-0.311926	0.311926	-0.078501	0.0113192
sp|P35202|THI80_YEAST	P35202	THI80_YEAST	THI80	Thiamine pyrophosphokinase	30.72	7	7	7	1.69844e+06	1.68299e+06	37.62	8	8	8	146000000	244000000	4	9	0.44782	-0.209087	0.209087	0.721303	-0.0915205
sp|P35207|SKI2_YEAST	P35207	SKI2_YEAST	SKI2	Antiviral helicase SKI2	31.31	38	38	38	392000000	463000000	23	23	23	23	9950000000	5040000000	19	18	-0.248671	-0.0999831	0.0999831	0.0248115	-0.200624
sp|P35691|TCTP_YEAST	P35691	TCTP_YEAST	TMA19	Translationally-controlled tumor protein homolog	52.1	17	17	17	10400000000	13400000000	52.1	16	16	16	15100000000	22400000000	24	28	-0.143303	-0.456745	0.456745	0.13018	0.156138
sp|P35719|MRP8_YEAST	P35719	MRP8_YEAST	MRP8	Uncharacterized protein MRP8	86.3	25	25	25	1070000000	1240000000	85.84	24	24	24	2380000000	3120000000	19	30	0.216526	-0.144516	0.144516	0.490008	-0.156091
sp|P35723|YET1_YEAST	P35723	YET1_YEAST	YET1	Endoplasmic reticulum transmembrane protein 1	45.63	12	12	12	181000000	223000000	45.63	11	11	11	1020000000	1190000000	11	13	-0.220365	0.0188022	-0.0188022	0.0531181	-0.319409
sp|P35725|YKG3_YEAST	P35725	YKG3_YEAST	YKL063C	Uncharacterized protein YKL063C	20.36	3	3	3	5302000	56200000	41.92	4	4	4	57900000	265000000	1	3	-1.0926	-0.476811	0.476811	-0.819116	0.176204
sp|P35728|MPE1_YEAST	P35728	MPE1_YEAST	MPE1	Protein MPE1	28.57	9	9	9	41500000	52900000	38.78	14	14	14	119000000	181000000	6	8	-0.0732995	-0.101447	0.101447	0.200183	-0.19916
sp|P35729|NU120_YEAST	P35729	NU120_YEAST	NUP120	Nucleoporin NUP120	21.41	16	16	16	58700000	77200000	17.84	14	14	14	131000000	119000000	12	7	-0.340522	-0.93888	0.93888	-0.0670395	0.638273
sp|P35732|DEF1_YEAST	P35732	DEF1_YEAST	DEF1	RNA polymerase II degradation factor 1	30.76	17	17	17	2900000000	3950000000	30.08	19	19	19	6210000000	13200000000	18	30	-0.0807367	-0.646037	0.646037	0.192746	0.34543
sp|P35734|ASK1_YEAST	P35734	ASK1_YEAST	ASK1	DASH complex subunit ASK1	31.85	5	5	5	1.91492e+06	20600000	67.47	9	9	9	87500000	661000000	3	5	-0.0723377	-1.06572	1.06572	0.201145	0.765117
sp|P35817|BDF1_YEAST	P35817	BDF1_YEAST	BDF1	Bromodomain-containing factor 1	21.87	12	12	12	92600000	113000000	27.84	14	14	14	114000000	309000000	6	5	-0.072236	-0.537414	0.537414	0.201247	0.236807
sp|P35844|KES1_YEAST	P35844	KES1_YEAST	KES1	Oxysterol-binding protein homolog 4	47.93	22	21	22	10100000000	9770000000	55.99	22	21	22	10000000000	3760000000	27	26	-0.0827454	-0.283014	0.283014	0.190737	-0.0175931
sp|P35845|OSH1_YEAST	P35845	OSH1_YEAST	SWH1	Oxysterol-binding protein homolog 1	31.73	29	29	29	107000000	218000000	37.21	31	31	31	412000000	2550000000	19	24	-0.214589	-0.346889	0.346889	0.0588936	0.0462821
sp|P35996|RM38_YEAST	P35996	RM38_YEAST	MRPL38	Large ribosomal subunit protein uL14m	31.16	2	2	2	3.71444e+06	350000000	18.12	2	2	2	3.40782e+06	5576960	1	2	-6.62345	-0.122559	0.122559	-6.34997	-0.178048
sp|P35999|PMIP_YEAST	P35999	PMIP_YEAST	2001-10-01	Mitochondrial intermediate peptidase	9.59	6	6	6	558732	1.26029e+06	16.58	10	10	10	19000000	66400000	1	2	-0.475597	-0.609088	0.609088	-0.202114	0.308481
sp|P36000|AP1B1_YEAST	P36000	AP1B1_YEAST	APL2	AP-1 complex subunit beta-1	12.67	8	8	8	15700000	10700000	17.08	9	9	9	120000000	118000000	5	5	-0.0168076	0.679177	-0.679177	0.256675	-0.979784
sp|P36006|MYO3_YEAST	P36006	MYO3_YEAST	MYO3	Myosin-3	26.97	29	19	19	107000000	151000000	26.81	26	19	19	519000000	552000000	10	10	-0.378982	0.0012694	-0.0012694	-0.105499	-0.301877
sp|P36007|LTHAD_YEAST	P36007	LTHAD_YEAST	SRY1	L-threo-3-hydroxyaspartate ammonia-lyase	33.13	6	6	6	10800000	13800000	49.39	10	10	10	92500000	112000000	2	7	-0.414651	-0.145648	0.145648	-0.141168	-0.154959
sp|P36008|EF1G2_YEAST	P36008	EF1G2_YEAST	TEF4	Elongation factor 1-gamma 2	52.67	25	23	25	6450000000	8310000000	59.71	25	22	25	13800000000	17200000000	32	28	-0.28485	-0.15355	0.15355	-0.0113671	-0.147057
sp|P36009|DHR2_YEAST	P36009	DHR2_YEAST	DHR2	Probable ATP-dependent RNA helicase DHR2	6.67	5	5	5	19300000	32000000	7.62	4	4	4	76600000	77500000	3	3	-0.398446	0.0241711	-0.0241711	-0.124964	-0.324778
sp|P36010|NDK_YEAST	P36010	NDK_YEAST	YNK1	Nucleoside diphosphate kinase	77.12	14	14	14	2910000000	3320000000	77.12	14	14	14	4940000000	3520000000	15	16	0.0477106	-0.0846582	0.0846582	0.321193	-0.215949
sp|P36013|MAOM_YEAST	P36013	MAOM_YEAST	MAE1	NAD-dependent malic enzyme, mitochondrial	72.35	34	34	34	890000000	2880000000	67.12	33	33	33	4880000000	2170000000	27	32	-0.0761917	-0.347386	0.347386	0.197291	0.0467788
sp|P36015|YKT6_YEAST	P36015	YKT6_YEAST	YKT6	Synaptobrevin homolog YKT6	82	17	17	17	700000000	598000000	84.5	15	15	15	1320000000	1830000000	21	22	-0.0116937	-0.0795666	0.0795666	0.261789	-0.221041
sp|P36016|LHS1_YEAST	P36016	LHS1_YEAST	LHS1	Heat shock protein 70 homolog LHS1	35.75	24	24	24	2890000000	4620000000	32.58	22	22	22	5200000000	1190000000	18	12	-0.276757	-0.544748	0.544748	-0.00327455	0.244141
sp|P36017|VPS21_YEAST	P36017	VPS21_YEAST	VPS21	Vacuolar protein sorting-associated protein 21	68.57	14	13	14	80400000	87600000	76.67	15	14	15	308000000	438000000	8	12	0.0349198	-0.120908	0.120908	0.308403	-0.1797
sp|P36018|YPT52_YEAST	P36018	YPT52_YEAST	YPT52	GTP-binding protein YPT52	71.79	15	14	14	375000000	507000000	60.26	15	14	14	611000000	763000000	14	14	-0.26145	-0.249025	0.249025	0.0120323	-0.0515817
sp|P36024|SIS2_YEAST	P36024	SIS2_YEAST	SIS2	Phosphopantothenoylcysteine decarboxylase subunit SIS2	30.96	14	12	14	90000000	224000000	34.88	18	17	18	6440000000	773000000	8	10	-0.373877	-0.608594	0.608594	-0.100394	0.307987
sp|P36036|YRA2_YEAST	P36036	YRA2_YEAST	YRA2	RNA annealing protein YRA2	56.65	11	11	11	202000000	258000000	48.77	8	8	8	743000000	2750000000	7	8	-0.163945	-0.62458	0.62458	0.109538	0.323973
sp|P36037|DOA1_YEAST	P36037	DOA1_YEAST	DOA1	Protein DOA1	24.06	12	12	12	35500000	66300000	25.87	12	12	12	48400000	68600000	7	6	-0.0451444	-0.231319	0.231319	0.228338	-0.0692886
sp|P36039|EMC3_YEAST	P36039	EMC3_YEAST	EMC3	ER membrane protein complex subunit 3	21.34	2	2	2	17900000	31100000	21.34	2	2	2	9087455	19900000	2	1	-0.127753	-0.228895	0.228895	0.14573	-0.0717123
sp|P36040|POC2_YEAST	P36040	POC2_YEAST	ADD66	Proteasome assembly chaperone 2	34.08	5	5	5	4791748	7.63258e+06	17.98	3	3	3	16300000	22800000	3	2	-0.324692	-0.355317	0.355317	-0.0512095	0.0547094
sp|P36041|EAP1_YEAST	P36041	EAP1_YEAST	EAP1	Protein EAP1	36.87	15	15	15	9562422	39300000	45.41	19	19	19	309000000	602000000	4	15	-0.279925	-1.02251	1.02251	-0.00644219	0.721907
sp|P36044|MNN4_YEAST	P36044	MNN4_YEAST	MNN4	Protein MNN4	3.82	4	4	4	98600000	111000000	7.81	7	7	7	2050000000	2460000000	1	3	0.0999141	-0.457963	0.457963	0.373397	0.157356
sp|P36046|MIA40_YEAST	P36046	MIA40_YEAST	MIA40	Mitochondrial intermembrane space import and assembly protein 40	30.27	10	10	10	75800000	80500000	39.45	12	12	12	529000000	342000000	9	11	-0.259451	-0.636964	0.636964	0.0140313	0.336357
sp|P36047|SDS22_YEAST	P36047	SDS22_YEAST	SDS22	Protein phosphatase 1 regulatory subunit SDS22	49.41	14	14	14	136000000	169000000	52.96	15	15	15	3880000000	4270000000	13	15	-0.148248	-0.164528	0.164528	0.125235	-0.136079
sp|P36048|SN114_YEAST	P36048	SN114_YEAST	SNU114	Pre-mRNA-splicing factor SNU114	16.37	10	10	10	3.63975e+06	1.17347e+06	12.8	9	9	9	30800000	114000000	2	5	-0.811904	-0.638909	0.638909	-0.538421	0.338302
sp|P36049|EBP2_YEAST	P36049	EBP2_YEAST	EBP2	rRNA-processing protein EBP2	35.83	19	19	19	538000000	1450000000	39.11	26	26	26	6090000000	5060000000	18	27	-0.188144	-0.324411	0.324411	0.0853391	0.0238035
sp|P36053|ELF1_YEAST	P36053	ELF1_YEAST	ELF1	Transcription elongation factor 1	25.52	4	4	4	173000000	179000000	18.62	3	3	3	83100000	97700000	5	4	0.108722	0.0282604	-0.0282604	0.382205	-0.328867
sp|P36054|RCN1_YEAST	P36054	RCN1_YEAST	RCN1	Calcipressin-like protein	27.01	3	3	3	221000000	318000000	22.75	3	3	3	172000000	263000000	2	2	0.466572	-0.650531	0.650531	0.740054	0.349924
sp|P36056|RT22_YEAST	P36056	RT22_YEAST	RSM22	Ribosome assembly protein RSM22, mitochondrial	8.92	3	3	3	1.75558e+06	2.52579e+06	12.26	4	4	4	771976	574467	1	1	-1.40152	0.747227	-0.747227	-1.12804	-1.04783
sp|P36057|SRPB_YEAST	P36057	SRPB_YEAST	SRP102	Signal recognition particle receptor subunit beta	27.05	5	5	5	38300000	52800000	34.84	8	8	8	145000000	233000000	5	8	0.130807	-0.364598	0.364598	0.404289	0.0639905
sp|P36059|NNRD_YEAST	P36059	NNRD_YEAST	NNR2	ATP-dependent (S)-NAD(P)H-hydrate dehydratase	55.49	19	19	19	301000000	381000000	35.31	16	16	16	1650000000	1570000000	17	21	-0.0551554	-0.176967	0.176967	0.218327	-0.123641
sp|P36060|MCR1_YEAST	P36060	MCR1_YEAST	MCR1	NADH-cytochrome b5 reductase 2	68.87	23	23	23	5840000000	7270000000	74.17	27	27	27	4390000000	5880000000	37	40	-0.125622	-0.213283	0.213283	0.147861	-0.0873239
sp|P36064|COXM1_YEAST	P36064	COXM1_YEAST	CMC1	COX assembly mitochondrial protein	32.43	3	3	3	431854	2059204	32.43	3	3	3	46700000	72400000	2	2	-1.47493	-0.145359	0.145359	-1.20144	-0.155248
sp|P36069|PMU1_YEAST	P36069	PMU1_YEAST	PMU1	Probable phosphoglycerate mutase PMU1	50.85	10	10	10	1380000000	1670000000	54.24	11	11	11	401000000	336000000	4	8	0.0986546	0.560261	-0.560261	0.372137	-0.860868
sp|P36076|CAB3_YEAST	P36076	CAB3_YEAST	CAB3	Coenzyme A biosynthesis protein 3	27.32	11	11	11	30500000	42200000	22.59	10	10	10	35000000	71000000	7	4	-0.0384558	-0.576183	0.576183	0.235027	0.275576
sp|P36080|RRP14_YEAST	P36080	RRP14_YEAST	RRP14	Ribosomal RNA-processing protein 14	17.05	6	6	6	29300000	84800000	23.04	8	8	8	276000000	450000000	3	7	-0.261501	-0.886976	0.886976	0.011982	0.586369
sp|P36081|PSG1_YEAST	P36081	PSG1_YEAST	PSG1	PMA1 stabilization in the Golgi protein 1	26.28	11	11	11	34800000	312000000	20.41	10	10	10	558000000	762000000	4	6	-0.038975	-0.213463	0.213463	0.234508	-0.0871439
sp|P36083|YKH5_YEAST	P36083	YKH5_YEAST	YKL075C	Uncharacterized protein YKL075C	13.11	4	4	4	2.23358e+06	3.10074e+06	6	2	2	2	17500000	28700000	3	1	-0.168818	-0.407866	0.407866	0.104665	0.107259
sp|P36086|YKH1_YEAST	P36086	YKH1_YEAST	YKL071W	Uncharacterized oxidoreductase YKL071W	18.36	3	3	3	775217	1.04731e+06	8.98	2	2	2	13300000	11800000	1	1	0.00298546	0.480421	-0.480421	0.276468	-0.781028
sp|P36088|FRMSR_YEAST	P36088	FRMSR_YEAST	YKL069W	Free methionine-R-sulfoxide reductase	44.44	5	5	5	18600000	22200000	44.44	6	6	6	45300000	111000000	2	3	0.15436	-0.581961	0.581961	0.427843	0.281354
sp|P36090|ANR2_YEAST	P36090	ANR2_YEAST	ANR2	Uncharacterized protein ANR2	28.1	8	8	8	545561	7.45143e+06	32.17	9	9	9	14200000	28200000	2	5	-0.282358	-0.509023	0.509023	-0.00887545	0.208416
sp|P36094|SPC42_YEAST	P36094	SPC42_YEAST	SPC42	Spindle pole body component SPC42	27.55	5	5	5	7991675	8930569	33.88	10	10	10	134000000	112000000	3	7	-0.273953	-0.601136	0.601136	-0.000470359	0.300529
sp|P36095|VPS24_YEAST	P36095	VPS24_YEAST	VPS24	Vacuolar protein-sorting-associated protein 24	28.57	5	5	5	1.22608e+06	16100000	27.68	5	5	5	49000000	60600000	2	3	0.332399	-0.69378	0.69378	0.605882	0.393173
sp|P36100|T2EA_YEAST	P36100	T2EA_YEAST	TFA1	Transcription initiation factor IIE subunit alpha	19.29	7	7	7	22700000	30700000	32.16	9	9	9	69700000	116000000	3	5	0.439856	-0.175186	0.175186	0.713338	-0.125421
sp|P36101|TCD2_YEAST	P36101	TCD2_YEAST	TCD2	tRNA threonylcarbamoyladenosine dehydratase 2	38.7	13	13	13	82400000	125000000	32.44	11	11	11	220000000	356000000	6	11	0.00716837	-0.826009	0.826009	0.280651	0.525402
sp|P36102|PAN3_YEAST	P36102	PAN3_YEAST	PAN3	PAN2-PAN3 deadenylation complex subunit PAN3	15.02	8	8	8	394563	41100000	18.85	8	8	8	71000000	85200000	3	3	-0.645984	0.0584765	-0.0584765	-0.372501	-0.359084
sp|P36103|YKC3_YEAST	P36103	YKC3_YEAST	YKL023W	Uncharacterized protein YKL023W	10.47	2	2	2	971996	1.77739e+06	19.13	4	4	4	31500000	50600000	2	4	-0.260868	-0.0804911	0.0804911	0.012615	-0.220116
sp|P36104|SWD2_YEAST	P36104	SWD2_YEAST	SWD2	COMPASS component SWD2	31.61	7	7	7	202000000	223000000	32.22	6	6	6	60900000	154000000	4	3	0.235326	-0.628318	0.628318	0.508809	0.327711
sp|P36105|RL14A_YEAST	P36105	RL14A_YEAST	RPL14A	Large ribosomal subunit protein eL14A	62.32	14	2	14	5740000000	7000000000	62.32	13	2	13	8330000000	11300000000	22	19	-0.365632	-0.0843389	0.0843389	-0.0921493	-0.216268
sp|P36108|DID4_YEAST	P36108	DID4_YEAST	DID4	DOA4-independent degradation protein 4	15.52	4	4	4	22300000	23300000	12.93	3	3	3	10100000	24500000	2	2	0.436582	-0.83616	0.83616	0.710065	0.535553
sp|P36110|PRY2_YEAST	P36110	PRY2_YEAST	PRY2	Protein PRY2	12.77	3	3	3	1.53244e+06	1.60482e+06	12.77	3	3	3	6907383	148000000	2	1	0.079354	-0.426137	0.426137	0.352837	0.12553
sp|P36112|MIC60_YEAST	P36112	MIC60_YEAST	MIC60	MICOS complex subunit MIC60	52.78	22	22	22	256000000	287000000	52.41	21	21	21	325000000	464000000	15	20	-0.137933	-0.0195579	0.0195579	0.135549	-0.281049
sp|P36114|YKR18_YEAST	P36114	YKR18_YEAST	YKR018C	IML2-like protein YKR018C	34.07	20	20	20	599000000	432000000	30.48	21	21	21	5520000000	1660000000	13	20	-0.140731	0.0421891	-0.0421891	0.132752	-0.342796
sp|P36119|RQT4_YEAST	P36119	RQT4_YEAST	RQT4	RQC trigger complex subunit RQT4	16.42	6	6	6	411000000	444000000	29.43	12	12	12	911000000	4240000000	2	8	-0.0472527	-0.489194	0.489194	0.22623	0.188587
sp|P36120|DBP7_YEAST	P36120	DBP7_YEAST	DBP7	ATP-dependent RNA helicase DBP7	13.61	8	8	8	36700000	49200000	10.11	7	7	7	9127786	134000000	5	4	-0.267447	-0.771716	0.771716	0.00603604	0.471109
sp|P36121|RPC5_YEAST	P36121	RPC5_YEAST	RPC37	DNA-directed RNA polymerase III subunit RPC5	32.62	9	9	9	2250000000	4530000000	26.95	8	8	8	1010000000	3890000000	6	7	-0.305845	-0.413077	0.413077	-0.0323623	0.11247
sp|P36122|BCH2_YEAST	P36122	BCH2_YEAST	BCH2	Protein BCH2	7.84	3	3	3	82700000	110000000	8.63	3	3	3	213665	688610	1	1	-0.821584	-1.36744	1.36744	-0.548101	1.06683
sp|P36123|SA190_YEAST	P36123	SA190_YEAST	SAP190	SIT4-associating protein SAP190	21.59	15	15	15	95100000	34400000	18.97	11	11	11	491000000	205000000	6	5	1.13941	-0.308235	0.308235	1.4129	0.00762802
sp|P36124|SET3_YEAST	P36124	SET3_YEAST	SET3	SET domain-containing protein 3	18.24	9	9	9	2.78733e+06	16000000	17.58	8	8	8	571000000	273000000	4	8	-0.175903	-0.488161	0.488161	0.0975802	0.187554
sp|P36126|SPO14_YEAST	P36126	SPO14_YEAST	SPO14	Phospholipase D1	6.77	8	8	8	9304922	37700000	11.59	12	12	12	247000000	262000000	2	5	-0.325164	-0.0519707	0.0519707	-0.0516812	-0.248636
sp|P36130|CAF4_YEAST	P36130	CAF4_YEAST	CAF4	CCR4-associated factor 4	9.18	4	4	4	1513196	17500000	12.75	6	6	6	19500000	49700000	2	2	-1.30716	-0.291724	0.291724	-1.03368	-0.00888335
sp|P36131|SPC34_YEAST	P36131	SPC34_YEAST	SPC34	DASH complex subunit SPC34	13.9	2	2	2	42124.5	62285.3	16.27	3	3	3	9054656	13200000	1	1	-0.315364	-0.261093	0.261093	-0.0418811	-0.0395146
sp|P36132|KAE1_YEAST	P36132	KAE1_YEAST	KAE1	tRNA N6-adenosine threonylcarbamoyltransferase	30.05	8	8	8	32300000	58100000	27.2	7	7	7	127000000	157000000	4	6	-0.466232	-0.644164	0.644164	-0.192749	0.343557
sp|P36135|UTH1_YEAST	P36135	UTH1_YEAST	UTH1	Probable secreted beta-glucosidase UTH1	11.23	3	2	3	30800000	33700000	11.23	3	2	3	194000000	262000000	4	5	0.0758401	-0.248057	0.248057	0.349323	-0.0525498
sp|P36136|SHB17_YEAST	P36136	SHB17_YEAST	SHB17	Sedoheptulose 1,7-bisphosphatase	46.13	12	11	12	796000000	1090000000	53.51	12	11	12	1190000000	1420000000	16	15	-0.146322	-0.228114	0.228114	0.127161	-0.0724934
sp|P36139|PET10_YEAST	P36139	PET10_YEAST	PET10	Protein PET10	64.31	16	16	16	247000000	277000000	70.67	20	20	20	949000000	1210000000	18	16	-0.108416	-0.244279	0.244279	0.165067	-0.0563279
sp|P36141|FMP46_YEAST	P36141	FMP46_YEAST	FMP46	Putative redox protein FMP46, mitochondrial	42.11	4	4	4	110000000	100000000	31.58	3	3	3	36700000	66400000	2	2	-0.194059	-0.272358	0.272358	0.0794235	-0.0282487
sp|P36144|RL1D1_YEAST	P36144	RL1D1_YEAST	UTP30	Ribosome biogenesis protein UTP30	18.61	4	4	4	49700000	88200000	17.52	4	4	4	188000000	177000000	3	3	-0.555495	0.234103	-0.234103	-0.282012	-0.53471
sp|P36145|T2EB_YEAST	P36145	T2EB_YEAST	TFA2	Transcription initiation factor IIE subunit beta	39.33	11	11	11	75800000	102000000	33.54	8	8	8	67300000	305000000	5	4	-0.337267	-0.682672	0.682672	-0.0637847	0.382065
sp|P36147|PAM17_YEAST	P36147	PAM17_YEAST	PAM17	Presequence translocated-associated motor subunit PAM17, mitochondrial	19.29	3	3	3	136000000	170000000	16.24	2	2	2	182000000	197000000	4	3	-0.0557638	-0.112581	0.112581	0.217719	-0.188026
sp|P36148|GPT2_YEAST	P36148	GPT2_YEAST	GPT2	Glycerol-3-phosphate O-acyltransferase 2	31.63	16	16	16	4250000000	6680000000	27.73	14	14	14	1960000000	2010000000	17	9	-0.337455	-0.158073	0.158073	-0.0639721	-0.142534
sp|P36149|BET3_YEAST	P36149	BET3_YEAST	BET3	Trafficking protein particle complex subunit BET3	20.21	4	4	4	20900000	16300000	13.99	3	3	3	35300000	49300000	4	2	0.152642	0.233298	-0.233298	0.426125	-0.533905
sp|P36151|YK50_YEAST	P36151	YK50_YEAST	YKR070W	Mitochondrial hydrolase YKR070W	37.22	8	8	8	32800000	15900000	35.8	9	9	9	210000000	169000000	5	4	-0.321267	-0.633497	0.633497	-0.0477839	0.33289
sp|P36152|DRE2_YEAST	P36152	DRE2_YEAST	DRE2	Fe-S cluster assembly protein DRE2	53.45	15	15	15	37800000	74900000	44.25	13	13	13	240000000	305000000	8	5	-0.462871	-0.160124	0.160124	-0.189388	-0.140483
sp|P36154|AIM29_YEAST	P36154	AIM29_YEAST	AIM29	Altered inheritance rate of mitochondria protein 29	36.77	5	5	5	112000000	185000000	21.29	4	4	4	385000000	420000000	5	4	0.000993	0.075727	-0.075727	0.274475	-0.376334
sp|P36156|GTO2_YEAST	P36156	GTO2_YEAST	ECM4	Glutathione S-transferase omega-like 2	11.62	3	3	3	1.22035e+06	7.70899e+06	24.32	6	6	6	3.81888e+06	8309262	1	1	-0.133229	-0.760387	0.760387	0.140254	0.45978
sp|P36159|RNZ_YEAST	P36159	RNZ_YEAST	TRZ1	Ribonuclease Z	11.1	7	7	7	542000000	623000000	19.69	13	13	13	832000000	560000000	6	9	-0.69011	-0.581824	0.581824	-0.416628	0.281217
sp|P36160|RPF2_YEAST	P36160	RPF2_YEAST	RPF2	Ribosome biogenesis protein RPF2	15.41	4	4	4	22400000	24300000	14.83	4	4	4	2280000000	317000000	2	4	0.24395	-0.345064	0.345064	0.517433	0.0444573
sp|P36161|NU133_YEAST	P36161	NU133_YEAST	NUP133	Nucleoporin NUP133	26.62	23	23	23	282000000	387000000	30.08	25	25	25	347000000	714000000	22	18	-0.213094	-0.345056	0.345056	0.0603891	0.0444493
sp|P36163|OMA1_YEAST	P36163	OMA1_YEAST	OMA1	Mitochondrial metalloendopeptidase OMA1	12.46	3	3	3	13200000	21500000	7.54	2	2	2	19000000	6524012	2	1	-0.575103	-0.460011	0.460011	-0.30162	0.159404
sp|P36165|TGL4_YEAST	P36165	TGL4_YEAST	TGL4	Triacylglycerol lipase 4	26.59	15	15	15	43400000	78700000	21.65	12	12	12	140000000	134000000	6	9	-0.529683	-0.0793738	0.0793738	-0.2562	-0.221233
sp|P36168|ESL2_YEAST	P36168	ESL2_YEAST	ESL2	EST/SMG-like protein 2	6.03	5	5	5	557415	1.33646e+06	4.44	4	4	4	9246145	8.08398e+06	1	2	0.14066	0.195169	-0.195169	0.414142	-0.495777
sp|P36169|SKG1_YEAST	P36169	SKG1_YEAST	SKG1	Suppressor of lethality of KEX2 GAS1 double null mutant protein 1	14.93	5	5	5	27500000	200000000	31.55	8	8	8	2470000000	3270000000	3	3	0.0214623	-0.325616	0.325616	0.294945	0.0250087
sp|P36421|SYYC_YEAST	P36421	SYYC_YEAST	TYS1	Tyrosine--tRNA ligase, cytoplasmic	68.02	31	31	31	5970000000	7880000000	66.24	33	33	33	6640000000	7950000000	37	46	-0.340175	-0.292356	0.292356	-0.0666921	-0.00825072
sp|P36516|RM03_YEAST	P36516	RM03_YEAST	MRPL3	Large ribosomal subunit protein mL44	15.9	6	6	6	22100000	30700000	33.59	12	12	12	207000000	588000000	4	6	-0.207148	-1.10612	1.10612	0.0663343	0.805517
sp|P36517|RM04_YEAST	P36517	RM04_YEAST	MRPL4	Large ribosomal subunit protein uL29m	13.79	2	2	2	5.96624e+06	7093142	16.93	5	5	5	16400000	31900000	2	2	-0.0148901	0.388804	-0.388804	0.258593	-0.689411
sp|P36519|RM07_YEAST	P36519	RM07_YEAST	MRPL7	Large ribosomal subunit protein uL5m	22.26	4	4	4	153286	263456	16.78	4	4	4	589000000	2390000000	1	2	1.03938	-0.318695	0.318695	1.31286	0.0180878
sp|P36520|RM10_YEAST	P36520	RM10_YEAST	MRPL10	Large ribosomal subunit protein uL15m	10.56	3	3	3	17800000	22500000	5.59	2	2	2	4714571	7.30313e+06	1	1	-0.0867508	0.161631	-0.161631	0.186732	-0.462238
sp|P36521|RM11_YEAST	P36521	RM11_YEAST	MRPL11	Large ribosomal subunit protein uL10m	14.46	3	3	3	16700000	20900000	26.1	6	6	6	62300000	172000000	2	4	0.183945	-0.562507	0.562507	0.457428	0.2619
sp|P36523|RM15_YEAST	P36523	RM15_YEAST	MRPL15	Large ribosomal subunit protein mL57	20.55	3	3	3	327000000	162000000	15.81	2	2	2	10700000	22500000	3	2	0.315152	-0.731682	0.731682	0.588635	0.431075
sp|P36528|RM17_YEAST	P36528	RM17_YEAST	MRPL17	Large ribosomal subunit protein mL46	25.27	4	4	4	845982	936102	34.88	6	6	6	89100000	95100000	3	2	-1.36481	-0.216725	0.216725	-1.09133	-0.0838823
sp|P36531|RM36_YEAST	P36531	RM36_YEAST	MRPL36	Large ribosomal subunit protein bL31m	27.68	3	3	3	1370000000	2630000000	38.42	4	4	4	506000000	776000000	3	4	-0.560725	-0.494173	0.494173	-0.287242	0.193566
sp|P36534|RM40_YEAST	P36534	RM40_YEAST	MRPL40	Large ribosomal subunit protein uL24m	46.46	11	11	11	53000000	76600000	46.13	11	11	11	178000000	299000000	4	7	0.0316313	-0.265712	0.265712	0.305114	-0.0348956
sp|P36775|LONM_YEAST	P36775	LONM_YEAST	PIM1	Lon protease homolog, mitochondrial	42.19	36	36	36	2680000000	6360000000	43.78	40	40	40	840000000	1680000000	23	27	-0.2363	-0.520545	0.520545	0.0371826	0.219938
sp|P37012|PGM2_YEAST	P37012	PGM2_YEAST	PGM2	Phosphoglucomutase 2	66.26	35	31	35	5040000000	8390000000	66.26	33	29	33	9610000000	9010000000	46	47	-0.139839	-0.127058	0.127058	0.133644	-0.173549
sp|P37020|GEF1_YEAST	P37020	GEF1_YEAST	GEF1	Anion/proton exchange transporter GEF1	13.61	7	7	7	3.5125e+06	7189513	12.45	6	6	6	33000000	109000000	3	2	-0.720835	0.23883	-0.23883	-0.447352	-0.539437
sp|P37254|ADCS_YEAST	P37254	ADCS_YEAST	ABZ1	Aminodeoxychorismate synthase	18.81	12	12	12	367000000	405000000	12.96	8	8	8	191000000	420000000	8	5	-0.357139	-0.104102	0.104102	-0.0836565	-0.196505
sp|P37262|SOL2_YEAST	P37262	SOL2_YEAST	SOL2	6-phosphogluconolactonase-like protein 2	47.3	12	9	9	22700000	29100000	52.7	12	9	9	142000000	226000000	10	6	0.174798	-0.535456	0.535456	0.448281	0.234849
sp|P37263|YC16_YEAST	P37263	YC16_YEAST	YCR087C-A	UPF0743 protein YCR087C-A	52.94	7	7	7	39500000	56200000	44.44	6	6	6	234000000	379000000	5	5	-0.461904	-0.548688	0.548688	-0.188421	0.248081
sp|P37267|CBP4_YEAST	P37267	CBP4_YEAST	CBP4	Assembly factor CBP4	28.57	5	5	5	33400000	41300000	27.89	4	4	4	238000000	293000000	3	4	-0.295893	0.0136697	-0.0136697	-0.0224103	-0.314277
sp|P37291|GLYC_YEAST	P37291	GLYC_YEAST	SHM2	Serine hydroxymethyltransferase, cytosolic	70.58	33	32	33	97400000000	120000000000	71	37	36	37	33600000000	31700000000	61	67	-0.26658	-0.24641	0.24641	0.00690315	-0.054197
sp|P37292|GLYM_YEAST	P37292	GLYM_YEAST	SHM1	Serine hydroxymethyltransferase, mitochondrial	72.65	33	32	32	839000000	1260000000	75.31	35	34	34	6280000000	3960000000	39	32	-0.135374	-0.353891	0.353891	0.138109	0.053284
sp|P37293|NAT2_YEAST	P37293	NAT2_YEAST	NAT2	Putative N-terminal acetyltransferase 2	9.38	2	2	2	5.10581e+06	4243422	9.38	2	2	2	12300000	15000000	1	2	0.618301	-0.0267131	0.0267131	0.891784	-0.273894
sp|P37296|VPP2_YEAST	P37296	VPP2_YEAST	STV1	V-type proton ATPase subunit a, Golgi isoform	13.93	10	10	10	35900000	54000000	13.48	9	9	9	160000000	275000000	6	6	-0.141833	0.0428499	-0.0428499	0.13165	-0.343457
sp|P37297|STT4_YEAST	P37297	STT4_YEAST	STT4	Phosphatidylinositol 4-kinase STT4	9.47	13	13	13	238000000	277000000	9.74	13	13	13	175000000	226000000	9	9	-0.204861	-0.396226	0.396226	0.0686219	0.0956188
sp|P37298|DHSD_YEAST	P37298	DHSD_YEAST	SDH4	Succinate dehydrogenase [ubiquinone] cytochrome b small subunit, mitochondrial	17.13	2	2	2	14900000	20400000	17.13	3	3	3	149000000	171000000	1	3	-0.671223	-0.333971	0.333971	-0.39774	0.0333639
sp|P37299|QCR10_YEAST	P37299	QCR10_YEAST	QCR10	Cytochrome b-c1 complex subunit 10, mitochondrial	55.84	4	4	4	55800000	113000000	37.66	3	3	3	61500000	99000000	2	2	-0.126321	-0.708553	0.708553	0.147162	0.407946
sp|P37302|APE3_YEAST	P37302	APE3_YEAST	APE3	Aminopeptidase Y	42.46	25	25	25	7680000000	10100000000	46	25	25	25	11700000000	8510000000	33	38	-0.0908001	-0.27906	0.27906	0.182683	-0.0215471
sp|P37303|GLY1_YEAST	P37303	GLY1_YEAST	GLY1	Low specificity L-threonine aldolase	64.6	22	22	22	2120000000	3120000000	62.02	21	21	21	4460000000	6070000000	30	33	-0.467802	-0.301905	0.301905	-0.194319	0.00129822
sp|P37304|PAM1_YEAST	P37304	PAM1_YEAST	PAM1	Protein PAM1	36.75	18	18	18	74500000	112000000	46.27	22	22	22	252000000	569000000	8	14	0.00493464	-0.710596	0.710596	0.278417	0.409989
sp|P37366|CCL1_YEAST	P37366	CCL1_YEAST	CCL1	Cyclin CCL1	9.16	3	3	3	1.16077e+06	490763	18.32	5	5	5	24600000	102000000	2	2	-0.0660601	-0.378377	0.378377	0.207423	0.07777
sp|P37370|VRP1_YEAST	P37370	VRP1_YEAST	VRP1	Verprolin	38.68	19	19	19	2220000000	5570000000	36.72	20	20	20	6820000000	1680000000	11	15	-0.875537	-0.589521	0.589521	-0.602055	0.288914
sp|P37838|NOP4_YEAST	P37838	NOP4_YEAST	NOP4	Nucleolar protein 4	31.68	18	18	18	181000000	245000000	33.58	19	19	19	675000000	792000000	15	18	-0.468487	-0.353445	0.353445	-0.195004	0.0528382
sp|P37898|AAP1_YEAST	P37898	AAP1_YEAST	AAP1	Alanine/arginine aminopeptidase	39.49	32	30	30	693000000	1560000000	45.56	36	32	32	477000000	618000000	22	27	-0.248305	-0.0433259	0.0433259	0.0251778	-0.257281
sp|P38009|PUR92_YEAST	P38009	PUR92_YEAST	ADE17	Bifunctional purine biosynthesis protein ADE17	74.49	30	23	23	3950000000	4770000000	76.52	35	28	28	5270000000	2690000000	19	18	-0.363209	-0.343853	0.343853	-0.0897265	0.0432455
sp|P38011|GBLP_YEAST	P38011	GBLP_YEAST	ASC1	Small ribosomal subunit protein RACK1	94.04	25	25	25	4040000000	4440000000	91.85	22	22	22	12900000000	9940000000	43	41	-0.104337	-0.0501216	0.0501216	0.169145	-0.250485
sp|P38013|AHP1_YEAST	P38013	AHP1_YEAST	AHP1	Peroxiredoxin AHP1	89.77	20	20	20	15600000000	19200000000	89.77	21	21	21	25600000000	30300000000	34	37	-0.407777	-0.118315	0.118315	-0.134294	-0.182292
sp|P38041|BOB1_YEAST	P38041	BOB1_YEAST	BOI1	Protein BOB1	20	14	13	13	4847642	8068743	21.84	15	13	13	90200000	529000000	5	5	0.0721068	-1.36305	1.36305	0.34559	1.06244
sp|P38061|RL32_YEAST	P38061	RL32_YEAST	RPL32	Large ribosomal subunit protein eL32	68.46	14	14	14	33200000000	42600000000	79.23	16	16	16	18800000000	20000000000	22	22	-0.198232	-0.178011	0.178011	0.0752506	-0.122596
sp|P38063|KPR4_YEAST	P38063	KPR4_YEAST	PRS4	Ribose-phosphate pyrophosphokinase 4	63.19	18	13	18	211000000	344000000	60.74	17	13	17	547000000	797000000	18	19	-0.256013	-0.473289	0.473289	0.0174702	0.172682
sp|P38065|AP2A_YEAST	P38065	AP2A_YEAST	APL3	AP-2 complex subunit alpha	16	10	10	10	4869573	7410738	14.54	10	10	10	37100000	47500000	4	3	-0.112083	-0.293176	0.293176	0.161399	-0.00743081
sp|P38066|RIB1_YEAST	P38066	RIB1_YEAST	RIB1	GTP cyclohydrolase-2	18.84	6	6	6	156000000	333000000	32.17	9	9	9	225000000	1700000000	6	7	-0.692927	-0.85859	0.85859	-0.419444	0.557983
sp|P38067|UGA2_YEAST	P38067	UGA2_YEAST	UGA2	Succinate-semialdehyde dehydrogenase [NADP(+)]	37.22	13	13	13	206000000	79700000	41.65	13	13	13	326000000	178000000	9	8	0.0273562	0.104016	-0.104016	0.300839	-0.404623
sp|P38068|GLRX7_YEAST	P38068	GLRX7_YEAST	GRX7	Monothiol glutaredoxin-7	31.03	6	6	6	10200000	45900000	33.99	6	6	6	322000000	429000000	4	8	0.349011	-0.0973293	0.0973293	0.622494	-0.203278
sp|P38069|MNN2_YEAST	P38069	MNN2_YEAST	MNN2	Alpha-1,2-mannosyltransferase MNN2	52.93	25	25	25	312000000	597000000	51.09	24	24	24	484000000	789000000	20	19	-0.245406	-0.210205	0.210205	0.0280773	-0.0904019
sp|P38071|ETR1_YEAST	P38071	ETR1_YEAST	ETR1	Enoyl-[acyl-carrier-protein] reductase, mitochondrial	47.89	13	13	13	328000000	371000000	54.74	15	15	15	499000000	1040000000	14	13	0.161892	-0.209659	0.209659	0.435375	-0.0909478
sp|P38072|SCO2_YEAST	P38072	SCO2_YEAST	SCO2	Protein SCO2, mitochondrial	30.23	6	6	6	14500000	26100000	29.57	7	7	7	207000000	294000000	3	6	-0.0603999	-0.289026	0.289026	0.213083	-0.0115811
sp|P38074|HMT1_YEAST	P38074	HMT1_YEAST	HMT1	Protein arginine N-methyltransferase 1	33.62	8	8	8	70700000	90200000	46.55	13	13	13	1780000000	3320000000	4	8	0.225531	-0.481513	0.481513	0.499014	0.180906
sp|P38075|PDX3_YEAST	P38075	PDX3_YEAST	PDX3	Pyridoxamine 5'-phosphate oxidase	78.95	18	18	18	785000000	912000000	65.79	16	16	16	1130000000	1650000000	19	15	-0.465909	-0.223966	0.223966	-0.192426	-0.076641
sp|P38077|ATPG_YEAST	P38077	ATPG_YEAST	ATP3	ATP synthase subunit gamma, mitochondrial	57.23	19	19	19	1770000000	3000000000	53.7	20	20	20	5110000000	2390000000	20	21	-0.43789	-0.286921	0.286921	-0.164407	-0.0136858
sp|P38079|YRO2_YEAST	P38079	YRO2_YEAST	YRO2	Protein YRO2	22.67	9	4	4	87800000	152000000	22.67	9	4	4	206000000	196000000	4	5	-0.309077	0.234836	-0.234836	-0.0355939	-0.535443
sp|P38080|AKL1_YEAST	P38080	AKL1_YEAST	AKL1	Serine/threonine-protein kinase AKL1	42.69	30	29	30	116000000	116000000	39.53	33	32	33	609000000	1420000000	21	27	-0.395871	-0.264689	0.264689	-0.122388	-0.0359178
sp|P38081|YBQ6_YEAST	P38081	YBQ6_YEAST	YBR056W	Uncharacterized glycosyl hydrolase YBR056W	34.73	19	19	19	1760000000	450000000	46.11	23	23	23	1300000000	2970000000	12	16	-0.0602684	0.0368237	-0.0368237	0.213214	-0.337431
sp|P38084|BAP2_YEAST	P38084	BAP2_YEAST	BAP2	Leu/Val/Ile amino-acid permease	18.72	10	10	10	158000000	217000000	9.85	6	6	6	2120000000	2270000000	8	7	-0.36526	0.0808331	-0.0808331	-0.0917776	-0.38144
sp|P38085|TAT1_YEAST	P38085	TAT1_YEAST	TAT1	Valine/tyrosine/tryptophan amino-acid permease 1	15.19	8	7	8	35200000	45300000	13.25	6	6	6	69800000	103000000	5	5	-0.516774	-0.220834	0.220834	-0.243291	-0.0797726
sp|P38086|RDH54_YEAST	P38086	RDH54_YEAST	RDH54	DNA repair and recombination protein RDH54	15.87	10	10	10	6.37337e+06	1.5037e+06	14.82	9	9	9	88400000	91500000	3	4	-0.29724	0.312816	-0.312816	-0.023757	-0.613424
sp|P38087|YMC2_YEAST	P38087	YMC2_YEAST	YMC2	Carrier protein YMC2, mitochondrial	24.32	3	3	3	7384.72	26391.9	30.09	6	6	6	22800000	61400000	1	3	-1.58861	-0.491584	0.491584	-1.31513	0.190977
sp|P38088|SYG_YEAST	P38088	SYG_YEAST	GRS1	Glycine--tRNA ligase 1, mitochondrial	77.25	64	63	64	12700000000	15000000000	73.19	62	61	62	9040000000	11400000000	85	85	-0.102423	-0.193056	0.193056	0.17106	-0.107551
sp|P38089|PP2C4_YEAST	P38089	PP2C4_YEAST	PTC4	Protein phosphatase 2C homolog 4	21.12	6	6	6	1.84761e+06	2.43082e+06	26.46	8	8	8	95900000	69200000	2	5	-0.725098	0.0175038	-0.0175038	-0.451615	-0.318111
sp|P38109|ATG42_YEAST	P38109	ATG42_YEAST	ATG42	Vacuolar serine-type carboxypeptidase ATG42	25.98	8	8	8	205000000	255000000	17.52	6	6	6	522000000	742000000	6	7	-0.453494	-0.246976	0.246976	-0.180011	-0.053631
sp|P38112|MAK5_YEAST	P38112	MAK5_YEAST	MAK5	ATP-dependent RNA helicase MAK5	26.52	15	15	15	245000000	31600000	25.49	17	17	17	5880000000	3890000000	7	13	-0.446342	-0.26753	0.26753	-0.172859	-0.0330766
sp|P38113|ADH5_YEAST	P38113	ADH5_YEAST	ADH5	Alcohol dehydrogenase 5	40.46	12	11	11	55200000	87000000	26.78	9	8	8	233000000	303000000	7	7	-0.0658654	-0.268624	0.268624	0.207617	-0.031983
sp|P38115|ARA1_YEAST	P38115	ARA1_YEAST	ARA1	D-arabinose dehydrogenase [NAD(P)+] heavy chain	77.33	30	30	30	1480000000	4430000000	77.33	29	29	29	4170000000	6940000000	28	32	-0.408421	-0.38685	0.38685	-0.134938	0.0862426
sp|P38116|ARL1_YEAST	P38116	ARL1_YEAST	ARL1	ADP-ribosylation factor-like protein 1	46.99	6	6	6	2.54514e+06	14800000	25.68	3	3	3	249000000	405000000	2	2	-0.13219	-0.413593	0.413593	0.141293	0.112986
sp|P38120|RT09_YEAST	P38120	RT09_YEAST	MRPS9	Small ribosomal subunit protein uS9m	12.23	3	3	3	11400000	15600000	17.63	3	3	3	10100000	20300000	1	2	-0.255372	-0.826415	0.826415	0.0181107	0.525808
sp|P38121|DPOA2_YEAST	P38121	DPOA2_YEAST	POL12	DNA polymerase alpha subunit B	15.74	8	8	8	30200000	86700000	29.22	14	14	14	185000000	176000000	4	6	-0.089251	-0.432853	0.432853	0.184232	0.132246
sp|P38122|PANB_YEAST	P38122	PANB_YEAST	ECM31	3-methyl-2-oxobutanoate hydroxymethyltransferase	16.99	5	5	5	12500000	23300000	15.06	4	4	4	26900000	66200000	2	2	-0.115116	-0.53076	0.53076	0.158367	0.230153
sp|P38127|RIM2_YEAST	P38127	RIM2_YEAST	RIM2	Mitochondrial carrier protein RIM2	7.16	2	2	2	8.23329e+06	949340	16.71	4	4	4	31400000	40400000	1	2	0.468875	-0.584118	0.584118	0.742358	0.283511
sp|P38129|TAF5_YEAST	P38129	TAF5_YEAST	TAF5	Transcription initiation factor TFIID subunit 5	46.87	24	24	24	455000000	625000000	52.51	29	29	29	2410000000	5110000000	15	23	-0.366661	-0.27206	0.27206	-0.0931782	-0.0285471
sp|P38130|KTR3_YEAST	P38130	KTR3_YEAST	KTR3	Probable mannosyltransferase KTR3	41.09	14	14	14	204000000	328000000	27.23	11	11	11	2920000000	3350000000	9	8	-0.406241	-0.0968165	0.0968165	-0.132758	-0.203791
sp|P38131|KTR4_YEAST	P38131	KTR4_YEAST	KTR4	Probable mannosyltransferase KTR4	36.21	11	11	11	2560000000	3650000000	39.01	12	12	12	647000000	739000000	6	7	-0.238339	-0.149297	0.149297	0.0351437	-0.15131
sp|P38132|MCM7_YEAST	P38132	MCM7_YEAST	MCM7	DNA replication licensing factor MCM7	15.98	10	10	10	20800000	44200000	18.58	12	12	12	57300000	687000000	7	5	-0.211894	-0.0906565	0.0906565	0.0615887	-0.209951
sp|P38137|FAT2_YEAST	P38137	FAT2_YEAST	PCS60	Oxalate--CoA ligase	35.17	17	17	17	662000000	1680000000	43.28	19	19	19	645000000	849000000	14	15	-0.24709	-0.207394	0.207394	0.0263932	-0.093213
sp|P38138|GLU2A_YEAST	P38138	GLU2A_YEAST	ROT2	Glucosidase 2 subunit alpha	18.34	14	14	14	41300000	52200000	13.73	10	10	10	158000000	57900000	6	4	-0.0807798	-0.40265	0.40265	0.192703	0.102043
sp|P38139|LDH1_YEAST	P38139	LDH1_YEAST	LDH1	Lipid droplet hydrolase 1	12.53	3	3	3	223308	1.57619e+06	7.73	2	2	2	9111209	8814808	1	2	-0.510574	0.368143	-0.368143	-0.237092	-0.66875
sp|P38142|YB91_YEAST	P38142	YB91_YEAST	YBR241C	Probable metabolite transport protein YBR241C	6.35	2	2	2	33100000	35100000	6.35	2	2	2	76300000	54500000	2	2	-0.161019	0.697925	-0.697925	0.112464	-0.998533
sp|P38143|GPX2_YEAST	P38143	GPX2_YEAST	GPX2	Glutathione peroxidase-like peroxiredoxin 2	64.2	11	9	11	188000000	166000000	68.52	14	12	14	767000000	716000000	11	18	0.193988	0.273036	-0.273036	0.467471	-0.573643
sp|P38144|ISW1_YEAST	P38144	ISW1_YEAST	ISW1	ISWI chromatin-remodeling complex ATPase ISW1	44.02	43	40	43	213000000	365000000	33.92	32	29	32	648000000	845000000	27	23	-0.253361	-0.1349	0.1349	0.0201219	-0.165707
sp|P38145|RISA_YEAST	P38145	RISA_YEAST	RIB5	Riboflavin synthase	40.34	9	9	9	688000000	691000000	39.08	8	8	8	275000000	502000000	13	7	0.00803995	-0.297064	0.297064	0.281523	-0.00354316
sp|P38146|YPT10_YEAST	P38146	YPT10_YEAST	YPT10	GTP-binding protein YPT10	17.09	4	4	4	875112	2.00133e+06	18.09	4	4	4	26400000	30300000	1	3	0.348141	-0.206381	0.206381	0.621624	-0.094226
sp|P38147|CHK1_YEAST	P38147	CHK1_YEAST	CHK1	Serine/threonine-protein kinase CHK1	7.02	3	2	2	1.02147e+06	1.74448e+06	7.4	3	2	2	2442026	3.20758e+06	1	1	-0.425601	-0.077496	0.077496	-0.152118	-0.223111
sp|P38149|DUG2_YEAST	P38149	DUG2_YEAST	DUG2	Probable di- and tripeptidase DUG2	15.6	9	9	9	216000000	30500000	20.16	11	11	11	228000000	382000000	5	10	0.630257	-0.391465	0.391465	0.90374	0.0908577
sp|P38151|PBP2_YEAST	P38151	PBP2_YEAST	PBP2	PAB1-binding protein 2	23	5	5	5	2659533	5462503	31.48	8	8	8	1550000000	3560000000	2	5	-0.75717	-1.23868	1.23868	-0.483687	0.938075
sp|P38153|AP3M_YEAST	P38153	AP3M_YEAST	APM3	AP-3 complex subunit mu	22.36	7	7	7	14200000	41300000	26.92	9	9	9	96200000	134000000	4	6	-0.293074	-0.0357169	0.0357169	-0.0195914	-0.26489
sp|P38164|SEA4_YEAST	P38164	SEA4_YEAST	SEA4	SEH-associated protein 4	15.61	10	10	10	1.8605e+06	4.52914e+06	16.57	12	12	12	45500000	90200000	6	9	-0.738098	-0.715818	0.715818	-0.464615	0.415211
sp|P38165|RTG3_YEAST	P38165	RTG3_YEAST	RTG3	Retrograde regulation protein 3	20.78	6	6	6	3.87207e+06	10000000	26.75	7	7	7	12200000	304000000	2	2	-0.780244	-2.11061	2.11061	-0.506761	1.81
sp|P38166|SFT2_YEAST	P38166	SFT2_YEAST	SFT2	Protein transport protein SFT2	25.58	5	5	5	12900000	2.93851e+06	28.84	6	6	6	159000000	168000000	3	5	0.560732	0.00355258	-0.00355258	0.834215	-0.30416
sp|P38167|ECM21_YEAST	P38167	ECM21_YEAST	ECM21	Protein ECM21	27.13	17	17	17	76400000	107000000	16.74	10	10	10	58100000	131000000	5	5	0.398849	0.0815269	-0.0815269	0.672332	-0.382134
sp|P38170|CND2_YEAST	P38170	CND2_YEAST	BRN1	Condensin complex subunit 2	12.07	6	6	6	2252810	2950550	8.62	6	6	6	20000000	222000000	4	2	0.225034	-0.11412	0.11412	0.498517	-0.186487
sp|P38174|MAP2_YEAST	P38174	MAP2_YEAST	MAP2	Methionine aminopeptidase 2	55.34	23	23	23	508000000	634000000	56.06	22	22	22	1230000000	1800000000	20	16	-0.213123	-0.293159	0.293159	0.0603595	-0.00744773
sp|P38175|RT21_YEAST	P38175	RT21_YEAST	MRP21	Small ribosomal subunit protein bS21m	28.25	3	3	3	7909178	9349724	28.25	5	5	5	8.27506e+06	15700000	2	2	-0.00478123	-0.049561	0.049561	0.268702	-0.251046
sp|P38177|YBI6_YEAST	P38177	YBI6_YEAST	YBL086C	Uncharacterized protein YBL086C	27.68	7	7	7	237000000	260000000	19.74	5	5	5	62300000	70400000	4	3	0.133271	0.0860955	-0.0860955	0.406754	-0.386703
sp|P38180|YBI1_YEAST	P38180	YBI1_YEAST	YBL081W	Uncharacterized protein YBL081W	15.22	3	3	3	2.3031e+06	5060784	15.22	3	3	3	18300000	45500000	1	2	-0.737593	-0.775629	0.775629	-0.46411	0.475022
sp|P38181|NU170_YEAST	P38181	NU170_YEAST	NUP170	Nucleoporin NUP170	28.3	30	30	30	43500000	1450000000	21.97	23	23	23	185000000	414000000	15	18	-0.409009	0.106375	-0.106375	-0.135526	-0.406983
sp|P38187|UBP13_YEAST	P38187	UBP13_YEAST	UBP13	Ubiquitin carboxyl-terminal hydrolase 13	16.6	7	7	7	5378447	1697203	16.33	8	8	8	122000000	231000000	2	6	-0.439877	-1.4936	1.4936	-0.166395	1.19299
sp|P38197|PLPHP_YEAST	P38197	PLPHP_YEAST	YBL036C	Pyridoxal phosphate homeostasis protein	55.25	16	16	16	591000000	436000000	59.14	16	16	16	780000000	1090000000	14	17	0.00996962	-0.170509	0.170509	0.283452	-0.130098
sp|P38198|STU1_YEAST	P38198	STU1_YEAST	STU1	Protein STU1	8.99	8	8	8	817324	21000000	5.49	6	6	6	679098	5873778	2	1	-1.13973	0.246365	-0.246365	-0.866251	-0.546972
sp|P38199|HEK2_YEAST	P38199	HEK2_YEAST	HEK2	Heterogeneous nuclear rnp K-like protein 2	39.9	11	11	11	326000000	506000000	48.56	14	14	14	775000000	1180000000	15	14	-0.465287	-0.469584	0.469584	-0.191804	0.168977
sp|P38202|YBC8_YEAST	P38202	YBC8_YEAST	YBL028C	UPF0642 protein YBL028C	25.47	3	3	3	19600000	20700000	17.92	2	2	2	145000000	126000000	3	3	-0.648056	-0.198848	0.198848	-0.374574	-0.101759
sp|P38203|LSM2_YEAST	P38203	LSM2_YEAST	LSM2	U6 snRNA-associated Sm-like protein LSm2	54.74	7	7	7	3732084	5124841	55.79	7	7	7	238000000	1810000000	2	3	-0.116886	-0.170083	0.170083	0.156597	-0.130524
sp|P38205|NCL1_YEAST	P38205	NCL1_YEAST	NCL1	Multisite-specific tRNA:(cytosine-C(5))-methyltransferase	72.51	52	52	52	5170000000	3940000000	76.32	52	52	52	7270000000	9400000000	57	58	-0.451086	-0.316756	0.316756	-0.177604	0.0161492
sp|P38208|POP8_YEAST	P38208	POP8_YEAST	POP8	Ribonucleases P/MRP protein subunit POP8	39.85	4	4	4	2.69253e+06	3.72459e+06	26.32	4	4	4	20300000	19600000	4	5	-0.814691	-0.789151	0.789151	-0.541208	0.488544
sp|P38210|LDB7_YEAST	P38210	LDB7_YEAST	LDB7	Chromatin structure-remodeling complex protein RSC14	28.89	2	2	2	1.89082e+06	1.34314e+06	46.67	3	3	3	10700000	15300000	2	2	0.149764	-0.544344	0.544344	0.423247	0.243737
sp|P38213|DSF2_YEAST	P38213	DSF2_YEAST	DSF2	Protein DSF2	7.88	4	4	4	2.96546e+06	9958173	8.83	4	4	4	12100000	19700000	3	2	-0.419303	-0.715969	0.715969	-0.14582	0.415361
sp|P38217|IMB2_YEAST	P38217	IMB2_YEAST	KAP104	Importin subunit beta-2	20.04	13	13	13	105000000	87100000	18.52	12	12	12	254000000	311000000	6	9	-0.372253	0.0102021	-0.0102021	-0.09877	-0.310809
sp|P38219|OLA1_YEAST	P38219	OLA1_YEAST	OLA1	Obg-like ATPase 1	73.86	33	33	33	43400000000	60900000000	79.44	36	36	36	24800000000	24000000000	46	54	-0.211379	-0.314383	0.314383	0.0621041	0.0137762
sp|P38221|CDS1_YEAST	P38221	CDS1_YEAST	CDS1	Phosphatidate cytidylyltransferase	18.16	9	9	9	130000000	172000000	15.75	8	8	8	1020000000	2210000000	8	11	-0.322701	-0.335308	0.335308	-0.0492181	0.0347011
sp|P38222|RKM3_YEAST	P38222	RKM3_YEAST	RKM3	Ribosomal lysine N-methyltransferase 3	8.7	4	4	4	5.39518e+06	4744522	11.05	3	3	3	29369.7	1.13523e+06	1	1	-1.04008	-0.395956	0.395956	-0.766592	0.0953487
sp|P38225|FAT1_YEAST	P38225	FAT1_YEAST	FAT1	Very long-chain fatty acid transport protein	20.78	7	7	7	3.0873e+06	9845728	23.02	9	9	9	67300000	96900000	4	6	-0.376041	-0.974986	0.974986	-0.102558	0.674379
sp|P38226|CST26_YEAST	P38226	CST26_YEAST	CST26	2-acyl-1-lysophosphatidylinositol acyltransferase	25.69	6	6	6	2.91732e+06	3.55984e+06	21.41	6	6	6	36100000	63300000	3	4	-0.0134824	-0.491587	0.491587	0.26	0.19098
sp|P38230|QOR_YEAST	P38230	QOR_YEAST	ZTA1	Probable quinone oxidoreductase	45.21	13	13	13	77600000	94300000	28.74	9	9	9	282000000	474000000	11	8	-0.0824165	-0.210756	0.210756	0.191066	-0.0898513
sp|P38234|RFS1_YEAST	P38234	RFS1_YEAST	RFS1	Protein RFS1	67.62	12	12	12	149000000	172000000	75.24	13	13	13	669000000	714000000	9	9	0.0950262	-0.0792354	0.0792354	0.368509	-0.221372
sp|P38235|YBQ3_YEAST	P38235	YBQ3_YEAST	YBR053C	Uncharacterized protein YBR053C	53.07	16	16	16	86900000	117000000	48.6	15	15	15	272000000	349000000	10	11	-0.25208	0.0401712	-0.0401712	0.0214026	-0.340778
sp|P38236|FL2D_YEAST	P38236	FL2D_YEAST	MUM2	Protein MUM2	4.92	2	2	2	32700000	49200000	19.13	5	5	5	39100000	198000000	2	2	0.0679274	-0.0752016	0.0752016	0.34141	-0.225406
sp|P38237|UBP14_YEAST	P38237	UBP14_YEAST	UBP14	Ubiquitin carboxyl-terminal hydrolase 14	32.65	18	18	18	477000000	640000000	36.75	20	20	20	2550000000	4370000000	10	10	-0.161153	-0.175544	0.175544	0.112329	-0.125063
sp|P38238|TRM7_YEAST	P38238	TRM7_YEAST	TRM7	tRNA (cytidine(32)/guanosine(34)-2'-O)-methyltransferase	15.81	3	3	3	28100000	60100000	30.32	6	6	6	220000000	196000000	1	4	-0.678501	-0.523341	0.523341	-0.405018	0.222734
sp|P38239|YBR2_YEAST	P38239	YBR2_YEAST	YBR062C	Uncharacterized RING finger protein YBR062C	51.67	6	6	6	19700000	25100000	43.89	6	6	6	90000000	133000000	5	6	-0.28721	-0.422611	0.422611	-0.0137271	0.122004
sp|P38243|YBS1_YEAST	P38243	YBS1_YEAST	YBR071W	Uncharacterized protein YBR071W	28.91	4	4	4	3.85317e+06	2.44453e+06	30.33	5	5	5	56300000	21700000	2	3	-0.0446467	-0.105463	0.105463	0.228836	-0.195144
sp|P38244|PFF1_YEAST	P38244	PFF1_YEAST	PFF1	Vacuolar membrane protease	5.94	4	4	4	750768	2733799	8.5	6	6	6	24100000	38000000	1	3	0.266509	-0.667756	0.667756	0.539992	0.367149
sp|P38247|SLM4_YEAST	P38247	SLM4_YEAST	SLM4	Protein SLM4	53.7	4	4	4	1.25504e+06	4.14396e+06	35.8	3	3	3	27200000	37300000	2	2	-1.04504	-0.245905	0.245905	-0.771562	-0.0547018
sp|P38248|ECM33_YEAST	P38248	ECM33_YEAST	ECM33	Cell wall protein ECM33	15.62	8	8	8	1120000000	1130000000	15.62	8	8	8	2080000000	2410000000	9	9	0.192522	0.099909	-0.099909	0.466005	-0.400516
sp|P38249|EIF3A_YEAST	P38249	EIF3A_YEAST	RPG1	Eukaryotic translation initiation factor 3 subunit A	63.69	73	73	73	23800000000	32000000000	65.15	72	72	72	9470000000	14200000000	72	84	-0.173866	-0.164425	0.164425	0.0996163	-0.136182
sp|P38250|IST2_YEAST	P38250	IST2_YEAST	IST2	Increased sodium tolerance protein 2	35.52	30	30	30	303000000	3460000000	38.9	31	31	31	1480000000	5310000000	25	33	-0.688895	-0.0636669	0.0636669	-0.415412	-0.23694
sp|P38251|RFC5_YEAST	P38251	RFC5_YEAST	RFC5	Replication factor C subunit 5	33.05	8	8	8	9887516	8.24097e+06	30.23	6	6	6	22700000	42400000	2	5	-0.224501	-0.508221	0.508221	0.0489819	0.207614
sp|P38254|TTL_YEAST	P38254	TTL_YEAST	PBY1	Probable tubulin--tyrosine ligase PBY1	19.52	10	10	10	101000000	842000000	15.27	8	8	8	93500000	115000000	5	5	-0.487086	0.0483782	-0.0483782	-0.213603	-0.348985
sp|P38255|RXT2_YEAST	P38255	RXT2_YEAST	RXT2	Transcriptional regulatory protein RXT2	21.4	6	6	6	726725	894688	9.53	3	3	3	15400000	10200000	3	1	-0.454809	0.410481	-0.410481	-0.181327	-0.711088
sp|P38256|YBU6_YEAST	P38256	YBU6_YEAST	YBR096W	Probable thioesterase YBR096W	28.7	5	5	5	2.2434e+06	3.06489e+06	23.91	4	4	4	126000000	3806639	4	1	-0.052153	0.0110217	-0.0110217	0.22133	-0.311629
sp|P38260|FES1_YEAST	P38260	FES1_YEAST	FES1	Hsp70 nucleotide exchange factor FES1	80.34	16	16	16	5.17943e+06	6.372e+06	67.59	13	13	13	123000000	294000000	3	8	-0.385808	-0.510024	0.510024	-0.112325	0.209416
sp|P38261|EXO84_YEAST	P38261	EXO84_YEAST	EXO84	Exocyst complex component EXO84	18.59	10	10	10	10700000	29600000	18.46	10	10	10	54700000	140000000	4	4	-0.672837	-0.101586	0.101586	-0.399354	-0.199021
sp|P38262|SIF2_YEAST	P38262	SIF2_YEAST	SIF2	SIR4-interacting protein SIF2	17.2	7	7	7	250000000	43200000	26.54	9	9	9	1860000000	2270000000	4	8	-0.0424553	-0.356306	0.356306	0.231027	0.0556988
sp|P38264|PHO88_YEAST	P38264	PHO88_YEAST	PHO88	SRP-independent targeting protein 3	54.79	17	17	17	11400000000	10600000000	51.06	15	15	15	5310000000	8000000000	18	18	-0.0404498	0.00283072	-0.00283072	0.233033	-0.303438
sp|P38266|AIM3_YEAST	P38266	AIM3_YEAST	AIM3	Altered inheritance of mitochondria protein 3	12.57	7	7	7	57600000	71000000	14.99	7	7	7	117000000	275000000	4	7	-0.147772	-0.16503	0.16503	0.125711	-0.135577
sp|P38272|SHE3_YEAST	P38272	SHE3_YEAST	SHE3	SWI5-dependent HO expression protein 3	48	15	15	15	169000000	163000000	43.06	14	14	14	178000000	655000000	10	10	0.0785892	-0.28004	0.28004	0.352072	-0.0205675
sp|P38274|HSL7_YEAST	P38274	HSL7_YEAST	HSL7	Protein arginine N-methyltransferase HSL7	5.93	4	4	4	9146652	11200000	11.73	6	6	6	17400000	31500000	3	2	-0.210112	-0.0254701	0.0254701	0.063371	-0.275137
sp|P38276|YBY7_YEAST	P38276	YBY7_YEAST	YBR137W	UPF0303 protein YBR137W	45.81	5	5	5	57800000	57800000	37.43	4	4	4	110000000	72100000	4	3	0.462943	0.707707	-0.707707	0.736425	-1.00831
sp|P38281|APD1_YEAST	P38281	APD1_YEAST	APD1	Actin patches distal protein 1	64.87	16	16	16	119000000	132000000	55.38	14	14	14	355000000	607000000	14	17	-0.220275	-0.473626	0.473626	0.0532077	0.173019
sp|P38286|MKAR_YEAST	P38286	MKAR_YEAST	IFA38	Very-long-chain 3-oxoacyl-CoA reductase	53.03	16	16	16	331000000	398000000	41.79	11	11	11	352000000	392000000	15	8	-0.290144	-0.32541	0.32541	-0.0166612	0.0248028
sp|P38288|TOS1_YEAST	P38288	TOS1_YEAST	TOS1	Probable circularly permuted 1,3-beta-glucanase TOS1	23.08	6	6	6	219000000	61400000	29.89	8	8	8	2810000000	2480000000	5	6	0.39884	0.114633	-0.114633	0.672323	-0.41524
sp|P38295|MCFS2_YEAST	P38295	MCFS2_YEAST	EHT1	Medium-chain fatty acid ethyl ester synthase/esterase 2	59.42	28	28	28	1890000000	1910000000	58.76	27	27	27	4460000000	1350000000	22	21	-0.0481641	-0.121888	0.121888	0.225319	-0.178719
sp|P38297|FZO1_YEAST	P38297	FZO1_YEAST	FZO1	Mitofusin FZO1	15.56	8	8	8	746828	1.1958e+06	8.77	4	4	4	7647655	16100000	2	4	-0.127476	-0.952661	0.952661	0.146007	0.652054
sp|P38298|YPC1_YEAST	P38298	YPC1_YEAST	YPC1	Alkaline ceramidase YPC1	8.86	2	2	2	522373	109000000	8.86	3	3	3	3180000000	3930000000	1	2	-0.943719	-0.406021	0.406021	-0.670236	0.105414
sp|P38304|MED8_YEAST	P38304	MED8_YEAST	MED8	Mediator of RNA polymerase II transcription subunit 8	21.08	3	3	3	12500000	58300000	14.35	2	2	2	36200000	85200000	1	2	0.123469	-1.02415	1.02415	0.396952	0.72354
sp|P38313|CENPU_YEAST	P38313	CENPU_YEAST	AME1	Inner kinetochore subunit AME1	18.52	3	3	3	3780351	7070751	6.79	2	2	2	6691317	4979943	2	2	-0.471859	0.240963	-0.240963	-0.198376	-0.541571
sp|P38314|SDS24_YEAST	P38314	SDS24_YEAST	SDS24	Protein SDS24	36.62	13	13	13	52900000	108000000	44.4	14	14	14	280000000	373000000	10	9	-0.199337	0.0652931	-0.0652931	0.0741459	-0.3659
sp|P38315|YBP1_YEAST	P38315	YBP1_YEAST	YBP1	YAP1-binding protein 1	12.76	7	7	7	50600000	55000000	19.58	11	11	11	221000000	216000000	4	9	0.373307	0.123204	-0.123204	0.646789	-0.423811
sp|P38319|TYDP1_YEAST	P38319	TYDP1_YEAST	TDP1	Tyrosyl-DNA phosphodiesterase 1	5.33	2	2	2	320338	1560000000	4.78	2	2	2	3.59909e+06	5.71234e+06	1	1	-0.596144	-0.224874	0.224874	-0.322661	-0.0757335
sp|P38321|YB75_YEAST	P38321	YB75_YEAST	YBR225W	Uncharacterized protein YBR225W	6.44	4	4	4	1.35999e+06	1.32297e+06	13.67	8	8	8	58700000	135000000	2	4	-0.580505	-0.538113	0.538113	-0.307022	0.237506
sp|P38323|CLPX_YEAST	P38323	CLPX_YEAST	MCX1	ATP-dependent clpX-like chaperone, mitochondrial	23.46	10	10	10	33300000	63000000	37.69	14	14	14	50100000	142000000	5	7	-0.669851	-0.429974	0.429974	-0.396368	0.129367
sp|P38325|OM14_YEAST	P38325	OM14_YEAST	OM14	Mitochondrial outer membrane protein OM14	39.55	4	4	4	1.81339e+06	1.73193e+06	32.84	2	2	2	19600000	25500000	1	2	0.315183	-0.0681649	0.0681649	0.588665	-0.232442
sp|P38326|SWC5_YEAST	P38326	SWC5_YEAST	SWC5	SWR1-complex protein 5	9.9	3	3	3	18800000	135000000	19.47	6	6	6	22900000	31400000	1	2	-0.776709	0.0324771	-0.0324771	-0.503226	-0.333084
sp|P38328|ARPC1_YEAST	P38328	ARPC1_YEAST	ARC40	Actin-related protein 2/3 complex subunit 1	57.55	19	19	19	495000000	579000000	70.57	20	20	20	784000000	824000000	16	15	-0.110949	-0.14272	0.14272	0.162534	-0.157888
sp|P38330|RMD9L_YEAST	P38330	RMD9L_YEAST	YBR238C	RNA-binding protein RMD9-like, mitochondrial	5.88	3	3	3	455462	597589	10.4	6	6	6	649000000	2970000000	2	3	-0.659564	-0.341935	0.341935	-0.386081	0.0413275
sp|P38332|DPH7_YEAST	P38332	DPH7_YEAST	RRT2	Diphthine methyltransferase	15.76	4	4	4	24700000	23900000	12.92	3	3	3	168000000	188000000	2	3	-0.556446	-0.209	0.209	-0.282964	-0.0916068
sp|P38333|ENP1_YEAST	P38333	ENP1_YEAST	ENP1	Essential nuclear protein 1	40.37	17	17	17	131000000	231000000	30.23	14	14	14	3580000000	3090000000	14	13	-0.299381	-0.220439	0.220439	-0.0258979	-0.0801682
sp|P38339|RGD1_YEAST	P38339	RGD1_YEAST	RGD1	RHO GTPase-activating protein RGD1	21.17	11	11	11	29600000	51800000	12.91	5	5	5	102000000	131000000	8	2	-0.344547	0.0782742	-0.0782742	-0.0710641	-0.378881
sp|P38340|NTM1_YEAST	P38340	NTM1_YEAST	TAE1	Alpha N-terminal protein methyltransferase 1	32.33	7	7	7	11300000	14900000	27.59	5	5	5	130000000	197000000	6	3	-0.228547	-1.0818	1.0818	0.0449359	0.781189
sp|P38342|KDSR_YEAST	P38342	KDSR_YEAST	TSC10	3-ketodihydrosphingosine reductase TSC10	32.5	9	9	9	35000000	40700000	26.56	7	7	7	40500000	65400000	5	4	-0.174264	-0.350137	0.350137	0.0992192	0.0495299
sp|P38344|REI1_YEAST	P38344	REI1_YEAST	REI1	Cytoplasmic 60S subunit biogenesis factor REI1	18.32	6	6	6	31100000	46200000	24.43	8	8	8	224000000	299000000	5	5	-0.342558	-0.484169	0.484169	-0.0690754	0.183562
sp|P38345|SDHF4_YEAST	P38345	SDHF4_YEAST	SDH8	Succinate dehydrogenase assembly factor 4, mitochondrial	36.96	5	5	5	37600000	47700000	71.74	10	10	10	198000000	322000000	5	9	-0.487852	-0.190291	0.190291	-0.214369	-0.110317
sp|P38347|EFM2_YEAST	P38347	EFM2_YEAST	EFM2	Protein-lysine N-methyltransferase EFM2	11.69	3	3	3	105000000	92000000	4.3	2	2	2	60100000	9567995	2	1	0.209569	-0.649681	0.649681	0.483052	0.349074
sp|P38348|HSM3_YEAST	P38348	HSM3_YEAST	HSM3	DNA mismatch repair protein HSM3	18.33	7	7	7	922939	490303	10.62	5	5	5	17200000	27900000	1	3	-0.138451	-0.452145	0.452145	0.135032	0.151538
sp|P38349|UBX7_YEAST	P38349	UBX7_YEAST	UBX7	UBX domain-containing protein 7	40.83	11	11	11	116000000	215000000	39.68	12	12	12	159000000	2260000000	2	5	-0.405826	-0.738467	0.738467	-0.132344	0.43786
sp|P38351|PAF1_YEAST	P38351	PAF1_YEAST	PAF1	RNA polymerase II-associated protein 1	53.71	19	19	19	105000000	146000000	51.91	18	18	18	860000000	1060000000	11	14	-0.058506	0.259495	-0.259495	0.214977	-0.560102
sp|P38352|SAF1_YEAST	P38352	SAF1_YEAST	SAF1	SCF-associated factor 1	12.24	5	5	5	851853	1.63492e+06	16.17	5	5	5	1.87635e+06	2.89322e+06	2	2	0.132168	-0.435783	0.435783	0.405651	0.135176
sp|P38353|SSH1_YEAST	P38353	SSH1_YEAST	SSH1	Sec sixty-one protein homolog	28.57	11	11	11	28600000	47600000	24.29	8	8	8	125000000	171000000	9	5	-0.0397712	-0.285711	0.285711	0.233712	-0.0148956
sp|P38355|YB8B_YEAST	P38355	YB8B_YEAST	YBR287W	Uncharacterized transporter YBR287W	14.05	3	3	3	1.02839e+06	1.47285e+06	19.91	5	5	5	43100000	86200000	1	3	0.382208	-0.580001	0.580001	0.655691	0.279394
sp|P38426|TPS3_YEAST	P38426	TPS3_YEAST	TPS3	Trehalose synthase complex regulatory subunit TPS3	45.16	38	36	36	422000000	575000000	45.73	38	36	36	1400000000	1910000000	29	32	-0.0485618	-0.258958	0.258958	0.224921	-0.0416487
sp|P38427|TSL1_YEAST	P38427	TSL1_YEAST	TSL1	Trehalose synthase complex regulatory subunit TSL1	54.92	51	49	51	40500000000	51000000000	57.92	57	55	57	22900000000	22200000000	59	78	0.11868	-0.127588	0.127588	0.392163	-0.173019
sp|P38428|CUE1_YEAST	P38428	CUE1_YEAST	CUE1	Coupling of ubiquitin conjugation to ER degradation protein 1	53.69	7	7	7	10800000	36700000	52.22	6	6	6	33300000	241000000	5	3	-0.685578	-0.917419	0.917419	-0.412095	0.616812
sp|P38429|SAP30_YEAST	P38429	SAP30_YEAST	SAP30	Transcriptional regulatory protein SAP30	19.9	3	3	3	228000000	1280000000	19.9	3	3	3	2790000000	544000000	3	4	-0.713002	-0.443487	0.443487	-0.439519	0.14288
sp|P38431|IF5_YEAST	P38431	IF5_YEAST	TIF5	Eukaryotic translation initiation factor 5	65.19	24	24	24	1150000000	1900000000	68.15	29	29	29	3030000000	5330000000	30	34	-0.289116	-0.255305	0.255305	-0.0156333	-0.0453017
sp|P38439|LEO1_YEAST	P38439	LEO1_YEAST	LEO1	RNA polymerase-associated protein LEO1	57.11	19	19	19	183000000	228000000	49.14	16	16	16	219000000	319000000	8	13	-0.183479	-0.655465	0.655465	0.0900038	0.354858
sp|P38523|GRPE_YEAST	P38523	GRPE_YEAST	MGE1	GrpE protein homolog, mitochondrial	40.35	13	13	13	772000000	917000000	46.93	14	14	14	1270000000	1730000000	16	18	-0.0640402	-0.127251	0.127251	0.209443	-0.173356
sp|P38555|YPT31_YEAST	P38555	YPT31_YEAST	YPT31	GTP-binding protein YPT31/YPT8	75.34	14	8	14	377000000	477000000	78.92	17	10	17	912000000	1180000000	11	18	-0.116816	-0.07906	0.07906	0.156667	-0.221547
sp|P38590|MSG5_YEAST	P38590	MSG5_YEAST	MSG5	Tyrosine-protein phosphatase MSG5	8.79	3	3	3	704870	4.90998e+06	20.25	5	5	5	22100000	26400000	1	2	-0.272411	0.592545	-0.592545	0.00107135	-0.893152
sp|P38604|ERG7_YEAST	P38604	ERG7_YEAST	ERG7	Lanosterol synthase ERG7	13	5	5	5	587022	856174	9.85	6	6	6	46500000	67000000	1	4	-0.295621	-0.26713	0.26713	-0.0221378	-0.0334775
sp|P38615|RIM11_YEAST	P38615	RIM11_YEAST	RIM11	Serine/threonine-protein kinase RIM11/MSD1	35.68	8	7	7	2.08994e+06	13000000	19.19	6	5	5	19900000	15200000	2	2	-0.190157	-0.392735	0.392735	0.0833254	0.0921276
sp|P38616|YGP1_YEAST	P38616	YGP1_YEAST	YGP1	Protein YGP1	28.25	9	9	9	403000000	390000000	28.25	9	9	9	5350000000	6060000000	9	12	0.243525	0.198982	-0.198982	0.517008	-0.499589
sp|P38620|KPR2_YEAST	P38620	KPR2_YEAST	PRS2	Ribose-phosphate pyrophosphokinase 2	47.17	13	9	9	30500000	38200000	38.68	8	5	5	70400000	84300000	5	4	-0.265954	-0.118913	0.118913	0.00752851	-0.181694
sp|P38623|RCK2_YEAST	P38623	RCK2_YEAST	RCK2	Serine/threonine-protein kinase RCK2	33.11	18	18	18	368000000	492000000	30.16	14	14	14	335000000	389000000	10	9	-0.159672	-0.426601	0.426601	0.113811	0.125994
sp|P38624|PSB1_YEAST	P38624	PSB1_YEAST	PRE3	Proteasome subunit beta type-1	63.26	13	13	13	420000000	525000000	70.7	14	14	14	829000000	1090000000	13	11	-0.263406	-0.162917	0.162917	0.010077	-0.13769
sp|P38625|GUAA_YEAST	P38625	GUAA_YEAST	GUA1	GMP synthase [glutamine-hydrolyzing]	75.62	40	40	40	15400000000	9670000000	81.33	42	42	42	21000000000	13200000000	43	57	-0.279953	-0.246176	0.246176	-0.00647066	-0.0544314
sp|P38626|NCB5R_YEAST	P38626	NCB5R_YEAST	CBR1	NADH-cytochrome b5 reductase 1	64.08	16	16	16	784000000	930000000	70.42	18	18	18	1650000000	2250000000	22	23	0.00664142	-0.171396	0.171396	0.280124	-0.129212
sp|P38627|URA8_YEAST	P38627	URA8_YEAST	URA8	CTP synthase 2	72.66	33	28	28	580000000	738000000	52.94	26	22	22	537000000	854000000	23	16	-0.121834	-0.314117	0.314117	0.151649	0.0135094
sp|P38628|AGM1_YEAST	P38628	AGM1_YEAST	PCM1	Phosphoacetylglucosamine mutase	40.22	21	21	21	228000000	267000000	42.55	22	22	22	967000000	1220000000	16	15	0.200208	-0.145174	0.145174	0.473691	-0.155433
sp|P38629|RFC3_YEAST	P38629	RFC3_YEAST	RFC3	Replication factor C subunit 3	52.65	13	13	13	280000000	379000000	62.06	17	17	17	322000000	584000000	4	7	-0.171844	-0.426586	0.426586	0.101639	0.125979
sp|P38630|RFC1_YEAST	P38630	RFC1_YEAST	RFC1	Replication factor C subunit 1	16.84	11	11	11	45500000	85300000	26.71	18	18	18	3600000000	424000000	9	10	-0.157931	-0.11301	0.11301	0.115551	-0.187598
sp|P38631|FKS1_YEAST	P38631	FKS1_YEAST	FKS1	1,3-beta-glucan synthase component FKS1	38.59	66	33	66	7150000000	7700000000	35.5	62	32	62	13100000000	11100000000	72	74	-0.0797426	-0.0246889	0.0246889	0.19374	-0.275918
sp|P38632|NSE2_YEAST	P38632	NSE2_YEAST	MMS21	E3 SUMO-protein ligase MMS21	8.99	2	2	2	1.43629e+06	2.17272e+06	8.99	2	2	2	10900000	18900000	1	1	-0.346326	-0.0265421	0.0265421	-0.0728432	-0.274065
sp|P38636|ATX1_YEAST	P38636	ATX1_YEAST	ATX1	Copper chaperone ATX1	41.1	3	3	3	995931	16000000	73.97	5	4	5	72900000	105000000	1	5	-0.577285	-0.241397	0.241397	-0.303803	-0.0592104
sp|P38682|GLO3_YEAST	P38682	GLO3_YEAST	GLO3	ADP-ribosylation factor GTPase-activating protein GLO3	56.19	21	21	21	5680000000	7500000000	63.69	26	26	26	1550000000	1900000000	21	22	-0.081574	-0.334317	0.334317	0.191909	0.0337096
sp|P38687|SRP68_YEAST	P38687	SRP68_YEAST	SRP68	Signal recognition particle subunit SRP68	45.91	25	25	25	177000000	162000000	40.57	20	20	20	2240000000	2630000000	15	16	-0.332005	-0.172542	0.172542	-0.0585223	-0.128065
sp|P38688|SRP72_YEAST	P38688	SRP72_YEAST	SRP72	Signal recognition particle subunit SRP72	42.03	20	20	20	1850000000	1770000000	41.09	24	24	24	2790000000	2640000000	16	21	0.0365882	-0.100386	0.100386	0.310071	-0.200221
sp|P38689|KPR3_YEAST	P38689	KPR3_YEAST	PRS3	Ribose-phosphate pyrophosphokinase 3	50.94	17	15	15	315000000	401000000	52.81	18	17	17	2390000000	988000000	14	14	-0.21964	0.0939543	-0.0939543	0.0538425	-0.394561
sp|P38690|YHJ3_YEAST	P38690	YHJ3_YEAST	YHR033W	Uncharacterized protein YHR033W	23.88	7	7	7	12500000	16000000	30.26	8	8	8	31200000	52500000	3	4	0.437488	-0.278166	0.278166	0.710971	-0.0224406
sp|P38692|KIC1_YEAST	P38692	KIC1_YEAST	KIC1	Serine/threonine-protein kinase KIC1	8.15	4	4	4	1.09259e+06	1525867	15	10	10	10	21700000	41600000	3	4	-1.26467	-0.549947	0.549947	-0.99119	0.24934
sp|P38694|MSC7_YEAST	P38694	MSC7_YEAST	MSC7	Putative aldehyde dehydrogenase-like protein YHR039C	33.7	14	14	14	36600000	54700000	20.65	9	9	9	177000000	195000000	6	8	-0.722846	0.115903	-0.115903	-0.449363	-0.41651
sp|P38695|HXT5_YEAST	P38695	HXT5_YEAST	HXT5	Probable glucose transporter HXT5	25.68	12	7	10	20500000	3.96589e+06	29.22	12	9	10	207000000	272000000	3	6	0.247246	0.0123002	-0.0123002	0.520729	-0.312907
sp|P38697|IMDH2_YEAST	P38697	IMDH2_YEAST	IMD2	Inosine-5'-monophosphate dehydrogenase 2	57.17	25	10	10	251000000	179000000	57.74	28	11	11	408000000	759000000	11	11	0.727875	-0.45184	0.45184	1.00136	0.151233
sp|P38698|PPX1_YEAST	P38698	PPX1_YEAST	PPX1	Polyphosphatase	38.54	12	12	12	114000000	147000000	41.56	12	12	12	88900000	133000000	9	7	-0.281809	-0.153052	0.153052	-0.00832611	-0.147556
sp|P38701|RS20_YEAST	P38701	RS20_YEAST	RPS20	Small ribosomal subunit protein uS10	76.03	20	20	20	61600000000	90900000000	76.03	21	21	21	18800000000	25600000000	25	28	-0.158198	-0.334088	0.334088	0.115285	0.0334807
sp|P38703|LAG1_YEAST	P38703	LAG1_YEAST	LAG1	Ceramide synthase LAG1	8.76	3	3	3	1.66791e+06	1.48736e+06	5.84	2	2	2	14400000	32300000	2	3	-0.138914	-1.005	1.005	0.134569	0.704396
sp|P38707|SYNC_YEAST	P38707	SYNC_YEAST	DED81	Asparagine--tRNA ligase, cytoplasmic	57.22	31	31	31	6700000000	8840000000	60.65	34	34	34	6000000000	7030000000	37	45	-0.0124548	0.175771	-0.175771	0.261028	-0.476378
sp|P38708|YHI0_YEAST	P38708	YHI0_YEAST	YHR020W	Putative proline--tRNA ligase YHR020W	73.26	53	53	53	106000000000	146000000000	78.05	56	56	56	21200000000	28600000000	71	68	-0.070751	-0.360399	0.360399	0.202732	0.0597922
sp|P38710|INM1_YEAST	P38710	INM1_YEAST	INM1	Inositol monophosphatase 1	36.61	9	9	9	50100000	49900000	30.51	8	8	8	99900000	135000000	8	9	0.421157	0.0164385	-0.0164385	0.694639	-0.317046
sp|P38711|RS27B_YEAST	P38711	RS27B_YEAST	RPS27B	Small ribosomal subunit protein eS27B	95.12	9	1	9	4250000000	2300000000	95.12	10	1	10	7400000000	9010000000	11	15	-0.00428078	-0.0742921	0.0742921	0.269202	-0.226315
sp|P38712|RRP3_YEAST	P38712	RRP3_YEAST	RRP3	ATP-dependent rRNA helicase RRP3	39.32	14	14	14	278000000	274000000	28.54	11	11	11	613000000	562000000	7	8	0.177917	-0.281903	0.281903	0.4514	-0.0187046
sp|P38713|OSH3_YEAST	P38713	OSH3_YEAST	OSH3	Oxysterol-binding protein homolog 3	21.69	15	15	15	42000000	50600000	22.29	16	16	16	315000000	370000000	7	8	0.0125896	-0.421504	0.421504	0.286072	0.120897
sp|P38715|GRE3_YEAST	P38715	GRE3_YEAST	GRE3	NADPH-dependent aldose reductase GRE3	73.39	34	34	34	3230000000	4050000000	78.9	35	35	35	16400000000	12200000000	41	45	0.0141103	-0.154453	0.154453	0.287593	-0.146154
sp|P38716|YHR2_YEAST	P38716	YHR2_YEAST	YHR112C	Uncharacterized trans-sulfuration enzyme YHR112C	36.24	9	9	9	158000000	54000000	34.92	10	10	10	320000000	211000000	4	6	-0.058537	-0.547421	0.547421	0.214946	0.246814
sp|P38719|DBP8_YEAST	P38719	DBP8_YEAST	DBP8	ATP-dependent RNA helicase DBP8	19.03	6	6	6	343000000	365000000	27.61	9	9	9	252000000	406000000	5	3	0.0694027	-0.29723	0.29723	0.342885	-0.00337672
sp|P38720|6PGD1_YEAST	P38720	6PGD1_YEAST	GND1	6-phosphogluconate dehydrogenase, decarboxylating 1	88.14	47	36	47	7170000000	8720000000	84.66	47	36	47	11500000000	18200000000	61	69	0.0115309	-0.202186	0.202186	0.285014	-0.098421
sp|P38732|EFM1_YEAST	P38732	EFM1_YEAST	EFM1	Protein-lysine N-methyltransferase EFM1	19.49	8	8	8	216000000	419000000	22.22	9	9	9	123000000	131000000	8	6	-0.68205	-0.578056	0.578056	-0.408567	0.277449
sp|P38736|GOSR1_YEAST	P38736	GOSR1_YEAST	GOS1	Golgi SNAP receptor complex member 1	60.09	10	10	10	88900000	98200000	68.16	14	14	14	336000000	423000000	8	11	-0.170788	-0.128919	0.128919	0.102694	-0.171688
sp|P38737|ECM29_YEAST	P38737	ECM29_YEAST	ECM29	Proteasome component ECM29	24.73	36	36	36	168000000	191000000	27.78	38	38	38	449000000	821000000	22	27	-0.102092	-0.0594382	0.0594382	0.171391	-0.241169
sp|P38742|NPR3_YEAST	P38742	NPR3_YEAST	NPR3	Nitrogen permease regulator 3	3.23	4	4	4	13000000000	16000000000	6.54	5	5	5	1170000000	1590000000	2	4	-0.132992	-0.279297	0.279297	0.14049	-0.0213104
sp|P38747|OTU2_YEAST	P38747	OTU2_YEAST	OTU2	OTU domain-containing protein 2	45.6	11	11	11	16300000	27900000	39.74	13	13	13	127000000	165000000	3	9	-0.260771	-0.49628	0.49628	0.0127116	0.195673
sp|P38749|YAP3_YEAST	P38749	YAP3_YEAST	YAP3	AP-1-like transcription factor YAP3	24.55	6	6	6	145000000	576000000	25.45	7	7	7	4300000000	649000000	4	8	-1.25508	-0.673858	0.673858	-0.981598	0.373251
sp|P38753|HSE1_YEAST	P38753	HSE1_YEAST	HSE1	Class E vacuolar protein-sorting machinery protein HSE1	20.58	6	6	6	656088	17800000	34.73	10	10	10	39200000	2020000000	1	3	-0.0772958	-0.428978	0.428978	0.196187	0.128371
sp|P38754|RL14B_YEAST	P38754	RL14B_YEAST	RPL14B	Large ribosomal subunit protein eL14B	62.32	15	3	3	145000000	181000000	62.32	14	3	3	213000000	205000000	2	2	-0.0906353	-0.101692	0.101692	0.182847	-0.198916
sp|P38755|OSH7_YEAST	P38755	OSH7_YEAST	OSH7	Oxysterol-binding protein homolog 7	35.47	15	12	15	120000000	201000000	38.44	15	12	15	464000000	733000000	9	13	-0.805308	-0.174757	0.174757	-0.531825	-0.12585
sp|P38756|TCD1_YEAST	P38756	TCD1_YEAST	TCD1	tRNA threonylcarbamoyladenosine dehydratase 1	30.77	9	9	9	1.68808e+06	21900000	19.81	6	6	6	73800000	106000000	4	5	-0.639051	-0.140942	0.140942	-0.365568	-0.159665
sp|P38758|TDA3_YEAST	P38758	TDA3_YEAST	TDA3	Putative oxidoreductase TDA3	34.61	13	13	13	206000000	276000000	46.27	18	18	18	270000000	343000000	9	9	-0.151644	-0.378696	0.378696	0.121839	0.0780891
sp|P38759|VPS29_YEAST	P38759	VPS29_YEAST	VPS29	Vacuolar protein sorting-associated protein 29	35.46	8	8	8	11700000	33500000	30.14	8	8	8	152000000	189000000	3	8	-0.262555	-0.545802	0.545802	0.0109281	0.245195
sp|P38764|RPN1_YEAST	P38764	RPN1_YEAST	RPN1	26S proteasome regulatory subunit RPN1	47.63	37	37	37	939000000	1450000000	46.02	36	36	36	2050000000	2930000000	37	41	-0.395234	-0.326287	0.326287	-0.121751	0.0256799
sp|P38765|YHI9_YEAST	P38765	YHI9_YEAST	YHI9	Uncharacterized isomerase YHI9	48.64	10	10	10	54100000	157000000	55.78	13	13	13	621000000	804000000	6	12	0.216349	-0.233095	0.233095	0.489832	-0.0675122
sp|P38768|PIH1_YEAST	P38768	PIH1_YEAST	PIH1	Protein interacting with Hsp90 1	22.67	4	4	4	4700717	31700000	33.14	6	6	6	73300000	230000000	1	3	-0.94012	-0.733782	0.733782	-0.666637	0.433174
sp|P38771|RRF1_YEAST	P38771	RRF1_YEAST	RRF1	Ribosome-recycling factor, mitochondrial	16.09	3	3	3	28400000	29600000	25.22	4	4	4	3080000000	3860000000	3	1	0.137899	-0.00755461	0.00755461	0.411381	-0.293053
sp|P38773|DOG2_YEAST	P38773	DOG2_YEAST	DOG2	2-deoxyglucose-6-phosphate phosphatase 2	28.05	7	2	7	48600000	51200000	26.83	6	2	6	194000000	335000000	4	7	-0.0144227	-0.521383	0.521383	0.25906	0.220775
sp|P38775|YHK5_YEAST	P38775	YHK5_YEAST	YHR045W	Putative uncharacterized protein YHR045W	13.57	5	5	5	183541	7.70576e+06	11.07	4	4	4	1914124	3.62579e+06	2	2	-0.162148	-0.729613	0.729613	0.111335	0.429006
sp|P38777|FSH1_YEAST	P38777	FSH1_YEAST	FSH1	Family of serine hydrolases 1	75.72	15	15	15	2390000000	5510000000	70.78	14	14	14	3820000000	2950000000	9	14	-0.245114	-0.543914	0.543914	0.028369	0.243307
sp|P38779|CIC1_YEAST	P38779	CIC1_YEAST	CIC1	Proteasome-interacting protein CIC1	49.47	19	19	19	351000000	454000000	52.13	21	21	21	865000000	1110000000	13	24	-0.148518	-0.359384	0.359384	0.124965	0.0587769
sp|P38781|RSC30_YEAST	P38781	RSC30_YEAST	RSC30	Chromatin structure-remodeling complex protein RSC30	10.76	8	5	8	13300000	38200000	13.25	8	6	8	40600000	49300000	3	5	-0.155258	-0.16914	0.16914	0.118225	-0.131468
sp|P38782|MED6_YEAST	P38782	MED6_YEAST	MED6	Mediator of RNA polymerase II transcription subunit 6	17.29	3	3	3	153438	1.66281e+06	30.85	5	5	5	223328	1.96861e+06	1	2	-0.381669	-1.16016	1.16016	-0.108187	0.859548
sp|P38784|VMA22_YEAST	P38784	VMA22_YEAST	VMA22	Vacuolar ATPase assembly protein VMA22	37.57	5	5	5	68500000	53300000	44.75	6	6	6	156000000	173000000	6	4	-0.0149184	-0.226269	0.226269	0.258564	-0.0743383
sp|P38786|RPP1_YEAST	P38786	RPP1_YEAST	RPP1	Ribonuclease P/MRP protein subunit RPP1	22.53	5	5	5	1499477	2.33681e+06	12.63	3	3	3	67700000	130000000	1	2	-0.687693	-0.0532262	0.0532262	-0.414211	-0.247381
sp|P38787|PANE_YEAST	P38787	PANE_YEAST	PAN5	2-dehydropantoate 2-reductase	43.27	15	15	15	215000000	444000000	58.58	18	18	18	1310000000	3080000000	13	16	-0.432653	-0.258222	0.258222	-0.15917	-0.0423849
sp|P38788|SSZ1_YEAST	P38788	SSZ1_YEAST	SSZ1	Ribosome-associated complex subunit SSZ1	83.09	39	39	39	3480000000	4020000000	83.64	40	40	40	10100000000	14400000000	51	55	-0.257957	-0.28787	0.28787	0.0155262	-0.0127368
sp|P38789|SSF1_YEAST	P38789	SSF1_YEAST	SSF1	Ribosome biogenesis protein SSF1	23.62	12	4	12	180000000	182000000	44.37	18	7	18	354000000	1100000000	10	13	-0.160128	-0.175642	0.175642	0.113354	-0.124965
sp|P38791|DHYS_YEAST	P38791	DHYS_YEAST	DYS1	Deoxyhypusine synthase	89.15	33	33	33	1180000000	1440000000	86.82	31	31	31	2000000000	2570000000	39	41	-0.0371413	-0.170986	0.170986	0.236341	-0.129622
sp|P38792|RRP4_YEAST	P38792	RRP4_YEAST	RRP4	Exosome complex component RRP4	52.65	15	15	15	82900000	121000000	35.65	10	10	10	177000000	2290000000	10	8	-0.169947	-0.306056	0.306056	0.103535	0.00544933
sp|P38793|TRM5_YEAST	P38793	TRM5_YEAST	TRM5	tRNA (guanine(37)-N1)-methyltransferase	43.09	14	14	14	30000000	122000000	28.26	12	12	12	600000000	628000000	4	8	-0.93786	-0.307157	0.307157	-0.664378	0.00655004
sp|P38795|NADE_YEAST	P38795	NADE_YEAST	QNS1	Glutamine-dependent NAD(+) synthetase	30.67	18	18	18	201000000	242000000	31.37	18	18	18	1010000000	3880000000	13	17	-0.280498	-0.117935	0.117935	-0.00701519	-0.182672
sp|P38797|PP2C7_YEAST	P38797	PP2C7_YEAST	PTC7	Protein phosphatase 2C homolog 7, mitochondrial	30.32	7	7	7	2.27318e+06	4124401	36.73	9	9	9	162000000	75600000	2	8	-0.478173	-0.0833879	0.0833879	-0.20469	-0.217219
sp|P38798|NMD2_YEAST	P38798	NMD2_YEAST	NMD2	Nonsense-mediated mRNA decay protein 2	9.64	7	7	7	2.67146e+06	434948	11.39	9	9	9	17500000	32500000	1	6	0.405601	-0.406139	0.406139	0.679083	0.105532
sp|P38801|LRP1_YEAST	P38801	LRP1_YEAST	LRP1	Exosome complex protein LRP1	35.87	5	5	5	22200000	71500000	25.54	4	4	4	87000000	97000000	5	3	-0.0849283	-1.17284	1.17284	0.188554	0.872238
sp|P38803|IPI1_YEAST	P38803	IPI1_YEAST	IPI1	Pre-rRNA-processing protein IPI1	9.88	3	3	3	1.00908e+06	1.47413e+06	29.04	6	6	6	24600000	37100000	2	4	-0.0558082	-0.593981	0.593981	0.217675	0.293374
sp|P38804|SDO1L_YEAST	P38804	SDO1L_YEAST	RTC3	Restriction of telomere capping protein 3	80.18	10	10	10	1890000000	2060000000	83.78	10	10	10	14700000000	18300000000	18	19	-0.25856	-0.67577	0.67577	0.0149228	0.375163
sp|P38805|RPF1_YEAST	P38805	RPF1_YEAST	RPF1	Ribosome production factor 1	36.27	8	8	8	48200000	58500000	24.07	6	6	6	84200000	158000000	7	6	0.0451495	-0.462886	0.462886	0.318632	0.162279
sp|P38809|YHP7_YEAST	P38809	YHP7_YEAST	YHR097C	Uncharacterized protein YHR097C	46.45	12	12	12	64300000	75100000	50.27	16	15	15	298000000	372000000	9	11	-0.245031	-0.250035	0.250035	0.0284516	-0.0505726
sp|P38810|SFB3_YEAST	P38810	SFB3_YEAST	SFB3	SED5-binding protein 3	44.13	22	22	22	1270000000	1480000000	44.35	22	22	22	761000000	933000000	13	19	-0.0699319	-0.0236775	0.0236775	0.203551	-0.27693
sp|P38811|TRA1_YEAST	P38811	TRA1_YEAST	TRA1	Transcription-associated protein 1	8.04	20	20	20	17500000	25000000	10.34	25	25	25	122000000	92500000	2	9	-0.29124	-0.259175	0.259175	-0.0177576	-0.0414324
sp|P38813|BIG1_YEAST	P38813	BIG1_YEAST	BIG1	Protein BIG1	9.85	3	3	3	3.09223e+06	10600000	4.78	2	2	2	31800000	32600000	2	2	-0.0742185	-0.125194	0.125194	0.199264	-0.175413
sp|P38814|SBE22_YEAST	P38814	SBE22_YEAST	SBE22	Protein SBE22	3.29	2	2	2	4359707	6219204	7.86	4	4	4	3.14629e+06	18300000	2	2	-0.0182743	-0.791466	0.791466	0.255208	0.490859
sp|P38816|TRXB2_YEAST	P38816	TRXB2_YEAST	TRR2	Thioredoxin reductase 2, mitochondrial	42.4	9	6	6	886538	1.6259e+06	42.4	8	6	6	36700000	92800000	3	3	-0.301174	1.45319	-1.45319	-0.0276911	-1.7538
sp|P38817|GGA2_YEAST	P38817	GGA2_YEAST	GGA2	ADP-ribosylation factor-binding protein GGA2	36.58	17	17	17	1020000000	2340000000	35.21	19	19	19	8220000000	6140000000	20	20	-0.296771	-0.401084	0.401084	-0.023288	0.100477
sp|P38819|ERP5_YEAST	P38819	ERP5_YEAST	ERP5	Protein ERP5	16.51	3	3	3	26400000	21300000	16.98	4	4	4	173000000	240000000	2	3	0.654224	-0.621565	0.621565	0.927707	0.320958
sp|P38820|UBA4_YEAST	P38820	UBA4_YEAST	UBA4	Adenylyltransferase and sulfurtransferase UBA4	32.5	9	9	9	3.46045e+06	11600000	37.73	11	11	11	123000000	153000000	2	6	-0.574752	0.0665989	-0.0665989	-0.30127	-0.367206
sp|P38821|DNPEP_YEAST	P38821	DNPEP_YEAST	APE4	Aspartyl aminopeptidase 4	57.14	20	20	20	1750000000	1660000000	58.78	20	20	20	451000000	682000000	21	21	0.0550171	-0.437301	0.437301	0.3285	0.136694
sp|P38822|BZZ1_YEAST	P38822	BZZ1_YEAST	BZZ1	Protein BZZ1	44.39	20	20	20	80500000	137000000	44.55	20	20	20	331000000	409000000	11	16	-0.490619	-0.400658	0.400658	-0.217136	0.100051
sp|P38823|DMA1_YEAST	P38823	DMA1_YEAST	DMA1	E3 ubiquitin-protein ligase DMA1	16.11	5	3	3	11900000	3.02488e+06	18.99	4	3	3	403660	5008882	4	2	0.403358	-0.688527	0.688527	0.676841	0.387919
sp|P38825|TOM71_YEAST	P38825	TOM71_YEAST	TOM71	Protein TOM71	31.92	17	17	17	154000000	139000000	36.62	17	17	17	514000000	588000000	11	13	0.069682	-0.346046	0.346046	0.343165	0.0454387
sp|P38827|SET1_YEAST	P38827	SET1_YEAST	SET1	Histone-lysine N-methyltransferase, H3 lysine-4 specific	6.94	5	5	5	185453	11700000	7.5	5	5	5	3.73676e+06	17300000	1	1	-0.171939	-0.366355	0.366355	0.101543	0.0657482
sp|P38828|LSM12_YEAST	P38828	LSM12_YEAST	LSM12	Protein LSM12	77.01	15	15	15	383000000	463000000	62.03	13	13	13	2060000000	3470000000	11	14	0.0828782	-0.3297	0.3297	0.356361	0.0290931
sp|P38829|YHS2_YEAST	P38829	YHS2_YEAST	YHR122W	MIP18 family protein YHR122W	20.35	4	4	4	16400000	22300000	28.57	5	5	5	81600000	105000000	5	6	-0.378447	-0.260459	0.260459	-0.104964	-0.0401479
sp|P38833|YHS7_YEAST	P38833	YHS7_YEAST	YHR127W	Uncharacterized protein YHR127W	17.28	4	4	4	1.60375e+06	19700000	17.7	4	4	4	64600000	94700000	1	2	0.123334	-1.38071	1.38071	0.396816	1.0801
sp|P38836|ECM14_YEAST	P38836	ECM14_YEAST	ECM14	Inactive metallocarboxypeptidase ECM14	28.84	9	9	9	1760000000	3370000000	26.74	10	10	10	1840000000	3640000000	9	11	-0.705802	-0.0824213	0.0824213	-0.432319	-0.218186
sp|P38837|NSG1_YEAST	P38837	NSG1_YEAST	NSG1	Protein NSG1	21.99	5	5	5	1.08631e+06	962525	21.99	5	5	5	19500000	34000000	2	4	-0.310687	-0.074319	0.074319	-0.0372047	-0.226288
sp|P38840|ARO9_YEAST	P38840	ARO9_YEAST	ARO9	Aromatic amino acid aminotransferase 2	64.72	27	27	27	788000000	1260000000	60.82	28	28	28	1530000000	1880000000	28	27	-0.442397	-0.173274	0.173274	-0.168914	-0.127333
sp|P38841|YHT8_YEAST	P38841	YHT8_YEAST	YHR138C	Uncharacterized protein YHR138C	48.25	4	4	4	7840295	8880518	58.77	5	5	5	96500000	110000000	4	4	0.265145	0.217926	-0.217926	0.538628	-0.518533
sp|P38845|CRP1_YEAST	P38845	CRP1_YEAST	CRP1	Cruciform DNA-recognizing protein 1	62.58	21	21	21	423000000	524000000	65.16	22	22	22	1290000000	1510000000	16	23	-0.289088	-0.586207	0.586207	-0.0156056	0.2856
sp|P38850|RT107_YEAST	P38850	RT107_YEAST	RTT107	Regulator of Ty1 transposition protein 107	14.21	11	11	11	296000000	357000000	13.46	10	10	10	165000000	232000000	3	5	0.283425	-0.192494	0.192494	0.556908	-0.108113
sp|P38853|KEL1_YEAST	P38853	KEL1_YEAST	KEL1	Kelch repeat-containing protein 1	38.06	31	31	31	115000000	199000000	39.26	33	33	33	532000000	638000000	20	26	0.110744	-0.241911	0.241911	0.384227	-0.0586962
sp|P38856|AP18A_YEAST	P38856	AP18A_YEAST	YAP1801	Clathrin coat assembly protein AP180A	11.3	5	5	5	7426073	22400000	10.99	3	3	3	10100000	23300000	3	1	-1.10729	-0.175839	0.175839	-0.833809	-0.124768
sp|P38858|SOL3_YEAST	P38858	SOL3_YEAST	SOL3	6-phosphogluconolactonase 3	86.75	18	18	18	622000000	713000000	80.72	16	16	16	1230000000	1910000000	19	19	-0.512105	-0.299492	0.299492	-0.238622	-0.0011156
sp|P38861|NMD3_YEAST	P38861	NMD3_YEAST	NMD3	60S ribosomal export protein NMD3	29.54	12	12	12	37100000	52300000	26.83	12	12	12	176000000	283000000	8	8	0.294478	-0.317286	0.317286	0.567961	0.0166789
sp|P38869|SVP26_YEAST	P38869	SVP26_YEAST	SVP26	Protein SVP26	5.26	2	2	2	23700000	33200000	14.04	3	3	3	39600000	24900000	2	3	0.93384	0.105687	-0.105687	1.20732	-0.406294
sp|P38873|KOG1_YEAST	P38873	KOG1_YEAST	KOG1	Target of rapamycin complex 1 subunit KOG1	3.47	4	4	4	3907164	7.92257e+06	6.17	6	6	6	2.17287e+06	7.63665e+06	2	2	-0.933223	-0.527801	0.527801	-0.65974	0.227194
sp|P38874|ELP5_YEAST	P38874	ELP5_YEAST	IKI1	Elongator complex protein 5	21.36	4	4	4	7508996	26700000	10.03	2	2	2	61200000	32800000	4	2	-1.28521	0.909001	-0.909001	-1.01173	-1.20961
sp|P38875|GPI16_YEAST	P38875	GPI16_YEAST	GPI16	GPI transamidase component GPI16	13.28	6	6	6	17200000	58300000	22.95	9	9	9	31200000	81600000	3	4	-1.1244	0.00483976	-0.00483976	-0.850913	-0.305447
sp|P38878|LNP_YEAST	P38878	LNP_YEAST	LNP1	Endoplasmic reticulum junction formation protein lunapark	41.37	8	8	8	92100000	109000000	33.81	8	8	8	302000000	332000000	7	9	0.0328208	-0.0193584	0.0193584	0.306304	-0.281249
sp|P38879|NACA_YEAST	P38879	NACA_YEAST	EGD2	Nascent polypeptide-associated complex subunit alpha	56.32	10	10	10	1090000000	1200000000	58.05	11	11	11	5140000000	5070000000	19	19	-0.146861	-0.109021	0.109021	0.126622	-0.191586
sp|P38881|NVJ1_YEAST	P38881	NVJ1_YEAST	NVJ1	Nucleus-vacuole junction protein 1	20.87	4	4	4	17600000	17800000	25.23	5	5	5	42600000	599000000	1	3	0.259375	-0.398507	0.398507	0.532858	0.0978996
sp|P38882|UTP9_YEAST	P38882	UTP9_YEAST	UTP9	U3 small nucleolar RNA-associated protein 9	24	11	11	11	48500000	55400000	22.61	9	9	9	125000000	242000000	8	5	-0.151782	-0.337188	0.337188	0.1217	0.0365806
sp|P38883|RIX1_YEAST	P38883	RIX1_YEAST	RIX1	Pre-rRNA-processing protein RIX1	27	14	14	14	11700000	15200000	13.89	6	6	6	55500000	75900000	6	4	-0.218011	-0.600343	0.600343	0.0554722	0.299736
sp|P38884|AIM18_YEAST	P38884	AIM18_YEAST	AIM18	Altered inheritance of mitochondria protein 18, mitochondrial	14.33	4	4	4	20700000	117000000	15.89	4	4	4	3940000000	578000000	2	2	0.712523	-0.112266	0.112266	0.986005	-0.188342
sp|P38885|AIM46_YEAST	P38885	AIM46_YEAST	AIM46	Altered inheritance of mitochondria protein 46, mitochondrial	33.55	6	6	6	21400000	130000000	34.84	6	6	6	1.79088e+06	105000000	3	2	-0.0965909	-3.0775	3.0775	0.176892	2.7769
sp|P38886|RPN10_YEAST	P38886	RPN10_YEAST	RPN10	26S proteasome regulatory subunit RPN10	47.76	12	12	12	660000000	892000000	47.76	12	12	12	1010000000	1440000000	15	17	-0.907074	-0.435544	0.435544	-0.633591	0.134936
sp|P38889|SKN7_YEAST	P38889	SKN7_YEAST	SKN7	Transcription factor SKN7	15.59	6	5	5	978788	297000000	24.76	9	8	8	35800000	52300000	3	5	-0.042695	-0.442035	0.442035	0.230788	0.141428
sp|P38890|SET5_YEAST	P38890	SET5_YEAST	SET5	Histone-lysine N-methyltransferase SET5	15.78	7	7	7	5374643	8564972	8.56	4	4	4	89700000	98800000	1	2	0.768945	-0.338286	0.338286	1.04243	0.0376788
sp|P38891|BCA1_YEAST	P38891	BCA1_YEAST	BAT1	Branched-chain-amino-acid aminotransferase, mitochondrial	70.74	25	21	25	2600000000	3290000000	76.08	27	23	27	6160000000	8990000000	36	34	-0.162745	-0.299173	0.299173	0.110737	-0.00143396
sp|P38902|RPB11_YEAST	P38902	RPB11_YEAST	RPB11	DNA-directed RNA polymerase II subunit RPB11	75.83	10	10	10	64900000	144000000	50	8	8	8	480000000	583000000	6	8	-0.0590794	-0.188607	0.188607	0.214403	-0.112
sp|P38903|2A5D_YEAST	P38903	2A5D_YEAST	RTS1	Serine/threonine-protein phosphatase 2A 56 kDa regulatory subunit delta isoform	15.72	11	11	11	56600000	82700000	21.4	13	13	13	4240000000	2550000000	8	10	-0.536592	-0.334643	0.334643	-0.263109	0.0340357
sp|P38904|SPP41_YEAST	P38904	SPP41_YEAST	SPP41	Protein SPP41	8.22	9	9	9	105000000	7.68455e+06	9.69	8	8	8	12500000	22900000	5	5	-0.532977	-1.10603	1.10603	-0.259494	0.805423
sp|P38910|CH10_YEAST	P38910	CH10_YEAST	HSP10	10 kDa heat shock protein, mitochondrial	77.36	10	10	10	273000000	257000000	77.36	11	11	11	2600000000	2230000000	10	13	0.0212747	-0.360981	0.360981	0.294757	0.0603742
sp|P38911|FKBP3_YEAST	P38911	FKBP3_YEAST	FPR3	Peptidyl-prolyl cis-trans isomerase	26.76	12	11	12	648000000	849000000	35.28	13	12	13	1550000000	2390000000	17	17	-0.452949	-0.72696	0.72696	-0.179467	0.426353
sp|P38912|IF1A_YEAST	P38912	IF1A_YEAST	TIF11	Eukaryotic translation initiation factor 1A	42.48	9	9	9	1050000000	1290000000	42.48	8	8	8	1620000000	2350000000	11	13	-0.00975155	-0.22562	0.22562	0.263731	-0.0749872
sp|P38913|FAD1_YEAST	P38913	FAD1_YEAST	FAD1	Flavin adenine dinucleotide synthase	24.18	5	5	5	345321	1.16534e+06	18.3	4	4	4	1.10263e+06	1.58649e+06	1	1	-0.365171	-0.208975	0.208975	-0.0916886	-0.0916322
sp|P38915|SPT8_YEAST	P38915	SPT8_YEAST	SPT8	Transcription factor SPT8	24.42	10	10	10	61400000	71400000	12.62	6	6	6	161000000	3160000000	4	2	0.000731	0.106115	-0.106115	0.274214	-0.406722
sp|P38922|HRB1_YEAST	P38922	HRB1_YEAST	HRB1	Serine/arginine (SR)-type shuttling mRNA binding protein HRB1	41.41	14	14	14	51000000	48500000	35.24	16	16	16	149000000	213000000	7	8	-0.0905324	-0.145812	0.145812	0.18295	-0.154795
sp|P38928|AXL2_YEAST	P38928	AXL2_YEAST	AXL2	Axial budding pattern protein 2	6.8	4	4	4	4.03574e+06	8865772	9.11	4	4	4	82200000	90300000	2	2	-0.94481	0.139263	-0.139263	-0.671327	-0.43987
sp|P38929|ATC2_YEAST	P38929	ATC2_YEAST	PMC1	Calcium-transporting ATPase 2	18.67	14	14	14	30200000	63200000	10.14	8	8	8	220000000	1810000000	6	6	0.11495	-0.0532748	0.0532748	0.388433	-0.247332
sp|P38930|CSK2C_YEAST	P38930	CSK2C_YEAST	CKB2	Casein kinase II subunit beta'	27.13	7	7	7	97000000	175000000	44.19	9	9	9	356000000	412000000	5	5	-0.622358	-0.528012	0.528012	-0.348875	0.227405
sp|P38931|SSN2_YEAST	P38931	SSN2_YEAST	SSN2	Mediator of RNA polymerase II transcription subunit 13	3.59	3	3	3	407363	604965	4.79	3	3	3	35322.3	124296	1	1	-0.566881	-1.51032	1.51032	-0.293398	1.20971
sp|P38932|VPS45_YEAST	P38932	VPS45_YEAST	VPS45	Vacuolar protein sorting-associated protein 45	29.12	12	12	12	446000000	589000000	24.78	10	10	10	906000000	964000000	10	9	-0.0500753	-0.235794	0.235794	0.223407	-0.0648128
sp|P38934|BFR1_YEAST	P38934	BFR1_YEAST	BFR1	Nuclear segregation protein BFR1	84.47	61	61	61	59900000000	71600000000	77.02	62	62	62	25800000000	32300000000	69	80	-0.161455	-0.187237	0.187237	0.112028	-0.11337
sp|P38961|RRP8_YEAST	P38961	RRP8_YEAST	RRP8	25S rRNA (adenine(645)-N(1))-methyltransferase	30.61	8	8	8	10700000	11400000	25.77	7	7	7	78900000	153000000	3	4	0.405822	-0.429438	0.429438	0.679305	0.128831
sp|P38962|TVP23_YEAST	P38962	TVP23_YEAST	TVP23	Golgi apparatus membrane protein TVP23	22.11	2	2	2	14600000	16000000	22.11	2	2	2	23800000	21500000	1	1	0.130032	0.461638	-0.461638	0.403515	-0.762245
sp|P38966|VTC5_YEAST	P38966	VTC5_YEAST	VTC5	Vacuole transporter chaperone complex subunit 5	8.98	6	6	6	1.49332e+06	1.86306e+06	8.63	5	5	5	92800000	74500000	2	3	0.153155	-0.025858	0.025858	0.426638	-0.274749
sp|P38968|SEC31_YEAST	P38968	SEC31_YEAST	SEC31	Protein transport protein SEC31	46.82	47	47	47	11800000000	18300000000	48.08	45	45	45	7800000000	8590000000	51	52	-0.160366	-0.293205	0.293205	0.113117	-0.00740218
sp|P38970|HAL5_YEAST	P38970	HAL5_YEAST	HAL5	Serine/threonine-protein kinase HAL5	27.84	16	16	16	109000000	152000000	34.39	21	21	21	7570000000	6000000000	11	13	-0.193609	-0.664819	0.664819	0.079874	0.364212
sp|P38972|PUR4_YEAST	P38972	PUR4_YEAST	ADE6	Phosphoribosylformylglycinamidine synthase	59.2	62	62	62	21200000000	25200000000	61.41	59	59	59	10500000000	15000000000	65	64	-0.412469	-0.366258	0.366258	-0.138986	0.0656508
sp|P38985|SRP14_YEAST	P38985	SRP14_YEAST	SRP14	Signal recognition particle subunit SRP14	65.75	10	10	10	233000000	310000000	45.21	8	8	8	830000000	639000000	7	8	0.129211	-0.367748	0.367748	0.402694	0.0671413
sp|P38986|ASPG1_YEAST	P38986	ASPG1_YEAST	ASP1	L-asparaginase 1	43.57	11	11	11	107000000	118000000	47.24	13	13	13	531000000	591000000	11	13	-0.0403275	-0.0470226	0.0470226	0.233155	-0.253585
sp|P38987|TEM1_YEAST	P38987	TEM1_YEAST	TEM1	Protein TEM1	12.65	2	2	2	427748	607678	9.39	2	2	2	15600000	25000000	1	2	1.08698	-0.42137	0.42137	1.36046	0.120763
sp|P38988|GGC1_YEAST	P38988	GGC1_YEAST	GGC1	Mitochondrial GTP/GDP carrier protein 1	53	21	21	21	3140000000	3900000000	58.67	21	21	21	4410000000	3210000000	15	17	-0.0743702	0.0421531	-0.0421531	0.199113	-0.34276
sp|P38989|SMC2_YEAST	P38989	SMC2_YEAST	SMC2	Structural maintenance of chromosomes protein 2	11.88	11	11	11	2649249	3097019	9.4	10	10	10	105000000	111000000	4	5	0.00223883	0.0138714	-0.0138714	0.275722	-0.314479
sp|P38990|SAK1_YEAST	P38990	SAK1_YEAST	SAK1	SNF1-activating kinase 1	4.29	4	4	4	1.0458e+06	535606	8.67	6	6	6	10700000	21600000	2	1	-0.386772	-0.131561	0.131561	-0.11329	-0.169047
sp|P38992|SUR2_YEAST	P38992	SUR2_YEAST	SUR2	Sphingolipid C4-hydroxylase SUR2	15.19	6	6	6	3760000000	4840000000	11.46	5	5	5	1900000000	2860000000	7	10	-0.0114498	-0.127497	0.127497	0.262033	-0.17311
sp|P38993|FET3_YEAST	P38993	FET3_YEAST	FET3	Iron transport multicopper oxidase FET3	22.8	9	9	9	84400000	142000000	22.01	8	8	8	63000000	99100000	10	8	-0.442961	-0.547051	0.547051	-0.169478	0.246444
sp|P38994|MSS4_YEAST	P38994	MSS4_YEAST	MSS4	Phosphatidylinositol 4-phosphate 5-kinase MSS4	6.68	4	4	4	19200000000	25300000000	15.28	9	9	9	1850000000	2650000000	1	4	-0.154628	-0.289799	0.289799	0.118855	-0.0108079
sp|P38996|NAB3_YEAST	P38996	NAB3_YEAST	NAB3	Nuclear polyadenylated RNA-binding protein 3	31.42	19	19	19	223000000	337000000	38.03	27	27	27	577000000	1080000000	14	22	-0.540087	-0.533986	0.533986	-0.266604	0.233379
sp|P38998|LYS1_YEAST	P38998	LYS1_YEAST	LYS1	Saccharopine dehydrogenase [NAD(+), L-lysine-forming]	76.41	25	25	25	579000000	935000000	77.21	23	23	23	2100000000	1410000000	26	29	-0.360524	-0.363137	0.363137	-0.0870411	0.0625303
sp|P38999|LYS9_YEAST	P38999	LYS9_YEAST	LYS9	Saccharopine dehydrogenase [NADP(+), L-glutamate-forming]	73.32	28	28	28	1470000000	1560000000	81.17	28	28	28	2080000000	2710000000	24	29	0.110589	-0.278546	0.278546	0.384072	-0.0220612
sp|P39001|UME6_YEAST	P39001	UME6_YEAST	UME6	Transcriptional regulatory protein UME6	21.77	8	8	8	405812	3.40511e+06	30.98	11	11	11	12200000	147000000	2	5	-0.0883046	-0.180351	0.180351	0.185178	-0.120256
sp|P39002|LCF3_YEAST	P39002	LCF3_YEAST	FAA3	Long-chain-fatty-acid--CoA ligase 3	14.99	11	6	6	32800000	67600000	11.1	9	4	4	78300000	124000000	3	3	-0.862547	-0.322704	0.322704	-0.589064	0.0220965
sp|P39004|HXT7_YEAST	P39004	HXT7_YEAST	HXT7	High-affinity hexose transporter HXT7	34.74	15	3	13	1290000000	1530000000	36.14	17	3	15	3690000000	3850000000	18	26	-0.118915	-0.0962331	0.0962331	0.154567	-0.204374
sp|P39005|KRE9_YEAST	P39005	KRE9_YEAST	KRE9	Cell wall synthesis protein KRE9	13.77	2	2	2	1.20508e+06	1.30405e+06	17.03	3	3	3	29100000	46300000	2	2	-0.467989	-0.617766	0.617766	-0.194506	0.317159
sp|P39006|PSD1_YEAST	P39006	PSD1_YEAST	PSD1	Phosphatidylserine decarboxylase proenzyme 1, mitochondrial	34.8	13	13	13	107000000	241000000	33.4	12	12	12	599000000	2400000000	7	10	-0.449664	-0.372842	0.372842	-0.176181	0.0722348
sp|P39007|STT3_YEAST	P39007	STT3_YEAST	STT3	Dolichyl-diphosphooligosaccharide--protein glycosyltransferase subunit STT3	17.69	13	13	13	220000000	260000000	13.79	10	10	10	435000000	589000000	13	10	-0.128343	0.307109	-0.307109	0.14514	-0.607716
sp|P39008|POP2_YEAST	P39008	POP2_YEAST	POP2	Poly(A) ribonuclease POP2	12.93	4	4	4	1.6986e+06	2002816	18.71	6	6	6	90400000	108000000	1	4	0.557022	-0.361279	0.361279	0.830504	0.0606717
sp|P39009|DUN1_YEAST	P39009	DUN1_YEAST	DUN1	DNA damage response protein kinase DUN1	15.2	7	7	7	2130000000	1950000000	17.54	7	7	7	3150000000	3580000000	7	7	-0.112389	-0.554642	0.554642	0.161094	0.254035
sp|P39010|AKR1_YEAST	P39010	AKR1_YEAST	AKR1	Palmitoyltransferase AKR1	18.32	11	11	11	47900000	46500000	17.02	9	9	9	114000000	241000000	5	4	-0.338786	-0.461278	0.461278	-0.0653033	0.160671
sp|P39012|GAA1_YEAST	P39012	GAA1_YEAST	GAA1	GPI transamidase component GAA1	15.8	6	6	6	215000000	472000000	14.01	6	6	6	226000000	274000000	3	2	-0.580683	0.15324	-0.15324	-0.3072	-0.453847
sp|P39013|END3_YEAST	P39013	END3_YEAST	END3	Actin cytoskeleton-regulatory complex protein END3	50.43	16	16	16	175000000	237000000	46.13	14	14	14	2780000000	3230000000	10	12	-0.388647	-0.139352	0.139352	-0.115165	-0.161255
sp|P39015|STM1_YEAST	P39015	STM1_YEAST	STM1	Suppressor protein STM1	72.89	35	35	35	37600000000	64500000000	67.4	35	35	35	27400000000	36900000000	57	60	-0.473188	-0.376583	0.376583	-0.199705	0.0759761
sp|P39016|MPT5_YEAST	P39016	MPT5_YEAST	MPT5	Suppressor protein MPT5	4.19	3	3	3	329000000	490000000	10.83	6	6	6	2800000000	185000000	3	5	-0.370495	-0.268651	0.268651	-0.0970126	-0.0319562
sp|P39073|SSN3_YEAST	P39073	SSN3_YEAST	SSN3	Meiotic mRNA stability protein kinase SSN3	5.59	2	2	2	184079	597305	13.69	5	5	5	6837707	17200000	2	2	-1.54318	-0.198021	0.198021	-1.26969	-0.102586
sp|P39076|TCPB_YEAST	P39076	TCPB_YEAST	CCT2	T-complex protein 1 subunit beta	78.18	32	32	32	1660000000	1650000000	79.89	33	33	33	2830000000	3740000000	37	37	0.0373364	-0.151448	0.151448	0.310819	-0.149159
sp|P39077|TCPG_YEAST	P39077	TCPG_YEAST	CCT3	T-complex protein 1 subunit gamma	73.78	37	37	37	1030000000	1240000000	73.03	37	37	37	2580000000	3470000000	44	36	-0.172017	-0.148141	0.148141	0.101466	-0.152466
sp|P39078|TCPD_YEAST	P39078	TCPD_YEAST	CCT4	T-complex protein 1 subunit delta	68.75	35	35	35	907000000	1520000000	68.75	34	34	34	1910000000	2450000000	36	45	-0.488268	-0.335585	0.335585	-0.214785	0.0349783
sp|P39079|TCPZ_YEAST	P39079	TCPZ_YEAST	CCT6	T-complex protein 1 subunit zeta	63.92	29	29	29	1030000000	2700000000	61.17	24	24	24	1850000000	5760000000	30	28	-0.295045	-0.447934	0.447934	-0.0215621	0.147327
sp|P39081|PCF11_YEAST	P39081	PCF11_YEAST	PCF11	Protein PCF11	24.6	11	11	11	832711	3.97169e+06	29.71	13	13	13	204000000	314000000	4	8	-0.737147	-0.391985	0.391985	-0.463664	0.0913775
sp|P39083|RGA1_YEAST	P39083	RGA1_YEAST	RGA1	Rho-type GTPase-activating protein 1	5.76	3	3	3	285855	2177360	13.01	6	6	6	3.70976e+06	8.04147e+06	1	3	0.16008	-1.00574	1.00574	0.433563	0.705137
sp|P39101|CAJ1_YEAST	P39101	CAJ1_YEAST	CAJ1	Protein CAJ1	56.78	19	19	19	1180000000	3110000000	51.92	17	17	17	5000000000	4440000000	19	21	-0.0120668	-0.106502	0.106502	0.261416	-0.194105
sp|P39102|XDJ1_YEAST	P39102	XDJ1_YEAST	XDJ1	DnaJ protein homolog XDJ1	14.16	4	4	4	339821	289162	11.76	5	5	5	47400000	125000000	1	3	0.964618	0.00928318	-0.00928318	1.2381	-0.30989
sp|P39103|COX14_YEAST	P39103	COX14_YEAST	COX14	Cytochrome c oxidase assembly protein COX14	40	3	3	3	12100000	20900000	40	3	3	3	15300000	24300000	2	2	-0.351514	-0.38462	0.38462	-0.0780316	0.0840124
sp|P39104|PIK1_YEAST	P39104	PIK1_YEAST	PIK1	Phosphatidylinositol 4-kinase PIK1	17.26	15	15	15	66500000	96900000	19.32	17	17	17	704000000	281000000	7	13	-0.374686	-0.470125	0.470125	-0.101203	0.169518
sp|P39105|PLB1_YEAST	P39105	PLB1_YEAST	PLB1	Lysophospholipase 1	17.17	9	9	9	149000000	156000000	15.06	8	8	8	423000000	404000000	7	8	-0.0045322	0.18717	-0.18717	0.268951	-0.487777
sp|P39106|MNN1_YEAST	P39106	MNN1_YEAST	MNN1	Alpha-1,3-mannosyltransferase MNN1	21.13	12	12	12	77000000	106000000	26.12	13	13	13	164000000	287000000	6	4	-0.397982	0.247216	-0.247216	-0.1245	-0.547823
sp|P39107|MNN9_YEAST	P39107	MNN9_YEAST	MNN9	Mannan polymerase complexes subunit MNN9	24.3	9	8	8	160000000	164000000	26.33	11	10	10	518000000	797000000	6	8	0.0723257	0.230861	-0.230861	0.345808	-0.531468
sp|P39109|YCFI_YEAST	P39109	YCFI_YEAST	YCF1	Metal resistance protein YCF1	22.24	28	26	28	1680000000	4060000000	22.44	28	27	28	3260000000	1150000000	19	20	-0.163337	0.132417	-0.132417	0.110146	-0.433025
sp|P39111|VATF_YEAST	P39111	VATF_YEAST	VMA7	V-type proton ATPase subunit F	74.58	7	7	7	208000000	294000000	73.73	6	6	6	62300000	2770000000	7	8	-0.63063	-0.918782	0.918782	-0.357147	0.618175
sp|P39516|RS14B_YEAST	P39516	RS14B_YEAST	RPS14B	Small ribosomal subunit protein uS11B	76.81	15	1	1	82600000	62900000	82.61	16	1	1	146000000	213000000	1	2	0.639099	-0.231529	0.231529	0.912582	-0.0690781
sp|P39517|DHH1_YEAST	P39517	DHH1_YEAST	DHH1	ATP-dependent RNA helicase DHH1	46.84	23	23	23	837000000	1060000000	51.38	23	23	23	1930000000	3610000000	24	30	-0.2515	-0.263268	0.263268	0.0219828	-0.037339
sp|P39522|ILV3_YEAST	P39522	ILV3_YEAST	ILV3	Dihydroxy-acid dehydratase, mitochondrial	67.86	34	34	34	14900000000	18600000000	74.87	38	38	38	9160000000	12900000000	59	63	-0.115593	-0.334167	0.334167	0.15789	0.0335598
sp|P39523|YM11_YEAST	P39523	YM11_YEAST	YMR124W	Uncharacterized protein YMR124W	27.36	17	17	17	421000000	370000000	30.54	19	19	19	636000000	1010000000	8	15	-0.798128	-0.799134	0.799134	-0.524645	0.498526
sp|P39524|ATC3_YEAST	P39524	ATC3_YEAST	DRS2	Phospholipid-transporting ATPase DRS2	19.19	17	17	17	57100000	94000000	16.61	13	13	13	189000000	204000000	11	5	-0.205636	-0.241846	0.241846	0.0678471	-0.0587607
sp|P39526|LAA1_YEAST	P39526	LAA1_YEAST	LAA1	AP-1 accessory protein LAA1	9.48	12	12	12	1926431	8.04819e+06	4.72	8	8	8	47900000	59800000	3	4	-0.26622	0.0616567	-0.0616567	0.00726258	-0.362264
sp|P39531|RCY1_YEAST	P39531	RCY1_YEAST	RCY1	Recyclin-1	20	7	7	7	847843	898127	16.19	7	7	7	312591	10800000	2	1	0.0669997	0.355738	-0.355738	0.340482	-0.656345
sp|P39533|ACON2_YEAST	P39533	ACON2_YEAST	ACO2	Homocitrate dehydratase, mitochondrial	51.08	37	35	35	341000000	510000000	59.7	42	40	40	3620000000	2100000000	29	35	-0.393818	-0.275232	0.275232	-0.120336	-0.0253752
sp|P39535|PHO90_YEAST	P39535	PHO90_YEAST	PHO90	Low-affinity phosphate transporter PHO90	10.78	6	6	6	3953190	6546235	10.22	6	6	6	9526980	13400000	2	4	-0.112131	0.0885794	-0.0885794	0.161352	-0.389187
sp|P39538|UBP12_YEAST	P39538	UBP12_YEAST	UBP12	Ubiquitin carboxyl-terminal hydrolase 12	12.68	10	10	10	19600000	43900000	14.83	9	9	9	14400000	204000000	4	4	-0.33642	-0.671493	0.671493	-0.0629374	0.370886
sp|P39543|SOP4_YEAST	P39543	SOP4_YEAST	SOP4	Protein SOP4	17.95	6	6	6	202000000	252000000	12.82	4	4	4	2040000000	2660000000	7	4	-0.0792952	-0.145067	0.145067	0.194188	-0.15554
sp|P39547|UIP3_YEAST	P39547	UIP3_YEAST	UIP3	ULP1-interacting protein 3	24.26	3	2	3	807408	365163	14.04	2	1	2	18500000	37300000	1	2	-0.814368	-0.679361	0.679361	-0.540885	0.378754
sp|P39676|FHP_YEAST	P39676	FHP_YEAST	YHB1	Flavohemoprotein	74.94	20	20	20	1980000000	2770000000	58.65	17	17	17	4150000000	3950000000	26	25	-0.639928	-0.6246	0.6246	-0.366446	0.323993
sp|P39683|NPT1_YEAST	P39683	NPT1_YEAST	NPT1	Nicotinate phosphoribosyltransferase	58.04	25	25	25	502000000	782000000	62.94	28	28	28	1160000000	1720000000	19	23	0.00044	-0.323285	0.323285	0.273923	0.0226779
sp|P39685|PO152_YEAST	P39685	PO152_YEAST	POM152	Nucleoporin POM152	31.79	30	30	30	1610000000	2100000000	27.37	28	28	28	3300000000	4020000000	16	19	-0.385729	-0.171191	0.171191	-0.112247	-0.129416
sp|P39692|MET10_YEAST	P39692	MET10_YEAST	MET10	Sulfite reductase [NADPH] flavoprotein component	5.51	5	5	5	693687	1.56417e+06	9.28	7	7	7	30400000	34700000	2	4	-0.405363	-0.0780812	0.0780812	-0.13188	-0.222526
sp|P39704|ERP2_YEAST	P39704	ERP2_YEAST	ERP2	Protein ERP2	28.84	8	6	8	93900000	116000000	25.12	7	5	7	114000000	145000000	4	4	-0.295588	-0.342224	0.342224	-0.0221057	0.0416165
sp|P39705|NUP60_YEAST	P39705	NUP60_YEAST	NUP60	Nucleoporin NUP60	60.11	31	31	31	215000000	230000000	63.27	29	29	29	3770000000	1080000000	23	24	-0.812031	-0.411657	0.411657	-0.538548	0.11105
sp|P39713|BDH2_YEAST	P39713	BDH2_YEAST	BDH2	Probable diacetyl reductase [(R)-acetoin forming] 2	20.38	8	8	8	46600000	79500000	21.1	8	8	8	177000000	196000000	6	11	0.201473	-0.0630242	0.0630242	0.474956	-0.237583
sp|P39714|BDH1_YEAST	P39714	BDH1_YEAST	BDH1	(R,R)-butanediol dehydrogenase	46.86	14	14	14	1890000000	1320000000	46.86	15	15	15	2120000000	2860000000	20	26	-0.302122	-0.275181	0.275181	-0.0286394	-0.0254263
sp|P39715|ECM1_YEAST	P39715	ECM1_YEAST	ECM1	Shuttling pre-60S factor ECM1	19.34	2	2	2	9405325	14300000	20.75	3	3	3	652149	1.25381e+06	1	1	-0.343052	-0.983998	0.983998	-0.0695689	0.683391
sp|P39719|FLC2_YEAST	P39719	FLC2_YEAST	FLC2	Flavin carrier protein 2	19.28	10	10	10	20400000	21400000	21.58	11	11	11	80100000	125000000	6	8	-0.225129	-0.017091	0.017091	0.0483542	-0.283516
sp|P39721|AIM2_YEAST	P39721	AIM2_YEAST	AIM2	Protein AIM2	52.44	8	8	8	314000000	602000000	62.2	9	9	9	319000000	546000000	7	7	-0.436683	-0.367651	0.367651	-0.163201	0.0670442
sp|P39722|GEM1_YEAST	P39722	GEM1_YEAST	GEM1	Mitochondrial Rho GTPase 1	6.19	2	2	2	536572	663468	3.93	2	2	2	84891.4	117149	1	1	0.144924	-0.159843	0.159843	0.418407	-0.140764
sp|P39724|BOL3_YEAST	P39724	BOL3_YEAST	BOL3	BolA-like protein 3	35.59	5	5	5	16100000	20200000	38.98	4	4	4	97600000	130000000	3	3	-0.450504	-0.968556	0.968556	-0.177021	0.667949
sp|P39726|GCSH_YEAST	P39726	GCSH_YEAST	GCV3	Glycine cleavage system H protein, mitochondrial	31.18	5	5	5	568000000	811000000	35.88	7	7	7	1520000000	2470000000	9	10	0.00101347	-0.406653	0.406653	0.274496	0.106046
sp|P39727|ERV46_YEAST	P39727	ERV46_YEAST	ERV46	ER-derived vesicles protein ERV46	34.46	10	10	10	209000000	526000000	27.71	9	9	9	457000000	470000000	9	8	-0.0338254	-0.026497	0.026497	0.239657	-0.27411
sp|P39729|RBG1_YEAST	P39729	RBG1_YEAST	RBG1	Ribosome-interacting GTPase 1	67.21	20	20	20	89300000	145000000	50.41	16	16	16	436000000	561000000	19	17	-0.398011	-0.222949	0.222949	-0.124528	-0.0776578
sp|P39730|IF2P_YEAST	P39730	IF2P_YEAST	FUN12	Eukaryotic translation initiation factor 5B	52.4	55	55	55	4980000000	7310000000	43.61	50	50	50	4920000000	5970000000	54	59	-0.260753	-0.0198315	0.0198315	0.0127302	-0.280776
sp|P39732|GIP4_YEAST	P39732	GIP4_YEAST	GIP4	GLC7-interacting protein 4	10.66	6	6	6	1.94346e+06	3.17554e+06	3.95	3	3	3	4737454	127000000	3	3	-0.595286	0.421399	-0.421399	-0.321803	-0.722006
sp|P39742|SEC72_YEAST	P39742	SEC72_YEAST	SEC72	Translocation protein SEC72	23.32	6	6	6	108000000	128000000	24.35	6	6	6	292000000	355000000	4	6	0.0163337	-0.00160601	0.00160601	0.289816	-0.299001
sp|P39743|RV167_YEAST	P39743	RV167_YEAST	RVS167	Reduced viability upon starvation protein 167	41.49	20	20	20	4170000000	5150000000	43.15	20	20	20	1430000000	2230000000	26	19	-0.621629	-0.367149	0.367149	-0.348147	0.0665415
sp|P39744|NOC2_YEAST	P39744	NOC2_YEAST	NOC2	Nucleolar complex protein 2	24.51	18	18	18	217000000	373000000	30.14	24	24	24	2920000000	744000000	15	17	-0.467876	-0.288095	0.288095	-0.194393	-0.0125122
sp|P39925|AFG3_YEAST	P39925	AFG3_YEAST	AFG3	Mitochondrial inner membrane m-AAA protease component YTA10	23	14	13	13	27900000	64500000	26.15	16	14	14	217000000	365000000	5	8	-0.551445	-0.0492325	0.0492325	-0.277962	-0.251375
sp|P39926|SSO2_YEAST	P39926	SSO2_YEAST	SSO2	Protein SSO2	56.61	15	13	15	495000000	477000000	44.41	13	11	13	542000000	809000000	11	14	0.0200418	-0.128125	0.128125	0.293525	-0.172482
sp|P39927|PTI1_YEAST	P39927	PTI1_YEAST	PTI1	Protein PTI1	39.53	9	9	9	26600000	28500000	36.24	9	9	9	68300000	232000000	7	5	-0.468251	-0.49086	0.49086	-0.194768	0.190253
sp|P39929|SNF7_YEAST	P39929	SNF7_YEAST	SNF7	Vacuolar-sorting protein SNF7	32.5	6	6	6	1890000000	504000000	33.33	9	9	9	599000000	613000000	7	7	0.0394308	-0.266757	0.266757	0.312914	-0.03385
sp|P39935|IF4F1_YEAST	P39935	IF4F1_YEAST	TIF4631	Eukaryotic initiation factor 4F subunit p150	48.84	43	40	43	11600000000	16400000000	49.58	50	47	50	4580000000	6630000000	49	65	-0.572111	-0.472154	0.472154	-0.298628	0.171547
sp|P39936|IF4F2_YEAST	P39936	IF4F2_YEAST	TIF4632	Eukaryotic initiation factor 4F subunit p130	33.48	22	19	19	2250000000	323000000	37.64	26	23	23	544000000	824000000	21	18	-0.207145	-0.365912	0.365912	0.0663379	0.0653053
sp|P39938|RS26A_YEAST	P39938	RS26A_YEAST	RPS26A	Small ribosomal subunit protein eS26A	57.14	10	3	10	154000000000	244000000000	61.34	13	5	13	21100000000	35100000000	16	18	-0.308573	-0.256016	0.256016	-0.0350901	-0.044591
sp|P39939|RS26B_YEAST	P39939	RS26B_YEAST	RPS26B	Small ribosomal subunit protein eS26B	59.66	11	4	4	162000000	198000000	61.34	13	5	5	1930000000	2700000000	4	7	-0.338505	-0.24145	0.24145	-0.0650223	-0.0591568
sp|P39940|RSP5_YEAST	P39940	RSP5_YEAST	RSP5	E3 ubiquitin-protein ligase RSP5	50.43	38	38	38	1140000000	1520000000	47.96	35	35	35	2640000000	6190000000	34	39	-0.346256	-0.328747	0.328747	-0.0727731	0.0281395
sp|P39945|AST2_YEAST	P39945	AST2_YEAST	AST2	Protein AST2	16.28	5	4	4	14700000	25100000	27.91	8	7	7	33100000	28700000	1	3	-0.189937	0.398963	-0.398963	0.0835456	-0.69957
sp|P39952|OXA1_YEAST	P39952	OXA1_YEAST	OXA1	Mitochondrial inner membrane protein OXA1	10.45	3	3	3	23600000	31600000	17.16	6	6	6	155000000	186000000	1	3	-0.337095	-0.114117	0.114117	-0.063612	-0.18649
sp|P39954|SAHH_YEAST	P39954	SAHH_YEAST	SAH1	Adenosylhomocysteinase	54.12	34	34	34	34700000000	42100000000	55.68	37	37	37	32200000000	41700000000	60	62	-0.129249	-0.102745	0.102745	0.144233	-0.197862
sp|P39955|SAP1_YEAST	P39955	SAP1_YEAST	SAP1	Protein SAP1	9.48	6	5	6	4.25922e+06	92900000	6.24	4	4	4	80000000	63500000	4	3	-1.11106	0.0396705	-0.0396705	-0.837578	-0.340278
sp|P39958|GDI1_YEAST	P39958	GDI1_YEAST	GDI1	Rab GDP-dissociation inhibitor	74.5	25	25	25	6930000000	10500000000	67.63	24	24	24	3270000000	4090000000	19	30	-0.223094	-0.40934	0.40934	0.0503884	0.108733
sp|P39960|BEM2_YEAST	P39960	BEM2_YEAST	BEM2	GTPase-activating protein BEM2/IPL2	34.84	46	46	46	101000000	168000000	34.38	54	54	54	858000000	1220000000	33	39	-0.289806	-0.20538	0.20538	-0.0163231	-0.0952268
sp|P39962|KC13_YEAST	P39962	KC13_YEAST	YCK3	Casein kinase I homolog 3	29.39	11	9	9	491000000	1620000000	30.53	11	9	9	353000000	416000000	6	7	-0.557128	-0.29702	0.29702	-0.283645	-0.00358727
sp|P39966|PP2C2_YEAST	P39966	PP2C2_YEAST	PTC2	Protein phosphatase 2C homolog 2	60.99	19	16	19	346000000	465000000	46.55	18	16	18	1110000000	1610000000	21	19	-0.317063	-0.212355	0.212355	-0.0435802	-0.0882526
sp|P39968|VAC8_YEAST	P39968	VAC8_YEAST	VAC8	Vacuolar protein 8	33.91	18	18	18	263000000	457000000	33.22	18	18	18	427000000	1070000000	14	15	-0.26623	-0.125373	0.125373	0.00725246	-0.175234
sp|P39969|BOI2_YEAST	P39969	BOI2_YEAST	BOI2	Protein BOI2	26.63	16	15	16	28800000	38800000	31.35	23	21	23	192000000	228000000	8	9	-0.126806	-0.174129	0.174129	0.146676	-0.126478
sp|P39976|DLD3_YEAST	P39976	DLD3_YEAST	DLD3	D-2-hydroxyglutarate--pyruvate transhydrogenase DLD3	76.61	38	36	38	10800000000	8870000000	74.4	35	33	35	3620000000	5860000000	47	46	-0.365017	-0.419414	0.419414	-0.0915343	0.118807
sp|P39979|HPA3_YEAST	P39979	HPA3_YEAST	HPA3	D-amino-acid N-acetyltransferase HPA3	16.15	2	2	2	3.39976e+06	4.8454e+06	13.04	2	2	2	50100000	75600000	1	2	-0.516248	-0.381639	0.381639	-0.242765	0.0810315
sp|P39984|HAT2_YEAST	P39984	HAT2_YEAST	HAT2	Histone acetyltransferase type B subunit 2	35.16	9	9	9	18200000	16300000	45.39	12	12	12	185000000	377000000	7	5	0.259895	-0.357127	0.357127	0.533378	0.0565203
sp|P39985|DPO5_YEAST	P39985	DPO5_YEAST	POL5	rDNA transcriptional regulator POL5	16.83	13	13	13	149000000	159000000	15.75	11	11	11	2410000000	4190000000	11	6	-0.125051	-0.0722399	0.0722399	0.148432	-0.228367
sp|P39986|SPF1_YEAST	P39986	SPF1_YEAST	SPF1	Endoplasmic reticulum transmembrane helix translocase	48.23	46	46	46	1230000000	1790000000	49.63	48	48	48	4080000000	4350000000	49	48	-0.143128	0.00439647	-0.00439647	0.130355	-0.305004
sp|P39990|SNU13_YEAST	P39990	SNU13_YEAST	SNU13	13 kDa ribonucleoprotein-associated protein	30.95	3	3	3	520000000	730000000	38.89	5	5	5	1270000000	1600000000	5	7	-0.298751	-0.565549	0.565549	-0.0252683	0.264941
sp|P39993|GEA2_YEAST	P39993	GEA2_YEAST	GEA2	ARF guanine-nucleotide exchange factor 2	20.01	20	20	20	22000000	99100000	21.11	19	18	19	112000000	185000000	7	11	-0.601152	-0.934266	0.934266	-0.32767	0.633659
sp|P39998|EDC3_YEAST	P39998	EDC3_YEAST	EDC3	Enhancer of mRNA-decapping protein 3	31.58	13	13	13	3192666	42500000	39.02	18	18	18	117000000	305000000	3	12	-1.36553	-0.424677	0.424677	-1.09205	0.12407
sp|P40002|MIT1_YEAST	P40002	MIT1_YEAST	MIT1	Transcriptional regulator MIT1	25.83	9	9	9	6106032	9621288	23.12	8	8	8	116000000	112000000	2	6	-0.192909	-0.268014	0.268014	0.0805734	-0.0325929
sp|P40005|PFD2_YEAST	P40005	PFD2_YEAST	GIM4	Prefoldin subunit 2	68.47	7	7	7	8690000000	7740000000	60.36	5	5	5	6280000000	6530000000	8	9	-0.281623	-0.282119	0.282119	-0.00813979	-0.0184882
sp|P40006|IRC22_YEAST	P40006	IRC22_YEAST	IRC22	Increased recombination centers protein 22	9.33	2	2	2	30900000	28300000	9.33	2	2	2	99700000	710000000	1	1	-0.443912	0.641793	-0.641793	-0.170429	-0.942401
sp|P40007|NOP16_YEAST	P40007	NOP16_YEAST	NOP16	Nucleolar protein 16	21.21	5	5	5	35200000	49100000	24.24	8	8	8	233000000	303000000	4	4	-0.0331545	-0.858902	0.858902	0.240328	0.558295
sp|P40008|FMP52_YEAST	P40008	FMP52_YEAST	FMP52	Protein FMP52, mitochondrial	67.97	13	13	13	413000000	362000000	52.81	12	12	12	1030000000	717000000	6	12	-0.246802	-0.181025	0.181025	0.0266808	-0.119582
sp|P40010|NUG1_YEAST	P40010	NUG1_YEAST	NUG1	Nuclear GTP-binding protein NUG1	58.08	27	27	27	163000000	247000000	47.69	22	22	22	609000000	816000000	19	21	-0.0833348	-0.150564	0.150564	0.190148	-0.150043
sp|P40011|RRAAH_YEAST	P40011	RRAAH_YEAST	YER010C	4-hydroxy-4-methyl-2-oxoglutarate aldolase	31.2	6	6	6	129000000	9208140	35.04	6	6	6	1760000000	70400000	4	3	0.0467826	-0.690231	0.690231	0.320265	0.389624
sp|P40012|PPOX_YEAST	P40012	PPOX_YEAST	HEM14	Protoporphyrinogen oxidase	32.65	12	12	12	48600000	138000000	31.91	12	12	12	193000000	3750000000	4	7	-0.390885	-0.865576	0.865576	-0.117402	0.564969
sp|P40013|BIM1_YEAST	P40013	BIM1_YEAST	BIM1	Protein BIM1	29.36	8	8	8	97300000	127000000	34.59	8	8	8	173000000	270000000	5	5	-0.408925	-0.146572	0.146572	-0.135442	-0.154035
sp|P40015|ISC1_YEAST	P40015	ISC1_YEAST	ISC1	Inositol phosphosphingolipids phospholipase C	16.77	5	5	5	12500000	16900000	15.51	5	5	5	6.20311e+06	5527595	3	2	-0.355877	0.154933	-0.154933	-0.0823938	-0.45554
sp|P40016|RPN3_YEAST	P40016	RPN3_YEAST	RPN3	26S proteasome regulatory subunit RPN3	48.57	24	24	24	522000000	633000000	52.01	24	24	24	1030000000	1230000000	19	23	-0.0674608	-0.0499318	0.0499318	0.206022	-0.250675
sp|P40018|RSMB_YEAST	P40018	RSMB_YEAST	SMB1	Small nuclear ribonucleoprotein-associated protein B	16.84	3	3	3	26700000	24200000	21.43	5	5	5	5148852	90300000	2	1	0.412456	-0.171382	0.171382	0.685939	-0.129225
sp|P40019|CHZ1_YEAST	P40019	CHZ1_YEAST	CHZ1	Histone H2A.Z-specific chaperone CHZ1	49.02	7	7	7	2320000000	2950000000	54.25	8	8	8	2950000000	3980000000	13	14	-0.246797	-0.190097	0.190097	0.026686	-0.11051
sp|P40022|YEM4_YEAST	P40022	YEM4_YEAST	YER034W	Uncharacterized protein YER034W	65.41	6	6	6	83100000	131000000	52.43	7	7	7	58300000	73400000	7	3	-0.28026	-0.422114	0.422114	-0.00677691	0.121507
sp|P40024|ARB1_YEAST	P40024	ARB1_YEAST	ARB1	ABC transporter ATP-binding protein ARB1	50	36	36	36	2020000000	2400000000	50.98	32	32	32	5580000000	8290000000	43	43	-0.030142	-0.0778916	0.0778916	0.243341	-0.222716
sp|P40025|PHM8_YEAST	P40025	PHM8_YEAST	PHM8	Phosphate metabolism protein 8	13.71	2	2	2	123667	663403	17.76	3	3	3	41100000	6.71888e+06	1	2	-0.812088	0.682335	-0.682335	-0.538605	-0.982942
sp|P40029|MSRA_YEAST	P40029	MSRA_YEAST	MXR1	Peptide methionine sulfoxide reductase	54.35	8	8	8	49300000	86800000	46.2	8	8	8	366000000	419000000	3	5	-0.434058	0.683669	-0.683669	-0.160575	-0.984276
sp|P40030|ERG28_YEAST	P40030	ERG28_YEAST	ERG28	Ergosterol biosynthetic protein 28	20.95	4	4	4	2900000000	3830000000	15.54	2	2	2	75000000	172000000	3	2	-0.310699	-0.076158	0.076158	-0.0372162	-0.224449
sp|P40032|TPA1_YEAST	P40032	TPA1_YEAST	TPA1	Prolyl 3,4-dihydroxylase TPA1	48.91	23	23	23	12500000000	14800000000	53.57	28	28	28	8990000000	5120000000	20	33	-0.282762	-0.278917	0.278917	-0.009279	-0.0216898
sp|P40033|RSM18_YEAST	P40033	RSM18_YEAST	RSM18	Small ribosomal subunit protein bS18m	16.67	3	3	3	23300000	27600000	10.87	2	2	2	34800000	62400000	1	2	0.00180539	-0.21353	0.21353	0.275288	-0.087077
sp|P40035|PIC2_YEAST	P40035	PIC2_YEAST	PIC2	Mitochondrial phosphate carrier protein 2	30	9	9	9	42700000	76700000	24.33	8	8	8	114000000	168000000	4	6	-0.0672388	-0.124159	0.124159	0.206244	-0.176448
sp|P40036|GIP2_YEAST	P40036	GIP2_YEAST	GIP2	GLC7-interacting protein 2	6.93	3	3	3	1.16795e+06	893120	19.71	7	7	7	30900000	51800000	1	4	0.616329	-0.401327	0.401327	0.889812	0.10072
sp|P40037|HMF1_YEAST	P40037	HMF1_YEAST	HMF1	Protein HMF1	97.67	12	12	12	14200000000	20100000000	96.9	11	11	11	3730000000	5260000000	11	16	-0.363895	-0.308984	0.308984	-0.0904124	0.00837694
sp|P40038|PCL6_YEAST	P40038	PCL6_YEAST	PCL6	PHO85 cyclin-6	26.67	7	6	7	4.79281e+06	8802824	39.76	12	12	12	614000000	251000000	3	6	-0.555446	-0.396036	0.396036	-0.281963	0.0954291
sp|P40040|THO1_YEAST	P40040	THO1_YEAST	THO1	Protein THO1	29.36	9	9	9	204000000	336000000	50	11	11	11	380000000	413000000	8	11	-0.247514	0.00410074	-0.00410074	0.0259685	-0.304708
sp|P40041|VHR2_YEAST	P40041	VHR2_YEAST	VHR2	Transcription factor VHR2	7.33	2	2	2	429038	534481	10.1	3	2	2	3.59848e+06	5827496	1	1	-0.0681653	-0.390676	0.390676	0.205317	0.0900686
sp|P40043|RGI1_YEAST	P40043	RGI1_YEAST	RGI1	Respiratory growth induced protein 1	47.83	7	7	7	115000000	226000000	47.2	6	6	6	2240000000	363000000	3	5	-0.125343	-0.600466	0.600466	0.14814	0.299859
sp|P40047|ALDH5_YEAST	P40047	ALDH5_YEAST	ALD5	Aldehyde dehydrogenase 5, mitochondrial	62.5	36	34	34	1030000000	1260000000	71.54	39	37	37	2590000000	3750000000	40	39	0.0238259	-0.149954	0.149954	0.297309	-0.150653
sp|P40048|PTP3_YEAST	P40048	PTP3_YEAST	PTP3	Tyrosine-protein phosphatase 3	14.01	9	9	9	14900000	22900000	15.09	9	9	9	97800000	147000000	5	5	-0.813744	0.0980725	-0.0980725	-0.540261	-0.39868
sp|P40051|ICP55_YEAST	P40051	ICP55_YEAST	ICP55	Intermediate cleaving peptidase 55	12.52	5	5	5	417000000	1450000000	36.2	12	12	12	372000000	510000000	3	8	-0.834309	-0.0892626	0.0892626	-0.560826	-0.211345
sp|P40052|YEQ9_YEAST	P40052	YEQ9_YEAST	YER079W	Uncharacterized protein YER079W	44.29	6	6	6	21800000	18900000	37.62	5	5	5	145000000	169000000	4	4	-0.0346183	-0.26197	0.26197	0.238864	-0.0386372
sp|P40053|AIM9_YEAST	P40053	AIM9_YEAST	AIM9	Altered inheritance of mitochondria protein 9, mitochondrial	59.01	30	29	30	395000000	430000000	52.63	26	25	26	1330000000	1670000000	23	25	-0.0592024	-0.240157	0.240157	0.21428	-0.0604505
sp|P40054|SERA_YEAST	P40054	SERA_YEAST	SER3	D-3-phosphoglycerate dehydrogenase 1	42.86	19	8	19	33000000000	35600000000	51.39	21	9	21	9760000000	11200000000	28	28	-0.034468	-0.0701487	0.0701487	0.239015	-0.230458
sp|P40055|UTP7_YEAST	P40055	UTP7_YEAST	UTP7	U3 small nucleolar RNA-associated protein 7	42.6	16	16	16	768000000	2000000000	41.88	19	19	19	2390000000	762000000	10	17	-0.287238	-0.244755	0.244755	-0.0137551	-0.0558516
sp|P40056|GET2_YEAST	P40056	GET2_YEAST	GET2	Golgi to ER traffic protein 2	29.82	5	5	5	58400000	144000000	25.96	5	5	5	181000000	243000000	5	6	-0.965791	-0.127693	0.127693	-0.692309	-0.172914
sp|P40059|DOT6_YEAST	P40059	DOT6_YEAST	DOT6	Transcriptional regulatory protein DOT6	32.09	14	13	14	96500000	117000000	31.34	13	12	13	1770000000	2650000000	5	13	-0.795321	-0.460665	0.460665	-0.521838	0.160058
sp|P40064|NU157_YEAST	P40064	NU157_YEAST	NUP157	Nucleoporin NUP157	26.17	23	23	23	34800000	57000000	19.99	16	16	16	63300000	126000000	9	6	-0.690909	-0.0981401	0.0981401	-0.417426	-0.202467
sp|P40066|GLE2_YEAST	P40066	GLE2_YEAST	GLE2	mRNA export factor GLE2	44.66	11	11	11	47300000	87000000	44.11	11	11	11	192000000	339000000	8	11	-0.463595	-0.532304	0.532304	-0.190113	0.231697
sp|P40069|IMB4_YEAST	P40069	IMB4_YEAST	KAP123	Importin subunit beta-4	58.13	47	47	47	2510000000	1770000000	53.01	46	46	46	9510000000	7080000000	55	50	-0.171419	-0.0659383	0.0659383	0.102064	-0.234669
sp|P40070|LSM4_YEAST	P40070	LSM4_YEAST	LSM4	U6 snRNA-associated Sm-like protein LSm4	28.34	6	6	6	189000000	362000000	23.53	6	6	6	540000000	782000000	6	7	-0.355261	-0.21895	0.21895	-0.0817785	-0.0816573
sp|P40071|TMN3_YEAST	P40071	TMN3_YEAST	TMN3	Transmembrane 9 superfamily member 3	4.82	3	3	3	1.53415e+06	2.2633e+06	5.1	4	4	4	180000000	1490000000	1	3	-1.43772	-0.739732	0.739732	-1.16424	0.439124
sp|P40073|SHO1_YEAST	P40073	SHO1_YEAST	SHO1	High osmolarity signaling protein SHO1	10.35	2	2	2	358000000	3100000000	7.63	2	2	2	3430000000	4300000000	2	2	-1.56671	-0.301326	0.301326	-1.29323	0.000719171
sp|P40075|SCS2_YEAST	P40075	SCS2_YEAST	SCS2	Vesicle-associated membrane protein-associated protein SCS2	70.49	21	21	21	1430000000	1800000000	68.03	21	21	21	2030000000	4210000000	25	21	-0.437377	-0.677382	0.677382	-0.163894	0.376775
sp|P40078|NSA2_YEAST	P40078	NSA2_YEAST	NSA2	Ribosome biogenesis protein NSA2	37.55	9	9	9	148000000	222000000	37.55	7	7	7	194000000	290000000	8	4	-1.20028	-0.293568	0.293568	-0.926793	-0.00703893
sp|P40079|LCP5_YEAST	P40079	LCP5_YEAST	LCP5	U3 small nucleolar ribonucleoprotein protein LCP5	33.05	11	11	11	300000000	478000000	44.26	13	13	13	294000000	2720000000	3	5	-0.217415	-0.410059	0.410059	0.0560677	0.109452
sp|P40081|MGDP1_YEAST	P40081	MGDP1_YEAST	YER134C	Putative magnesium-dependent phosphatase YER134C	31.46	5	5	5	41700000	53500000	39.33	7	7	7	23700000	71900000	3	2	0.011837	-0.923647	0.923647	0.28532	0.62304
sp|P40084|RTR1_YEAST	P40084	RTR1_YEAST	RTR1	RNA polymerase II subunit B1 CTD phosphatase RTR1	46.46	7	7	7	461000000	1950000000	32.74	5	5	5	33700000	24400000	5	3	-0.737108	-0.551464	0.551464	-0.463625	0.250856
sp|P40086|COX15_YEAST	P40086	COX15_YEAST	COX15	Heme A synthase COX15	11.73	5	5	5	39300000	106000000	17.9	8	8	8	214000000	165000000	4	4	-0.725198	-0.21363	0.21363	-0.451716	-0.0869775
sp|P40087|DDI1_YEAST	P40087	DDI1_YEAST	DDI1	DNA damage-inducible protein 1	36.21	15	15	15	7860000000	54900000	36.45	13	13	13	8680000000	244000000	6	9	-0.376655	-0.188471	0.188471	-0.103173	-0.112136
sp|P40088|FTR1_YEAST	P40088	FTR1_YEAST	FTR1	Plasma membrane iron permease	12.38	5	5	5	105000000	79500000	10.4	5	5	5	183000000	2920000000	1	4	0.741454	0.0158888	-0.0158888	1.01494	-0.316496
sp|P40089|LSM5_YEAST	P40089	LSM5_YEAST	LSM5	U6 snRNA-associated Sm-like protein LSm5	54.84	6	6	6	34000000	48200000	54.84	6	6	6	398000000	240000000	8	10	0.0469302	-0.222847	0.222847	0.320413	-0.0777603
sp|P40090|SCC4_YEAST	P40090	SCC4_YEAST	SCC4	MAU2 chromatid cohesion factor homolog	8.49	4	4	4	629584	1.25568e+06	4.33	2	2	2	7.86972e+06	13200000	1	1	-0.264916	-0.0396379	0.0396379	0.00856709	-0.260969
sp|P40091|PEA2_YEAST	P40091	PEA2_YEAST	PEA2	Protein PEA2	24.05	7	7	7	33900000	84400000	23.1	6	6	6	171000000	243000000	3	1	-0.889266	-0.352162	0.352162	-0.615783	0.0515549
sp|P40093|YEY6_YEAST	P40093	YEY6_YEAST	YER156C	MYG1 protein YER156C	51.18	15	15	15	721000000	1860000000	50.59	16	16	16	1260000000	1400000000	10	13	-0.268092	-0.191745	0.191745	0.00539102	-0.108862
sp|P40094|COG3_YEAST	P40094	COG3_YEAST	COG3	Conserved oligomeric Golgi complex subunit 3	13.23	7	7	7	12000000	794011	13.86	6	6	6	8570549	15000000	2	3	-0.205432	-0.398072	0.398072	0.0680506	0.0974653
sp|P40095|YEY8_YEAST	P40095	YEY8_YEAST	YER158C	Uncharacterized protein YER158C	4.01	2	2	2	279445	274244	5.58	2	2	2	2.25662e+06	3.0358e+06	1	1	0.275972	-0.123098	0.123098	0.549455	-0.177509
sp|P40096|NCB1_YEAST	P40096	NCB1_YEAST	BUR6	Negative cofactor 2 complex subunit alpha	19.72	4	4	4	21200000	17300000	30.28	7	7	7	2510000000	2360000000	3	5	-0.210655	0.210054	-0.210054	0.0628274	-0.510661
sp|P40098|FMP10_YEAST	P40098	FMP10_YEAST	FMP10	Uncharacterized mitochondrial membrane protein FMP10	32.38	6	6	6	18700000	20800000	35.25	7	7	7	101000000	236000000	5	6	-0.0729323	-0.242382	0.242382	0.200551	-0.0582249
sp|P40099|FTHC_YEAST	P40099	FTHC_YEAST	FAU1	5-formyltetrahydrofolate cyclo-ligase	23.22	3	3	3	1198285	2.01663e+06	32.23	4	4	4	3228242	12600000	1	2	-0.11156	-1.20753	1.20753	0.161923	0.906924
sp|P40106|GPP2_YEAST	P40106	GPP2_YEAST	GPP2	Glycerol-1-phosphate phosphohydrolase 2	79.6	25	15	15	739000000	744000000	76.8	27	16	16	7040000000	11000000000	14	17	-0.112574	-0.295083	0.295083	0.160909	-0.00552403
sp|P40150|SSB2_YEAST	P40150	SSB2_YEAST	SSB2	Ribosome-associated molecular chaperone SSB2	77.32	58	3	3	126000000	185000000	78.96	60	3	3	860000000	879000000	6	6	-0.431373	0.624188	-0.624188	-0.157891	-0.924796
sp|P40151|WRIP1_YEAST	P40151	WRIP1_YEAST	MGS1	DNA-dependent ATPase MGS1	7.5	3	3	3	67900000	124000000	6.81	3	3	3	1650000000	3210000000	2	2	-0.51703	-0.391705	0.391705	-0.243547	0.0910979
sp|P40154|IES2_YEAST	P40154	IES2_YEAST	IES2	Ino eighty subunit 2	23.44	5	5	5	8278110	21600000	24.06	5	5	5	551000000	2390000000	2	3	-0.500624	-0.801748	0.801748	-0.227141	0.501141
sp|P40157|VID27_YEAST	P40157	VID27_YEAST	VID27	Vacuolar import and degradation protein 27	22.25	13	13	13	247000000	309000000	24.94	15	15	15	297000000	234000000	9	10	-0.0599097	-0.125401	0.125401	0.213573	-0.175206
sp|P40159|YNU8_YEAST	P40159	YNU8_YEAST	YNL208W	Uncharacterized protein YNL208W	69.85	8	8	8	2750000000	5120000000	70.35	9	9	9	1610000000	3630000000	16	17	-0.316451	-0.294729	0.294729	-0.0429679	-0.005878
sp|P40160|RIO2_YEAST	P40160	RIO2_YEAST	RIO2	Serine/threonine-protein kinase RIO2	41.88	16	16	16	25200000	84700000	32.94	11	11	11	260000000	879000000	7	10	-0.407171	-0.211564	0.211564	-0.133688	-0.0890427
sp|P40161|RT106_YEAST	P40161	RT106_YEAST	RTT106	Histone chaperone RTT106	25.27	8	8	8	704495	984812	14.95	6	6	6	36900000	39500000	2	4	-0.240066	-0.350541	0.350541	0.0334172	0.0499338
sp|P40164|PP4R3_YEAST	P40164	PP4R3_YEAST	PSY2	Serine/threonine-protein phosphatase 4 regulatory subunit 3	7.81	4	4	4	16200000	483671	11.54	6	6	6	19100000	30500000	1	4	0.34956	-0.947606	0.947606	0.623043	0.646998
sp|P40165|NNRE_YEAST	P40165	NNRE_YEAST	NNR1	NAD(P)H-hydrate epimerase	28.05	5	5	5	89000000	77400000	36.18	7	7	7	164000000	118000000	4	4	0.0102195	-0.282756	0.282756	0.283702	-0.0178513
sp|P40168|YNT5_YEAST	P40168	YNT5_YEAST	YNL195C	Uncharacterized protein YNL195C	42.91	6	6	6	91800000	160000000	56.7	9	9	9	2390000000	3260000000	4	8	-0.368124	-0.210854	0.210854	-0.0946417	-0.0897532
sp|P40169|YNT4_YEAST	P40169	YNT4_YEAST	YNL194C	Uncharacterized plasma membrane protein YNL194C	31.56	8	8	8	39400000	58000000	25.25	4	4	4	79100000	104000000	2	3	-0.705417	-0.108979	0.108979	-0.431934	-0.191628
sp|P40185|MMF1_YEAST	P40185	MMF1_YEAST	MMF1	Protein MMF1, mitochondrial	82.76	9	9	9	198000000	233000000	66.9	9	9	9	2760000000	3370000000	10	14	-0.39676	-0.714206	0.714206	-0.123277	0.413599
sp|P40202|CCS1_YEAST	P40202	CCS1_YEAST	CCS1	Superoxide dismutase 1 copper chaperone	81.53	16	16	16	319000000	455000000	84.74	17	17	17	710000000	1030000000	17	20	-0.162535	-0.485344	0.485344	0.110948	0.184737
sp|P40208|GID8_YEAST	P40208	GID8_YEAST	GID8	Glucose-induced degradation protein 8	29.01	9	9	9	5906784	3.36897e+06	25.05	7	7	7	55000000	77500000	3	5	-0.114865	-0.0327812	0.0327812	0.158618	-0.267826
sp|P40210|SIP5_YEAST	P40210	SIP5_YEAST	SIP5	Protein SIP5	35.79	12	12	12	291000000	299000000	37.22	12	12	12	206000000	856000000	7	8	-0.373717	-0.504333	0.504333	-0.100235	0.203725
sp|P40212|RL13B_YEAST	P40212	RL13B_YEAST	RPL13B	Large ribosomal subunit protein eL13B	62.31	21	1	21	110000000000	117000000000	65.33	24	3	24	25900000000	37500000000	35	34	-0.0882412	-0.0997158	0.0997158	0.185242	-0.200891
sp|P40214|FDO1_YEAST	P40214	FDO1_YEAST	FDO1	Protein FDO1	8.77	2	2	2	21500000	35000000	21.05	6	6	6	14000000	31100000	2	2	-0.685882	-1.40016	1.40016	-0.412399	1.09956
sp|P40215|NDH1_YEAST	P40215	NDH1_YEAST	NDE1	External NADH-ubiquinone oxidoreductase 1, mitochondrial	40	19	19	19	525000000	808000000	41.07	19	18	19	1700000000	2080000000	21	26	-0.340982	-0.0748773	0.0748773	-0.0674989	-0.22573
sp|P40217|EIF3I_YEAST	P40217	EIF3I_YEAST	TIF34	Eukaryotic translation initiation factor 3 subunit I	93.37	31	31	31	4530000000	6310000000	93.37	31	31	31	1620000000	2460000000	37	29	-0.200043	-0.297796	0.297796	0.0734394	-0.00281148
sp|P40218|LDO45_YEAST	P40218	LDO45_YEAST	LDO45	Lipid droplet organization protein LDO45	23.3	6	4	6	11100000	12300000	20.15	5	4	5	26700000	48200000	1	1	-0.0965213	-1.87351	1.87351	0.176961	1.5729
sp|P40302|PSA6_YEAST	P40302	PSA6_YEAST	PRE5	Proteasome subunit alpha type-6	82.91	18	18	18	349000000	543000000	79.91	17	17	17	1760000000	2110000000	19	19	-0.374599	-0.229123	0.229123	-0.101117	-0.0714845
sp|P40303|PSA4_YEAST	P40303	PSA4_YEAST	PRE6	Proteasome subunit alpha type-4	80.31	20	20	20	2650000000	3180000000	60.24	17	17	17	1560000000	2120000000	20	21	-0.0607697	-0.128128	0.128128	0.212713	-0.172479
sp|P40308|TGL3_YEAST	P40308	TGL3_YEAST	TGL3	Triacylglycerol lipase 3	17.45	7	7	7	637316	526887	16.2	6	6	6	14800000	21300000	4	2	0.0361767	-0.0609482	0.0609482	0.30966	-0.239659
sp|P40312|CYB5_YEAST	P40312	CYB5_YEAST	CYB5	Cytochrome b5	18.33	2	2	2	179000000	224000000	18.33	3	3	3	118000000	205000000	3	4	0.0127407	-0.434236	0.434236	0.286223	0.133629
sp|P40317|SOK1_YEAST	P40317	SOK1_YEAST	SOK1	Protein SOK1	12.54	8	8	8	36600000	11000000	21.98	13	13	13	154000000	203000000	4	6	-0.170403	-0.597821	0.597821	0.10308	0.297214
sp|P40318|DOA10_YEAST	P40318	DOA10_YEAST	SSM4	ERAD-associated E3 ubiquitin-protein ligase DOA10	19.18	15	15	15	33000000	33800000	22.29	19	19	19	758000000	423000000	10	11	-0.203528	-0.747854	0.747854	0.0699548	0.447247
sp|P40319|ELO3_YEAST	P40319	ELO3_YEAST	ELO3	Fatty acid elongase 3	19.13	5	5	5	66800000	75200000	16.52	4	4	4	469000000	548000000	5	6	0.0172955	0.0689579	-0.0689579	0.290778	-0.369565
sp|P40327|PRS4_YEAST	P40327	PRS4_YEAST	RPT2	26S proteasome regulatory subunit 4 homolog	50.34	21	21	21	329000000	380000000	61.78	24	24	24	3200000000	1240000000	16	19	-0.189703	-0.30498	0.30498	0.0837798	0.00437242
sp|P40328|TBP6_YEAST	P40328	TBP6_YEAST	YTA6	Probable 26S proteasome subunit YTA6	7.82	5	4	4	567520	17300000	11.27	6	6	6	14600000	18400000	2	3	-0.754693	0.150857	-0.150857	-0.481211	-0.451464
sp|P40335|PEP8_YEAST	P40335	PEP8_YEAST	PEP8	Carboxypeptidase Y-deficient protein 8	37.73	9	9	9	3.51367e+06	126000000	35.62	9	9	9	100000000	121000000	6	7	-0.122196	-0.958691	0.958691	0.151286	0.658084
sp|P40339|RFC4_YEAST	P40339	RFC4_YEAST	RFC4	Replication factor C subunit 4	47.99	12	12	12	39800000	85700000	51.08	13	13	13	240000000	303000000	6	10	0.0606741	-0.37671	0.37671	0.334157	0.0761027
sp|P40340|ATAD2_YEAST	P40340	ATAD2_YEAST	YTA7	ATPase histone chaperone YTA7	22.99	20	20	20	446000000	1630000000	20.23	20	20	20	2660000000	653000000	6	15	-0.893712	-0.619462	0.619462	-0.62023	0.318855
sp|P40341|YTA12_YEAST	P40341	YTA12_YEAST	YTA12	Mitochondrial inner membrane m-AAA protease component YTA12	20.61	14	13	14	433000000	350000000	27.88	20	18	20	704000000	911000000	6	15	-0.0943888	-0.459166	0.459166	0.179094	0.158559
sp|P40343|VPS27_YEAST	P40343	VPS27_YEAST	VPS27	Vacuolar protein sorting-associated protein 27	16.08	7	7	7	3151983	17900000	24.28	10	10	10	135000000	172000000	5	8	-0.80144	-0.592067	0.592067	-0.527957	0.29146
sp|P40344|ATG3_YEAST	P40344	ATG3_YEAST	ATG3	Autophagy-related protein 3	29.35	4	4	4	297025	1.58584e+06	13.55	2	2	2	11800000	16000000	1	2	0.0138514	-0.413909	0.413909	0.287334	0.113302
sp|P40345|PDAT_YEAST	P40345	PDAT_YEAST	LRO1	Phospholipid:diacylglycerol acyltransferase	14.67	7	7	7	118000000	194000000	11.8	6	6	6	2400000000	3350000000	5	5	-0.39806	0.0744818	-0.0744818	-0.124577	-0.375089
sp|P40347|PPAL_YEAST	P40347	PPAL_YEAST	LTP1	Low molecular weight phosphotyrosine protein phosphatase	42.86	6	6	6	1080000000	4310000000	50.93	8	8	8	3250000000	2860000000	11	12	-0.273727	-0.352012	0.352012	-0.000243937	0.0514046
sp|P40348|RFC2_YEAST	P40348	RFC2_YEAST	RFC2	Replication factor C subunit 2	50.71	13	13	13	73200000	127000000	48.44	14	14	14	2220000000	606000000	8	10	-0.33177	-0.62324	0.62324	-0.0582869	0.322633
sp|P40350|ALG5_YEAST	P40350	ALG5_YEAST	ALG5	Dolichyl-phosphate beta-glucosyltransferase	15.87	5	5	5	18000000	24000000	8.08	3	3	3	49400000	61500000	4	2	-0.627535	-0.262694	0.262694	-0.354052	-0.0379132
sp|P40351|ALG8_YEAST	P40351	ALG8_YEAST	ALG8	Dolichyl pyrophosphate Glc1Man9GlcNAc2 alpha-1,3-glucosyltransferase	4.16	2	2	2	594668	2.21877e+06	4.16	2	2	2	33100000	81800000	1	3	-1.64877	-0.184008	0.184008	-1.37529	-0.116599
sp|P40356|MED3_YEAST	P40356	MED3_YEAST	PGD1	Mediator of RNA polymerase II transcription subunit 3	14.11	3	3	3	132660	349779	12.59	3	3	3	23700000	55900000	2	1	-1.58302	-0.528541	0.528541	-1.30954	0.227934
sp|P40357|SEC9_YEAST	P40357	SEC9_YEAST	SEC9	Protein transport protein SEC9	54.38	22	22	22	47400000	95800000	57.91	23	23	23	256000000	373000000	8	14	-0.289279	-0.460505	0.460505	-0.0157962	0.159897
sp|P40358|JEM1_YEAST	P40358	JEM1_YEAST	JEM1	DnaJ-like chaperone JEM1	6.82	3	3	3	4572940	5172938	4.81	2	2	2	12500000	15600000	1	1	0.0686868	0.000247	-0.000246973	0.34217	-0.300854
sp|P40361|YJH0_YEAST	P40361	YJH0_YEAST	YJL070C	Inactive deaminase YJL070C	10.92	6	6	6	6688561	12900000	9.12	5	5	5	682000000	3150000000	2	3	0.239228	-0.984366	0.984366	0.512711	0.683759
sp|P40362|UTP18_YEAST	P40362	UTP18_YEAST	UTP18	U3 small nucleolar RNA-associated protein 18	24.41	8	8	8	82800000	72300000	35.86	11	11	11	189000000	279000000	7	4	-0.31757	-0.287551	0.287551	-0.0440875	-0.0130559
sp|P40363|SFGH_YEAST	P40363	SFGH_YEAST	YJL068C	S-formylglutathione hydrolase	46.15	12	12	12	270000000	273000000	54.85	15	15	15	596000000	763000000	8	14	0.542124	-0.346702	0.346702	0.815606	0.046095
sp|P40364|MPM1_YEAST	P40364	MPM1_YEAST	MPM1	Mitochondrial peculiar membrane protein 1	58.33	11	11	11	26400000	27500000	71.83	15	15	15	205000000	277000000	4	12	0.192807	-0.0125049	0.0125049	0.46629	-0.288102
sp|P40368|NUP82_YEAST	P40368	NUP82_YEAST	NUP82	Nucleoporin NUP82	24.26	15	15	15	55900000	187000000	33.24	20	20	20	329000000	516000000	5	9	-0.37696	-0.0957867	0.0957867	-0.103478	-0.20482
sp|P40413|TCPE_YEAST	P40413	TCPE_YEAST	CCT5	T-complex protein 1 subunit epsilon	71.17	34	34	34	2310000000	2950000000	67.97	37	37	37	6160000000	2790000000	33	39	-0.234674	-0.197191	0.197191	0.0388089	-0.103416
sp|P40414|TPM2_YEAST	P40414	TPM2_YEAST	TPM2	Tropomyosin-2	92.55	25	25	25	462000000	525000000	95.03	25	25	25	644000000	613000000	23	21	-0.1891	-0.208678	0.208678	0.0843825	-0.0919295
sp|P40416|ATM1_YEAST	P40416	ATM1_YEAST	ATM1	Iron-sulfur clusters transporter ATM1, mitochondrial	13.33	6	6	6	6717111	9834431	9.13	4	4	4	28600000	38000000	5	4	-0.0217972	-2.09067	2.09067	0.251686	1.79006
sp|P40422|RPAB4_YEAST	P40422	RPAB4_YEAST	RPC10	DNA-directed RNA polymerases I, II, and III subunit RPABC4	52.86	4	4	4	129000000	177000000	52.86	4	4	4	592000000	737000000	4	5	-0.199305	0.00870178	-0.00870178	0.0741778	-0.309309
sp|P40433|6P21_YEAST	P40433	6P21_YEAST	PFK26	6-phosphofructo-2-kinase 1	25.51	13	13	13	248000000	325000000	22.25	12	12	12	653000000	411000000	10	7	-0.35879	0.0598342	-0.0598342	-0.0853075	-0.360441
sp|P40438|VTH1_YEAST	P40438	VTH1_YEAST	VTH1	VPS10 homolog 1	6.13	7	0	4	164126	234872	3.81	6	0	1	755376	1.64038e+06	2	1	-0.0225853	-0.813947	0.813947	0.250897	0.51334
sp|P40452|COA1_YEAST	P40452	COA1_YEAST	COA1	Cytochrome c oxidase assembly factor 1	15.23	2	2	2	19400000	6.92263e+06	16.24	2	2	2	10600000	23600000	1	3	0.193559	-0.407391	0.407391	0.467042	0.106784
sp|P40453|UBP7_YEAST	P40453	UBP7_YEAST	UBP7	Ubiquitin carboxyl-terminal hydrolase 7	7.38	3	3	3	897085	1.2252e+06	7	3	3	3	1.14564e+06	2.2336e+06	1	1	0.391585	-0.658398	0.658398	0.665067	0.357791
sp|P40456|ESL1_YEAST	P40456	ESL1_YEAST	ESL1	EST/SMG-like protein 1	2.68	2	2	2	179857	278256	3.94	4	4	4	52550.2	206785	1	1	-0.375177	-1.66045	1.66045	-0.101695	1.35984
sp|P40457|MLP2_YEAST	P40457	MLP2_YEAST	MLP2	Protein MLP2	24.9	30	30	30	54400000	145000000	25.19	32	32	32	460000000	648000000	12	16	-0.20259	-0.366936	0.366936	0.0708931	0.0663293
sp|P40459|PANC_YEAST	P40459	PANC_YEAST	PAN6	Pantoate--beta-alanine ligase	37.54	8	7	8	4087937	6481769	35.92	6	6	6	1660000000	2270000000	3	3	-0.429626	-0.255704	0.255704	-0.156143	-0.0449033
sp|P40460|NDC80_YEAST	P40460	NDC80_YEAST	NDC80	Kinetochore protein NDC80	8.68	5	5	5	1.21804e+06	6295892	9.99	5	5	5	2.31635e+06	11700000	1	1	-0.0818205	-1.47479	1.47479	0.191662	1.17418
sp|P40462|TM108_YEAST	P40462	TM108_YEAST	TMA108	Protein TMA108	34.36	23	23	23	5080000000	7820000000	30.23	21	21	21	562000000	806000000	15	15	-0.320864	-0.20491	0.20491	-0.0473817	-0.0956969
sp|P40463|VHS2_YEAST	P40463	VHS2_YEAST	VHS2	Protein VHS2	19.95	6	6	6	41500000	56800000	51.61	13	13	13	248000000	389000000	4	8	-0.0985632	-0.826829	0.826829	0.17492	0.526222
sp|P40466|FKH1_YEAST	P40466	FKH1_YEAST	FKH1	Fork head protein homolog 1	25.41	9	8	9	58000000	82000000	29.96	10	9	10	141000000	179000000	5	7	-0.314954	-0.000135	0.000134879	-0.0414711	-0.300472
sp|P40467|ASG1_YEAST	P40467	ASG1_YEAST	ASG1	Activator of stress genes 1	13.28	7	7	7	4294323	12000000	18.46	11	11	11	31100000	58600000	2	4	-0.408982	-0.463909	0.463909	-0.1355	0.163302
sp|P40468|TAO3_YEAST	P40468	TAO3_YEAST	TAO3	Cell morphogenesis protein PAG1	5.05	9	9	9	2.18142e+06	32600000	4.71	10	10	10	2470000000	1930000000	5	8	-0.222325	0.809803	-0.809803	0.0511575	-1.11041
sp|P40469|MET18_YEAST	P40469	MET18_YEAST	MET18	DNA repair/transcription protein MET18/MMS19	10.66	6	6	6	18500000	19600000	2.42	2	2	2	14900000	37300000	4	2	-0.103878	-0.774092	0.774092	0.169605	0.473485
sp|P40471|AYR1_YEAST	P40471	AYR1_YEAST	AYR1	NADPH-dependent 1-acyldihydroxyacetone phosphate reductase	70.71	14	14	14	498000000	585000000	62.96	12	12	12	4340000000	4850000000	12	15	0.0654037	-0.0989692	0.0989692	0.338887	-0.201638
sp|P40472|SIM1_YEAST	P40472	SIM1_YEAST	SIM1	Probable secreted beta-glucosidase SIM1	15.13	4	3	4	27600000	40400000	13.66	3	2	3	226000000	240000000	4	4	0.0670567	-0.474644	0.474644	0.340539	0.174037
sp|P40474|QDR2_YEAST	P40474	QDR2_YEAST	QDR2	Quinidine resistance protein 2	7.56	5	5	5	48200000	62600000	8.12	5	5	5	40300000	65000000	4	3	-0.232146	-0.0901749	0.0901749	0.0413364	-0.210432
sp|P40477|NU159_YEAST	P40477	NU159_YEAST	NUP159	Nucleoporin NUP159	40.14	35	35	35	149000000	203000000	52.05	47	47	47	576000000	761000000	23	21	-0.254897	-0.355215	0.355215	0.0185863	0.0546078
sp|P40478|VDAC2_YEAST	P40478	VDAC2_YEAST	POR2	Non-selective voltage-gated ion channel 2	14.59	2	2	2	445402	679452	16.73	3	3	3	18700000	22200000	1	1	-0.671159	0.76882	-0.76882	-0.397677	-1.06943
sp|P40480|HOS4_YEAST	P40480	HOS4_YEAST	HOS4	Protein HOS4	4.71	5	5	5	147000000	133000000	14.31	10	10	10	55200000	146000000	2	3	0.311932	-0.604194	0.604194	0.585415	0.303586
sp|P40481|HPM1_YEAST	P40481	HPM1_YEAST	HPM1	Histidine protein methyltransferase 1	24.4	6	6	6	2.27658e+06	2581004	24.4	5	5	5	173923	9369096	3	1	0.0824974	-1.57544	1.57544	0.35598	1.27484
sp|P40482|SEC24_YEAST	P40482	SEC24_YEAST	SEC24	Protein transport protein SEC24	40.28	32	31	32	1090000000	1260000000	40.6	31	30	31	1880000000	2190000000	31	33	-0.15483	-0.327412	0.327412	0.118653	0.0268054
sp|P40483|YIK8_YEAST	P40483	YIK8_YEAST	YIL108W	Putative zinc metalloproteinase YIL108W	33.91	17	17	17	122000000	222000000	30.46	16	16	16	233000000	419000000	14	14	-0.212478	-0.603036	0.603036	0.0610043	0.302429
sp|P40484|MOB1_YEAST	P40484	MOB1_YEAST	MOB1	DBF2 kinase activator protein MOB1	35.35	5	5	5	30700000	17500000	41.08	7	7	7	63300000	96700000	2	4	-0.23067	-0.182568	0.182568	0.0428125	-0.118039
sp|P40485|SLM1_YEAST	P40485	SLM1_YEAST	SLM1	Phosphatidylinositol 4,5-bisphosphate-binding protein SLM1	31.34	13	13	13	54700000	68200000	28.13	14	14	14	139000000	213000000	7	11	-0.152714	-0.367017	0.367017	0.120768	0.0664103
sp|P40486|SHQ1_YEAST	P40486	SHQ1_YEAST	SHQ1	Protein SHQ1	15.38	6	6	6	6.95976e+06	8946035	18.54	6	6	6	1.41804e+06	6.4095e+06	2	1	-0.266983	-1.8715	1.8715	0.0064994	1.57089
sp|P40487|DPH1_YEAST	P40487	DPH1_YEAST	DPH1	2-(3-amino-3-carboxypropyl)histidine synthase subunit 1	11.06	4	4	4	8021976	15500000	20.24	6	6	6	21400000	208000000	3	1	-0.407274	-2.53628	2.53628	-0.133791	2.23567
sp|P40491|FMC1_YEAST	P40491	FMC1_YEAST	FMC1	ATP synthase assembly factor FMC1, mitochondrial	17.42	2	2	2	4.95518e+06	150260	22.58	3	3	3	87800000	85200000	1	2	-0.188507	-0.572167	0.572167	0.0849761	0.27156
sp|P40493|BMT5_YEAST	P40493	BMT5_YEAST	BMT5	25S rRNA (uridine(2634)-N(3))-methyltransferase	8.33	2	2	2	2.88553e+06	5.05503e+06	8.33	2	2	2	33000000	69900000	2	2	-0.833176	-0.233193	0.233193	-0.559693	-0.0674144
sp|P40494|PRK1_YEAST	P40494	PRK1_YEAST	PRK1	Actin-regulating kinase PRK1	17.16	9	7	8	355864	2.78025e+06	5.56	4	3	3	10600000	29600000	1	2	0.165507	-0.0779919	0.0779919	0.438989	-0.222615
sp|P40495|LYS12_YEAST	P40495	LYS12_YEAST	LYS12	Homoisocitrate dehydrogenase, mitochondrial	60.38	27	27	27	1010000000	1160000000	66.58	32	32	32	2280000000	3240000000	34	33	0.0578374	-0.307658	0.307658	0.33132	0.00705132
sp|P40496|RT25_YEAST	P40496	RT25_YEAST	RSM25	Small ribosomal subunit protein mS23	26.89	4	4	4	18100000	30300000	29.17	6	6	6	58800000	61100000	3	5	-0.614395	-0.117172	0.117172	-0.340912	-0.183436
sp|P40498|UTP25_YEAST	P40498	UTP25_YEAST	UTP25	U3 small nucleolar RNA-associated protein 25	18.59	9	9	9	18200000	19200000	12.07	7	7	7	311000000	401000000	4	8	0.0965595	-0.237897	0.237897	0.370042	-0.0627106
sp|P40502|AIM19_YEAST	P40502	AIM19_YEAST	AIM19	Altered inheritance of mitochondria protein 19, mitochondrial	24.2	2	2	2	31347.7	82761	26.11	2	2	2	2.92326e+06	6431062	1	1	-1.8235	-0.477404	0.477404	-1.55002	0.176797
sp|P40504|KTR7_YEAST	P40504	KTR7_YEAST	KTR7	Probable mannosyltransferase KTR7	17.02	6	6	6	1844876	1.41633e+06	19.15	6	6	6	13800000	16300000	3	2	-0.130761	-0.150493	0.150493	0.142721	-0.150114
sp|P40505|SDS3_YEAST	P40505	SDS3_YEAST	SDS3	Transcriptional regulatory protein SDS3	22.63	5	5	5	10600000	33600000	30.89	6	6	6	4.64437e+06	34400000	2	3	-0.839334	-1.73144	1.73144	-0.565852	1.43084
sp|P40506|PPCS_YEAST	P40506	PPCS_YEAST	CAB2	Phosphopantothenate--cysteine ligase CAB2	53.15	14	14	14	46400000	92100000	50.96	16	16	16	96400000	290000000	10	7	-0.253606	-0.228868	0.228868	0.0198767	-0.071739
sp|P40509|COPE_YEAST	P40509	COPE_YEAST	SEC28	Coatomer subunit epsilon	43.24	10	10	10	10900000000	10800000000	39.86	8	8	8	2570000000	2430000000	10	9	-0.0208498	0.068311	-0.068311	0.252633	-0.368918
sp|P40510|SER33_YEAST	P40510	SER33_YEAST	SER33	D-3-phosphoglycerate dehydrogenase 2	55.22	21	10	10	114000000	201000000	52.24	21	9	9	413000000	697000000	8	9	-0.441352	-0.310018	0.310018	-0.167869	0.00941126
sp|P40513|MAM33_YEAST	P40513	MAM33_YEAST	MAM33	Mitochondrial acidic protein MAM33	24.06	6	6	6	223000000	294000000	28.2	6	6	6	61000000	121000000	4	4	0.0541405	-0.640403	0.640403	0.327623	0.339796
sp|P40515|FIS1_YEAST	P40515	FIS1_YEAST	FIS1	Mitochondrial fission 1 protein	50.32	8	8	8	8580506	16000000	49.03	7	7	7	127000000	241000000	4	6	-0.74282	-0.527523	0.527523	-0.469337	0.226916
sp|P40516|EFM4_YEAST	P40516	EFM4_YEAST	EFM4	Protein-lysine N-methyltransferase EFM4	19.46	4	4	4	816794	949342	14.79	3	3	3	91200000	136000000	1	2	0.031913	-0.29481	0.29481	0.305396	-0.00579662
sp|P40517|YRB2_YEAST	P40517	YRB2_YEAST	YRB2	Ran-specific GTPase-activating protein 2	32.42	8	8	8	12500000	21200000	40.67	11	11	11	467000000	697000000	6	8	-0.593061	-0.195672	0.195672	-0.319579	-0.104936
sp|P40518|ARPC5_YEAST	P40518	ARPC5_YEAST	ARC15	Actin-related protein 2/3 complex subunit 5	79.87	11	11	11	50500000	77200000	79.87	12	12	12	459000000	686000000	7	12	-0.650278	-0.297698	0.297698	-0.376795	-0.00290955
sp|P40523|YIF5_YEAST	P40523	YIF5_YEAST	YIL055C	Uncharacterized protein YIL055C	8.29	2	2	2	220768	335953	15.47	6	6	6	5028398	8613753	1	2	-0.356862	-0.938263	0.938263	-0.0833795	0.637656
sp|P40525|RL34B_YEAST	P40525	RL34B_YEAST	RPL34B	Large ribosomal subunit protein eL34B	47.93	11	0	11	37000000000	54000000000	57.02	13	0	13	13700000000	17300000000	12	16	-0.173018	-0.0459791	0.0459791	0.100464	-0.254628
sp|P40527|ATC7_YEAST	P40527	ATC7_YEAST	NEO1	Phospholipid-transporting ATPase NEO1	13.38	11	11	11	1.65404e+06	9830332	12.68	11	11	11	46800000	77900000	3	2	-0.262673	-0.217716	0.217716	0.0108101	-0.0828913
sp|P40529|AGE2_YEAST	P40529	AGE2_YEAST	AGE2	ADP-ribosylation factor GTPase-activating protein effector protein 2	54.36	12	12	12	57500000	132000000	52.01	11	11	11	433000000	650000000	7	9	-0.513306	-0.218437	0.218437	-0.239823	-0.0821698
sp|P40531|GVP36_YEAST	P40531	GVP36_YEAST	GVP36	Protein GVP36	76.99	22	22	22	1100000000	1350000000	73.01	20	20	20	5230000000	6210000000	27	29	-0.176745	-0.150907	0.150907	0.0967381	-0.1497
sp|P40533|TED1_YEAST	P40533	TED1_YEAST	TED1	Protein TED1	30.87	12	12	12	96400000	94400000	24.74	12	12	12	244000000	2970000000	5	8	-0.713456	-0.322082	0.322082	-0.439974	0.021475
sp|P40535|ACA2_YEAST	P40535	ACA2_YEAST	CST6	ATF/CREB activator 2	46.34	16	16	16	251000000	301000000	48.21	19	19	19	230000000	328000000	10	9	-0.471604	-0.289561	0.289561	-0.198121	-0.0110463
sp|P40540|EMC5_YEAST	P40540	EMC5_YEAST	EMC5	ER membrane protein complex subunit 5	26.24	2	2	2	16100000	24600000	35.46	3	3	3	48300000	87000000	1	2	-0.381108	-0.309642	0.309642	-0.107626	0.00903452
sp|P40541|SCC3_YEAST	P40541	SCC3_YEAST	IRR1	Cohesin subunit SCC3	5.65	5	5	5	627000000	1610000000	6.78	7	7	7	1120000000	762000000	5	4	-0.370876	-0.00154559	0.00154559	-0.0973933	-0.299062
sp|P40545|HIS4_YEAST	P40545	HIS4_YEAST	HIS6	1-(5-phosphoribosyl)-5-[(5-phosphoribosylamino)methylideneamino] imidazole-4-carboxamide isomerase	33.33	9	9	9	419000000	1890000000	32.57	10	10	10	219000000	404000000	5	8	0.175629	0.101349	-0.101349	0.449112	-0.401957
sp|P40553|DOT5_YEAST	P40553	DOT5_YEAST	DOT5	Peroxiredoxin DOT5	60.93	11	11	11	161000000	196000000	60.93	13	13	13	230000000	294000000	8	7	-0.205691	-0.390849	0.390849	0.0677921	0.090242
sp|P40557|EPS1_YEAST	P40557	EPS1_YEAST	EPS1	ER-retained PMA1-suppressing protein 1	30.81	18	18	18	25000000	179000000	28.39	14	14	14	149000000	226000000	6	6	-0.241622	0.126342	-0.126342	0.0318607	-0.426949
sp|P40561|SGN1_YEAST	P40561	SGN1_YEAST	SGN1	RNA-binding protein SGN1	29.6	7	7	7	123000000	165000000	29.6	6	6	6	2710000000	3720000000	5	4	-0.16924	-0.148263	0.148263	0.104243	-0.152344
sp|P40562|MPH1_YEAST	P40562	MPH1_YEAST	MPH1	ATP-dependent DNA helicase MPH1	7.75	6	6	6	158000000	171000000	3.93	2	2	2	5688487	10100000	3	1	2.78991	-0.507477	0.507477	3.06339	0.206869
sp|P40563|AIM21_YEAST	P40563	AIM21_YEAST	AIM21	Altered inheritance of mitochondria protein 21	38	18	18	18	371000000	524000000	52.72	29	29	29	4910000000	3680000000	13	19	-0.394775	-0.596289	0.596289	-0.121292	0.295682
sp|P40564|DJP1_YEAST	P40564	DJP1_YEAST	DJP1	DnaJ-like protein 1	37.5	17	17	17	171000000	354000000	41.2	17	17	17	795000000	987000000	10	15	-0.269529	-0.631524	0.631524	0.00395369	0.330917
sp|P40566|EGH1_YEAST	P40566	EGH1_YEAST	EGH1	Ergosteryl-beta-glucosidase	6.81	3	3	3	48700000	79600000	7.59	3	3	3	1.14374e+06	6389197	2	1	-0.48612	-0.623672	0.623672	-0.212638	0.323065
sp|P40578|MGA2_YEAST	P40578	MGA2_YEAST	MGA2	Protein MGA2	8	6	6	6	1.89533e+06	2.77893e+06	11.14	6	6	6	72200000	91200000	2	5	-0.475256	-0.0259	0.0259	-0.201773	-0.274707
sp|P40579|YIV5_YEAST	P40579	YIV5_YEAST	YIR035C	Uncharacterized oxidoreductase YIR035C	62.6	11	11	11	89100000	112000000	44.09	9	9	9	227000000	210000000	6	8	-0.528988	-0.101317	0.101317	-0.255505	-0.19929
sp|P40580|BZRD_YEAST	P40580	BZRD_YEAST	IRC24	Benzil reductase ((S)-benzoin forming) IRC24	53.23	12	12	12	64000000	109000000	60.08	14	14	14	391000000	408000000	8	12	-0.516113	-0.140829	0.140829	-0.24263	-0.159778
sp|P40581|GPX3_YEAST	P40581	GPX3_YEAST	HYR1	Glutathione peroxidase-like peroxiredoxin HYR1	52.76	11	9	9	265000000	359000000	52.76	10	8	8	730000000	920000000	6	5	-0.183523	-0.0938704	0.0938704	0.0899599	-0.206737
sp|P40582|GST1_YEAST	P40582	GST1_YEAST	GTT1	Glutathione S-transferase 1	37.61	12	12	12	206000000	256000000	39.74	13	13	13	984000000	1210000000	10	11	-0.368295	0.0258962	-0.0258962	-0.0948123	-0.326503
sp|P40693|RLP7_YEAST	P40693	RLP7_YEAST	RLP7	Ribosome biogenesis protein RLP7	33.85	12	12	12	77500000	179000000	39.75	12	12	12	209000000	371000000	7	5	-0.290711	-0.191854	0.191854	-0.0172278	-0.108753
sp|P40825|SYA_YEAST	P40825	SYA_YEAST	ALA1	Alanine--tRNA ligase, mitochondrial	68.46	74	74	74	9960000000	13400000000	66.73	73	73	73	10400000000	13700000000	82	81	-0.128651	-0.158883	0.158883	0.144832	-0.141724
sp|P40850|MKT1_YEAST	P40850	MKT1_YEAST	MKT1	Post-transcriptional regulator MKT1	27.23	18	18	18	66700000	198000000	31.69	18	18	18	221000000	440000000	11	11	-0.00253442	-0.440603	0.440603	0.270948	0.139996
sp|P40856|SA185_YEAST	P40856	SA185_YEAST	SAP185	SIT4-associating protein SAP185	10.11	6	6	6	1151244	3168066	10.78	6	6	6	11900000	628000000	3	2	-0.516289	-0.860232	0.860232	-0.242806	0.559625
sp|P40858|RN49_YEAST	P40858	RN49_YEAST	MRPL49	Large ribosomal subunit protein bL21m	22.98	3	3	3	329000000	489000000	16.77	2	2	2	149000000	267000000	3	1	-0.28178	-0.54052	0.54052	-0.00829729	0.239913
sp|P40893|REE1_YEAST	P40893	REE1_YEAST	REE1	Regulation of enolase protein 1	78.28	12	12	12	131000000	195000000	59.09	9	9	9	10200000000	14400000000	6	9	-0.472703	-0.1837	0.1837	-0.199221	-0.116907
sp|P40917|YAP4_YEAST	P40917	YAP4_YEAST	CIN5	AP-1-like transcription factor YAP4	22.71	4	4	4	1.3422e+06	2.33641e+06	26.78	4	4	4	6033871	33300000	2	1	-0.246949	-0.535451	0.535451	0.0265338	0.234844
sp|P40956|GTS1_YEAST	P40956	GTS1_YEAST	GTS1	Protein GTS1	29.29	9	9	9	103000000	139000000	40.91	12	12	12	342000000	259000000	7	8	-0.324973	-0.00433694	0.00433694	-0.0514904	-0.29627
sp|P40957|MAD1_YEAST	P40957	MAD1_YEAST	MAD1	Spindle assembly checkpoint component MAD1	20.83	12	12	12	102000000	129000000	27.77	16	16	16	2330000000	2900000000	8	11	0.0431847	-0.0786483	0.0786483	0.316667	-0.221959
sp|P40958|MAD2_YEAST	P40958	MAD2_YEAST	MAD2	Mitotic spindle checkpoint component MAD2	23.47	3	3	3	355666	10600000	29.08	4	4	4	22800000	27900000	1	1	-0.168157	0.0857403	-0.0857403	0.105325	-0.386347
sp|P40959|MVP1_YEAST	P40959	MVP1_YEAST	MVP1	Sorting nexin MVP1	25.83	11	11	11	154000000	152000000	35.81	15	14	14	357000000	315000000	4	9	0.458546	0.08254	-0.08254	0.732029	-0.383147
sp|P40961|PHB1_YEAST	P40961	PHB1_YEAST	PHB1	Prohibitin-1	65.85	12	12	12	20600000	25700000	68.99	13	13	13	411000000	491000000	13	11	-0.0884776	-0.122718	0.122718	0.185005	-0.177889
sp|P40970|LCB2_YEAST	P40970	LCB2_YEAST	LCB2	Serine palmitoyltransferase 2	27.27	13	13	13	170000000	181000000	25.49	11	11	11	346000000	2470000000	13	10	-0.112907	-0.229413	0.229413	0.160576	-0.0711942
sp|P40986|CDC1_YEAST	P40986	CDC1_YEAST	CDC1	Cell division control protein 1	23.63	10	10	10	163000000	135000000	27.29	8	8	8	124000000	182000000	5	5	0.109328	-0.478745	0.478745	0.38281	0.178138
sp|P40989|FKS2_YEAST	P40989	FKS2_YEAST	GSC2	1,3-beta-glucan synthase component GSC2	30.92	49	16	16	49700000	46600000	26.17	42	12	12	110000000	142000000	11	9	0.156604	-0.315947	0.315947	0.430086	0.0153394
sp|P40991|NOP2_YEAST	P40991	NOP2_YEAST	NOP2	25S rRNA (cytosine(2870)-C(5))-methyltransferase	45.15	22	22	22	227000000	554000000	45.63	22	22	22	1090000000	1310000000	18	21	-0.442366	-0.310092	0.310092	-0.168883	0.0094853
sp|P40994|ARF3_YEAST	P40994	ARF3_YEAST	ARF3	ADP-ribosylation factor 3	19.13	3	3	3	10600000	13100000	28.96	4	4	4	20800000	24500000	4	1	0.272695	-0.374134	0.374134	0.546178	0.0735267
sp|P41056|RL33B_YEAST	P41056	RL33B_YEAST	RPL33B	Large ribosomal subunit protein eL33B	54.21	8	2	2	350000000	189000000	61.68	12	4	4	274000000	427000000	3	2	0.0220773	-0.745586	0.745586	0.29556	0.444979
sp|P41057|RS29A_YEAST	P41057	RS29A_YEAST	RPS29A	Small ribosomal subunit protein uS14A	75	8	6	6	47500000000	52200000000	87.5	11	9	9	18400000000	18100000000	8	15	0.0163373	-0.0344959	0.0344959	0.28982	-0.266111
sp|P41058|RS29B_YEAST	P41058	RS29B_YEAST	RPS29B	Small ribosomal subunit protein uS14B	83.93	9	7	9	87800000000	103000000000	71.43	8	6	8	23900000000	30000000000	20	16	0.0323815	-0.052936	0.052936	0.305864	-0.247671
sp|P41277|GPP1_YEAST	P41277	GPP1_YEAST	GPP1	Glycerol-1-phosphate phosphohydrolase 1	84.4	28	18	28	257000000000	510000000000	77.2	29	18	29	53700000000	64200000000	38	45	-0.30615	-0.64424	0.64424	-0.0326671	0.343633
sp|P41318|LST8_YEAST	P41318	LST8_YEAST	LST8	Target of rapamycin complex subunit LST8	38.94	9	9	9	2020000000	4090000000	35.31	8	8	8	648000000	3250000000	7	8	-0.421776	-0.0801155	0.0801155	-0.148293	-0.220492
sp|P41338|ERG10_YEAST	P41338	ERG10_YEAST	ERG10	Acetyl-CoA acetyltransferase	83.67	30	30	30	2460000000	3350000000	82.16	27	27	27	3270000000	5260000000	36	35	-0.257367	-0.422934	0.422934	0.0161156	0.122327
sp|P41543|OST1_YEAST	P41543	OST1_YEAST	OST1	Dolichyl-diphosphooligosaccharide--protein glycosyltransferase subunit 1	27.52	8	8	8	35400000	25400000	27.52	8	8	8	254000000	282000000	7	10	-0.745273	-0.239506	0.239506	-0.471791	-0.0611014
sp|P41696|AZF1_YEAST	P41696	AZF1_YEAST	AZF1	Transcription factor AZF1	10.5	6	6	6	24700000	51000000	9.19	6	6	6	54600000	1580000000	2	1	-0.44644	-1.50398	1.50398	-0.172957	1.20337
sp|P41697|BUD6_YEAST	P41697	BUD6_YEAST	BUD6	Bud site selection protein 6	17.77	10	10	10	33200000	73100000	13.2	9	9	9	41100000	103000000	2	6	-0.933212	-0.749566	0.749566	-0.659729	0.448959
sp|P41734|IAH1_YEAST	P41734	IAH1_YEAST	IAH1	Isoamyl acetate-hydrolyzing esterase	33.19	5	5	5	178000000	312000000	19.33	3	3	3	134000000	322000000	5	4	-0.651586	-0.126611	0.126611	-0.378103	-0.173996
sp|P41735|COQ7_YEAST	P41735	COQ7_YEAST	CAT5	5-demethoxyubiquinone hydroxylase, mitochondrial	17.17	5	5	5	67200000	182000000	22.75	4	4	4	265000000	294000000	4	3	-1.63763	-0.450339	0.450339	-1.36415	0.149731
sp|P41805|RL10_YEAST	P41805	RL10_YEAST	RPL10	Large ribosomal subunit protein uL16	74.21	28	28	28	27800000000	34900000000	75.11	27	27	27	22200000000	25200000000	37	41	-0.113796	-0.115472	0.115472	0.159687	-0.185135
sp|P41807|VATH_YEAST	P41807	VATH_YEAST	VMA13	V-type proton ATPase subunit H	53.35	28	28	28	1240000000	1390000000	47.91	28	28	28	1810000000	2170000000	29	27	0.175329	-0.195631	0.195631	0.448812	-0.104976
sp|P41810|COPB_YEAST	P41810	COPB_YEAST	SEC26	Coatomer subunit beta	40.9	34	34	34	8440000000	12000000000	42.65	34	34	34	2290000000	3080000000	32	31	-0.139457	-0.0280216	0.0280216	0.134026	-0.272586
sp|P41811|COPB2_YEAST	P41811	COPB2_YEAST	SEC27	Coatomer subunit beta'	52.76	32	32	32	668000000	861000000	59.96	40	40	40	2400000000	3490000000	26	39	-0.186545	-0.223123	0.223123	0.0869379	-0.0774841
sp|P41812|POP1_YEAST	P41812	POP1_YEAST	POP1	Ribonucleases P/MRP protein subunit POP1	8.11	7	7	7	2.16319e+06	2.18021e+06	9.03	7	7	7	32800000	98800000	3	4	-0.0945718	-1.17347	1.17347	0.178911	0.872862
sp|P41813|FKH2_YEAST	P41813	FKH2_YEAST	FKH2	Fork head protein homolog 2	9.4	5	4	4	260878	2168645	12.06	6	5	5	3329047	11500000	1	2	-1.69045	-0.642365	0.642365	-1.41697	0.341758
sp|P41814|TRM6_YEAST	P41814	TRM6_YEAST	GCD10	tRNA (adenine(58)-N(1))-methyltransferase non-catalytic subunit TRM6	31.59	11	11	11	919000000	1570000000	28.87	11	11	11	1140000000	3470000000	6	8	-0.196745	-0.331631	0.331631	0.0767374	0.0310237
sp|P41815|BAP3_YEAST	P41815	BAP3_YEAST	BAP3	Valine amino-acid permease	4.3	2	2	2	358943	8607703	7.28	4	4	4	32700000	68600000	1	1	1.30118	-0.583056	0.583056	1.57466	0.282449
sp|P41818|GLC8_YEAST	P41818	GLC8_YEAST	GLC8	Protein GLC8	53.71	11	11	11	415000000	556000000	80.35	13	13	13	675000000	625000000	11	13	-0.0959479	-0.230393	0.230393	0.177535	-0.0702137
sp|P41819|DIM1_YEAST	P41819	DIM1_YEAST	DIM1	Dimethyladenosine transferase	46.23	15	15	15	224000000	223000000	55.03	17	17	17	374000000	455000000	12	11	-0.419831	-0.119489	0.119489	-0.146348	-0.181119
sp|P41832|BNI1_YEAST	P41832	BNI1_YEAST	BNI1	Protein BNI1	16.85	22	22	22	363000000	729000000	15.51	19	19	19	4010000000	758000000	11	13	-0.0162318	-0.747814	0.747814	0.257251	0.447207
sp|P41834|UFE1_YEAST	P41834	UFE1_YEAST	UFE1	Syntaxin UFE1	18.21	6	6	6	30100000	64700000	10.98	3	3	3	13200000	36600000	4	2	-0.524039	0.200455	-0.200455	-0.250556	-0.501062
sp|P41835|THI6_YEAST	P41835	THI6_YEAST	THI6	Thiamine biosynthetic bifunctional enzyme	19.81	5	5	5	1.66163e+06	2.61097e+06	13.15	5	5	5	56000000	84200000	2	1	-0.991436	-0.699955	0.699955	-0.717953	0.399348
sp|P41895|T2FA_YEAST	P41895	T2FA_YEAST	TFG1	Transcription initiation factor IIF subunit alpha	26.94	19	19	19	93800000	144000000	30.48	22	22	22	523000000	793000000	15	17	-0.663133	-0.356384	0.356384	-0.389651	0.055777
sp|P41896|T2FB_YEAST	P41896	T2FB_YEAST	TFG2	Transcription initiation factor IIF subunit beta	22.25	7	7	7	337000000	508000000	20.75	9	9	9	413000000	1130000000	3	5	-0.540612	-0.496168	0.496168	-0.26713	0.195561
sp|P41903|PTE1_YEAST	P41903	PTE1_YEAST	TES1	Peroxisomal acyl-coenzyme A thioester hydrolase 1	9.74	2	2	2	136000000	134046	14.61	4	4	4	157000000	190000000	1	3	0.0160674	1.08796	-1.08796	0.28955	-1.38857
sp|P41910|MAF1_YEAST	P41910	MAF1_YEAST	MAF1	Repressor of RNA polymerase III transcription MAF1	15.95	4	4	4	680844	1.02429e+06	4.56	2	2	2	6672534	8.12571e+06	3	1	-0.41283	0.592118	-0.592118	-0.139347	-0.892725
sp|P41911|GPD2_YEAST	P41911	GPD2_YEAST	GPD2	Glycerol-3-phosphate dehydrogenase [NAD(+)] 2, mitochondrial	63.64	21	20	20	5650000000	7600000000	62.05	19	18	18	2990000000	3250000000	22	20	-0.107502	-0.149842	0.149842	0.165981	-0.150765
sp|P41920|YRB1_YEAST	P41920	YRB1_YEAST	YRB1	Ran-specific GTPase-activating protein 1	59.2	12	12	12	1430000000	1530000000	66.17	16	16	16	2820000000	4050000000	19	23	-0.08336	-0.218075	0.218075	0.190123	-0.0825322
sp|P41921|GSHR_YEAST	P41921	GSHR_YEAST	GLR1	Glutathione reductase	71.43	31	31	31	3370000000	4550000000	69.36	28	28	28	5370000000	3360000000	32	36	-0.127275	-0.244051	0.244051	0.146207	-0.0565565
sp|P41940|MPG1_YEAST	P41940	MPG1_YEAST	PSA1	Mannose-1-phosphate guanyltransferase	68.14	30	30	30	47000000000	60900000000	76.18	32	32	32	15800000000	21500000000	43	50	-0.125381	-0.286584	0.286584	0.148101	-0.0140227
sp|P42073|REF2_YEAST	P42073	REF2_YEAST	REF2	RNA end formation protein 2	27.39	10	10	10	3180026	11500000	30.02	11	11	11	55500000	13400000	5	2	-0.776603	1.49392	-1.49392	-0.50312	-1.79453
sp|P42826|XKS1_YEAST	P42826	XKS1_YEAST	XKS1	Xylulose kinase	19	9	9	9	54200000	456000000	29	15	15	15	409000000	615000000	4	8	0.268216	-0.0872225	0.0872225	0.541699	-0.213385
sp|P42838|LEM3_YEAST	P42838	LEM3_YEAST	LEM3	Phospholipid-transporting ATPase accessory subunit LEM3	23.67	7	7	7	68300000	163000000	28.74	8	8	8	2540000000	304000000	3	6	-0.173343	-0.146892	0.146892	0.100139	-0.153715
sp|P42839|VNX1_YEAST	P42839	VNX1_YEAST	VNX1	Low affinity vacuolar monovalent cation/H(+) antiporter	13.88	9	9	9	407000000	524000000	18.61	9	9	9	504000000	641000000	4	10	-0.185484	-0.0480888	0.0480888	0.0879992	-0.252518
sp|P42840|YN60_YEAST	P42840	YN60_YEAST	YNL320W	Uncharacterized membrane protein YNL320W	15.85	3	3	3	5928984	10300000	14.79	3	3	3	65100000	55500000	2	2	-0.420104	-0.177786	0.177786	-0.146621	-0.122821
sp|P42841|PFS2_YEAST	P42841	PFS2_YEAST	PFS2	Polyadenylation factor subunit 2	14.41	3	3	3	870680	1270417	17.42	5	5	5	8099957	33200000	2	1	-0.464103	-1.41319	1.41319	-0.19062	1.11259
sp|P42842|EMW1_YEAST	P42842	EMW1_YEAST	EMW1	Essential for maintenance of the cell wall protein 1	30.86	22	22	22	73000000	99800000	28.87	23	23	23	333000000	547000000	9	15	-0.142751	-0.281693	0.281693	0.130732	-0.0189139
sp|P42844|ZIM17_YEAST	P42844	ZIM17_YEAST	ZIM17	Mitochondrial protein import protein ZIM17	33.33	4	4	4	12500000	44600000	37.36	4	4	4	2090000000	1890000000	2	4	-1.62868	-0.686651	0.686651	-1.35519	0.386044
sp|P42845|STB1_YEAST	P42845	STB1_YEAST	STB1	Protein STB1	21.43	6	6	6	733228	17600000	13.1	3	3	3	219000000	2410000000	1	1	-0.727308	-1.21245	1.21245	-0.453825	0.911844
sp|P42846|KRI1_YEAST	P42846	KRI1_YEAST	KRI1	Protein KRI1	36.72	16	16	16	26700000	78400000	36.55	15	15	15	356000000	621000000	11	11	-0.556349	-0.606758	0.606758	-0.282866	0.306151
sp|P42847|RT18_YEAST	P42847	RT18_YEAST	MRPS18	Small ribosomal subunit protein uS11m	31.8	4	4	4	46500000	60000000	31.34	7	7	7	685000000	26000000	2	4	-0.336048	-0.00855777	0.00855777	-0.0625649	-0.292049
sp|P42934|PMT6_YEAST	P42934	PMT6_YEAST	PMT6	Dolichyl-phosphate-mannose--protein mannosyltransferase 6	10.41	4	4	4	32500000	36600000	17.13	7	7	7	135000000	2380000000	3	4	0.973972	-0.974327	0.974327	1.24746	0.67372
sp|P42935|ELP2_YEAST	P42935	ELP2_YEAST	ELP2	Elongator complex protein 2	27.92	16	16	16	105000000	154000000	31.6	19	19	19	330000000	355000000	9	17	-0.254685	-0.105211	0.105211	0.0187983	-0.195397
sp|P42936|YG4D_YEAST	P42936	YG4D_YEAST	YGR201C	Putative elongation factor 1 gamma homolog	20	4	4	4	1.45854e+06	874770	15.56	3	3	3	12200000	19300000	1	2	-1.32571	-0.254512	0.254512	-1.05222	-0.0460952
sp|P42937|YCH1_YEAST	P42937	YCH1_YEAST	YCH1	CDC25-like phosphatase YCH1	29.73	4	4	4	3674766	6878204	39.86	5	5	5	12000000	49300000	2	3	0.142633	-1.41339	1.41339	0.416116	1.11279
sp|P42938|TDA10_YEAST	P42938	TDA10_YEAST	TDA10	Probable ATP-dependent kinase TDA10	41.72	9	9	9	153000000	162000000	40	9	9	9	82800000	292000000	6	7	0.983408	-0.331464	0.331464	1.25689	0.0308569
sp|P42939|MVB12_YEAST	P42939	MVB12_YEAST	MVB12	Multivesicular body sorting factor 12	31.68	3	3	3	5.65804e+06	6.90673e+06	25.74	3	3	3	173000000	110000000	1	1	-0.0411496	-0.0934044	0.0934044	0.232333	-0.207203
sp|P42940|ETFB_YEAST	P42940	ETFB_YEAST	CIR1	Probable electron transfer flavoprotein subunit beta	70.5	14	14	14	89800000	156000000	57.47	11	11	11	133000000	184000000	8	6	-0.651576	-0.367723	0.367723	-0.378093	0.067116
sp|P42941|SERB_YEAST	P42941	SERB_YEAST	SER2	Phosphoserine phosphatase	29.77	10	10	10	20700000	4935540	29.77	9	9	9	290000000	366000000	6	8	-0.102831	-0.377964	0.377964	0.170652	0.0773567
sp|P42942|YG4I_YEAST	P42942	YG4I_YEAST	YGR210C	Uncharacterized GTP-binding protein YGR210C	32.85	11	11	11	293000000	445000000	47.2	11	11	11	232000000	579000000	7	6	-0.209087	-0.167358	0.167358	0.064396	-0.133249
sp|P42943|TCPH_YEAST	P42943	TCPH_YEAST	CCT7	T-complex protein 1 subunit eta	66.55	31	31	31	474000000	748000000	71.27	31	31	31	1630000000	2340000000	23	32	-0.0765357	0.0610404	-0.0610404	0.196947	-0.361647
sp|P42944|GZF3_YEAST	P42944	GZF3_YEAST	GZF3	Protein GZF3	10.16	4	4	4	1.45449e+06	1.35763e+06	15.43	6	6	6	214000000	167000000	2	3	-0.421443	-0.242706	0.242706	-0.14796	-0.0579007
sp|P42945|UTP10_YEAST	P42945	UTP10_YEAST	UTP10	U3 small nucleolar RNA-associated protein 10	17.13	24	24	24	126000000	218000000	15.83	22	22	22	322000000	390000000	17	13	-0.253512	0.0847422	-0.0847422	0.0199706	-0.385349
sp|P42949|TIM16_YEAST	P42949	TIM16_YEAST	PAM16	Mitochondrial import inner membrane translocase subunit TIM16	55.7	7	7	7	47200000	39800000	52.35	6	6	6	269000000	352000000	3	7	-0.240671	-0.3204	0.3204	0.0328116	0.0197931
sp|P43123|UAP1_YEAST	P43123	UAP1_YEAST	QRI1	UDP-N-acetylglucosamine pyrophosphorylase	68.97	27	27	27	483000000	674000000	63.1	29	29	29	1260000000	1650000000	27	25	-0.00193618	-0.203829	0.203829	0.271547	-0.0967781
sp|P43535|GCN20_YEAST	P43535	GCN20_YEAST	GCN20	Protein GCN20	67.82	45	45	45	5840000000	5880000000	53.32	37	37	37	4350000000	6750000000	35	37	-0.184412	-0.181419	0.181419	0.0890713	-0.119188
sp|P43554|SWP82_YEAST	P43554	SWP82_YEAST	SWP82	SWI/SNF global transcription activator complex subunit SWP82	9.15	3	3	3	32400000	57900000	8.51	4	4	4	15700000	515000000	2	1	0.253258	-0.165201	0.165201	0.526741	-0.135406
sp|P43555|EMP47_YEAST	P43555	EMP47_YEAST	EMP47	Protein EMP47	55.28	19	19	19	336000000	518000000	56.85	18	18	18	3140000000	4300000000	13	16	-0.0153594	-0.16552	0.16552	0.258123	-0.135087
sp|P43556|RGD2_YEAST	P43556	RGD2_YEAST	RGD2	Rho-GTPase-activating protein RGD2	31.09	16	16	16	36200000	64900000	32.21	16	16	16	3040000000	4200000000	7	13	-0.268124	-0.200705	0.200705	0.00535854	-0.0999019
sp|P43558|OTU1_YEAST	P43558	OTU1_YEAST	OTU1	Ubiquitin thioesterase OTU1	29.24	5	5	5	493000000	3400000000	23.59	4	4	4	318000000	239000000	6	4	-1.69501	0.120552	-0.120552	-1.42153	-0.421159
sp|P43561|FET5_YEAST	P43561	FET5_YEAST	FET5	Iron transport multicopper oxidase FET5	20.42	9	9	9	90800000	126000000	14.79	6	6	6	154000000	330000000	8	5	-0.205691	-0.448814	0.448814	0.0677922	0.148207
sp|P43563|MOB2_YEAST	P43563	MOB2_YEAST	MOB2	CBK1 kinase activator protein MOB2	16.38	3	3	3	20800000	25800000	25.09	4	4	4	56800000	142000000	3	5	-0.715197	-0.683893	0.683893	-0.441714	0.383286
sp|P43565|RIM15_YEAST	P43565	RIM15_YEAST	RIM15	Serine/threonine-protein kinase RIM15	1.98	2	2	2	15700000	55100000	6.05	6	6	6	5347488	588000000	1	2	-1.0369	-0.527101	0.527101	-0.763418	0.226494
sp|P43567|AGX1_YEAST	P43567	AGX1_YEAST	AGX1	Alanine--glyoxylate aminotransferase 1	8.57	2	2	2	1.84646e+06	3.7804e+06	8.31	2	2	2	3.81524e+06	4290700	1	1	-0.787225	0.151456	-0.151456	-0.513742	-0.452063
sp|P43569|CAF16_YEAST	P43569	CAF16_YEAST	CAF16	CCR4-associated factor 16	32.18	8	8	8	93500000	106000000	30.1	8	8	8	106000000	182000000	5	5	0.251199	0.00975607	-0.00975607	0.524682	-0.310363
sp|P43572|EPL1_YEAST	P43572	EPL1_YEAST	EPL1	Enhancer of polycomb-like protein 1	9.74	6	6	6	465331	15500000	8.65	5	5	5	1670000000	5380000000	1	3	-0.0820532	-1.41308	1.41308	0.19143	1.11247
sp|P43573|BUD27_YEAST	P43573	BUD27_YEAST	BUD27	Bud site selection protein 27	16.83	9	9	9	12900000	19700000	27.64	14	14	14	134000000	225000000	3	7	-0.238757	-0.432127	0.432127	0.0347255	0.13152
sp|P43574|GAT1_YEAST	P43574	GAT1_YEAST	GAT1	Transcriptional regulatory protein GAT1	19.02	7	7	7	180000000	394000000	17.25	7	7	7	677000000	2180000000	4	4	-0.646093	-0.438672	0.438672	-0.37261	0.138064
sp|P43577|GNA1_YEAST	P43577	GNA1_YEAST	GNA1	Glucosamine 6-phosphate N-acetyltransferase	66.67	9	9	9	36900000	80100000	56.6	8	8	8	113000000	158000000	6	7	-0.276019	-0.248872	0.248872	-0.00253604	-0.0517349
sp|P43579|IES1_YEAST	P43579	IES1_YEAST	IES1	Ino eighty subunit 1	24.71	10	10	10	1.3785e+06	13800000	18.35	8	8	8	54300000	73000000	2	6	-1.14382	-0.208191	0.208191	-0.870334	-0.0924165
sp|P43582|WWM1_YEAST	P43582	WWM1_YEAST	WWM1	WW domain-containing protein WWM1	38.39	4	4	4	42800000	118000000	43.6	5	5	5	860000000	2020000000	8	15	-1.19536	-1.33625	1.33625	-0.921879	1.03564
sp|P43583|BLM10_YEAST	P43583	BLM10_YEAST	BLM10	Proteasome activator BLM10	17.87	26	26	26	72300000	386000000	12.6	19	19	19	2900000000	382000000	12	11	-0.910017	-0.0970497	0.0970497	-0.636534	-0.203557
sp|P43585|VTC2_YEAST	P43585	VTC2_YEAST	VTC2	Vacuolar transporter chaperone complex subunit 2	31.64	23	22	23	630000000	2210000000	28.38	22	21	22	1720000000	3230000000	15	19	-0.261415	-0.556155	0.556155	0.012068	0.255547
sp|P43586|LOC1_YEAST	P43586	LOC1_YEAST	LOC1	60S ribosomal subunit assembly/export protein LOC1	21.08	4	4	4	33500000	32400000	31.37	6	6	6	19600000	90500000	4	3	-1.42474	-0.0680589	0.0680589	-1.15125	-0.232548
sp|P43587|YPI1_YEAST	P43587	YPI1_YEAST	YPI1	Type 1 phosphatases regulator YPI1	25.16	3	3	3	2.20025e+06	2.73022e+06	29.03	3	3	3	141000000	223000000	4	6	-0.393974	-0.419446	0.419446	-0.120491	0.118839
sp|P43588|RPN11_YEAST	P43588	RPN11_YEAST	RPN11	Ubiquitin carboxyl-terminal hydrolase RPN11	52.61	15	15	15	307000000	316000000	47.71	14	14	14	17300000000	1530000000	14	15	-0.0207354	-0.187874	0.187874	0.252747	-0.112733
sp|P43589|SAD1_YEAST	P43589	SAD1_YEAST	SAD1	Pre-mRNA-splicing factor SAD1	5.58	2	2	2	5658655	13500000	13.39	4	4	4	2.0409e+06	10400000	2	1	-0.910965	-1.05807	1.05807	-0.637483	0.757463
sp|P43590|YFH6_YEAST	P43590	YFH6_YEAST	YFR006W	Uncharacterized peptidase YFR006W	61.31	29	29	29	4710000000	5610000000	50.47	23	23	23	1750000000	2400000000	18	20	-0.211668	-0.337866	0.337866	0.0618152	0.0372592
sp|P43593|UBP6_YEAST	P43593	UBP6_YEAST	UBP6	Ubiquitin carboxyl-terminal hydrolase 6	66.93	32	32	32	511000000	1070000000	65.13	33	33	33	2490000000	4620000000	29	39	-0.517988	-0.274955	0.274955	-0.244505	-0.0256522
sp|P43594|MIC19_YEAST	P43594	MIC19_YEAST	MIC19	MICOS complex subunit MIC19	62.94	8	8	8	9413611	13400000	65.29	7	7	7	162000000	233000000	6	5	-0.418343	-0.0887033	0.0887033	-0.144861	-0.211904
sp|P43596|IOC3_YEAST	P43596	IOC3_YEAST	IOC3	ISWI one complex protein 3	13.47	8	8	8	6.4009e+06	11700000	14.1	7	7	7	57100000	72200000	3	2	-0.823567	-0.634341	0.634341	-0.550084	0.333734
sp|P43597|YFI6_YEAST	P43597	YFI6_YEAST	YFR016C	Uncharacterized protein YFR016C	38.77	34	34	34	113000000	206000000	44.85	39	39	39	2540000000	1070000000	21	30	-0.240094	-0.251887	0.251887	0.0333889	-0.0487199
sp|P43598|IGD1_YEAST	P43598	IGD1_YEAST	IGD1	Inhibitor of glycogen debranching 1	45.13	5	5	5	200000000	347000000	43.59	6	6	6	5460000000	3420000000	3	7	-1.00879	-0.720822	0.720822	-0.735304	0.420214
sp|P43601|ATG18_YEAST	P43601	ATG18_YEAST	ATG18	Autophagy-related protein 18	12	4	4	4	5727984	13600000	14.4	4	4	4	50900000	84900000	2	2	2.64333	-0.444086	0.444086	2.91682	0.143479
sp|P43603|LSB3_YEAST	P43603	LSB3_YEAST	LSB3	LAS seventeen-binding protein 3	56.21	23	15	23	3870000000	4870000000	59.04	28	18	28	760000000	880000000	15	23	-0.553353	-0.0896966	0.0896966	-0.279871	-0.210911
sp|P43609|RSC8_YEAST	P43609	RSC8_YEAST	RSC8	Chromatin structure-remodeling complex protein RSC8	60.32	31	31	31	745000000	472000000	62.66	35	35	35	1070000000	1590000000	20	27	-0.0636025	-0.204727	0.204727	0.20988	-0.0958799
sp|P43610|IRC5_YEAST	P43610	IRC5_YEAST	IRC5	Uncharacterized ATP-dependent helicase IRC5	7.15	4	4	4	238936	278480	6.21	4	4	4	1.91224e+06	17800000	2	2	0.0975929	0.399614	-0.399614	0.371076	-0.700221
sp|P43612|SA155_YEAST	P43612	SA155_YEAST	SAP155	SIT4-associating protein SAP155	28.84	17	17	17	91500000	179000000	18.96	11	11	11	162000000	1860000000	5	8	-0.436693	-0.261382	0.261382	-0.16321	-0.0392246
sp|P43613|ERJ5_YEAST	P43613	ERJ5_YEAST	ERJ5	ER-localized J domain-containing protein 5	27.46	7	7	7	62300000	88600000	27.12	7	7	7	75200000	83900000	3	5	-0.204244	-0.65993	0.65993	0.0692389	0.359323
sp|P43616|DUG1_YEAST	P43616	DUG1_YEAST	DUG1	Cys-Gly metallodipeptidase DUG1	82.33	36	36	36	5360000000	7140000000	77.55	36	35	36	4270000000	7730000000	37	48	-0.117456	-0.124179	0.124179	0.156027	-0.176428
sp|P43619|NADC_YEAST	P43619	NADC_YEAST	BNA6	Nicotinate-nucleotide pyrophosphorylase [carboxylating]	30.51	9	9	9	143000000	186000000	29.15	9	9	9	280000000	363000000	7	8	-0.190698	-0.358608	0.358608	0.0827849	0.058001
sp|P43620|RMD8_YEAST	P43620	RMD8_YEAST	RMD8	Sporulation protein RMD8	5.14	2	2	2	1.46166e+06	1.26095e+06	8.91	4	4	4	4968923	8810154	1	1	-0.663643	-0.501438	0.501438	-0.39016	0.200831
sp|P43621|COPD_YEAST	P43621	COPD_YEAST	RET2	Coatomer subunit delta	33.15	18	18	18	678000000	920000000	34.8	20	20	20	1710000000	2200000000	14	16	-0.0674586	-0.112441	0.112441	0.206024	-0.188166
sp|P43636|ALG2_YEAST	P43636	ALG2_YEAST	ALG2	Alpha-1,3/1,6-mannosyltransferase ALG2	25.05	7	7	7	32700000	41900000	24.85	7	7	7	35300000	49900000	5	4	0.158063	0.0929876	-0.0929876	0.431546	-0.393595
sp|P43638|MHP1_YEAST	P43638	MHP1_YEAST	MHP1	MAP-homologous protein 1	21.17	21	21	21	203000000	139000000	33.26	30	30	30	2200000000	4750000000	12	22	0.0238107	-0.0706258	0.0706258	0.297293	-0.229981
sp|P43639|CSK2B_YEAST	P43639	CSK2B_YEAST	CKB1	Casein kinase II subunit beta	42.09	8	8	8	377000000	1310000000	33.45	6	6	6	271000000	280000000	5	4	-0.386754	-0.20993	0.20993	-0.113271	-0.090677
sp|P43682|SFT1_YEAST	P43682	SFT1_YEAST	SFT1	Protein transport protein SFT1	51.55	4	4	4	71000000	80100000	51.55	4	4	4	138000000	152000000	5	5	0.00506324	0.0270478	-0.0270478	0.278546	-0.327655
sp|P45818|ROK1_YEAST	P45818	ROK1_YEAST	ROK1	ATP-dependent RNA helicase ROK1	25.53	11	11	11	5.53967e+06	4882817	37.41	16	16	16	2760000000	2870000000	4	11	-0.376682	-0.157655	0.157655	-0.1032	-0.142952
sp|P45976|FIP1_YEAST	P45976	FIP1_YEAST	FIP1	Pre-mRNA polyadenylation factor FIP1	26.91	5	5	5	23300000	30200000	18.35	4	4	4	1600000000	307000000	4	5	-0.0330207	-0.108624	0.108624	0.240462	-0.191983
sp|P45978|SCD6_YEAST	P45978	SCD6_YEAST	SCD6	Protein SCD6	48.42	15	15	15	94600000	156000000	53.58	15	15	15	500000000	662000000	8	12	-0.153778	-0.296857	0.296857	0.119705	-0.00375016
sp|P46151|MTHR1_YEAST	P46151	MTHR1_YEAST	MET12	Methylenetetrahydrofolate reductase 1	24.51	10	10	10	29400000	36400000	30.14	13	13	13	32800000	21400000	7	6	-0.193928	0.0802415	-0.0802415	0.0795545	-0.380849
sp|P46367|ALDH4_YEAST	P46367	ALDH4_YEAST	ALD4	Potassium-activated aldehyde dehydrogenase, mitochondrial	81.5	37	35	37	5230000000	6570000000	81.89	40	38	40	6290000000	7410000000	49	59	-0.154989	-0.0756036	0.0756036	0.118494	-0.225003
sp|P46654|RSSA2_YEAST	P46654	RSSA2_YEAST	RPS0B	Small ribosomal subunit protein uS2B	68.65	12	1	12	52800000000	102000000000	69.05	15	2	15	33400000000	38400000000	30	38	-0.445495	-0.47006	0.47006	-0.172012	0.169453
sp|P46655|SYEC_YEAST	P46655	SYEC_YEAST	GUS1	Glutamate--tRNA ligase, cytoplasmic	70.2	60	60	60	6930000000	8720000000	77.4	68	68	68	20600000000	23900000000	72	78	-0.150038	-0.176414	0.176414	0.123445	-0.124193
sp|P46669|RPA43_YEAST	P46669	RPA43_YEAST	RPA43	DNA-directed RNA polymerase I subunit RPA43	29.75	9	9	9	68700000	120000000	29.75	8	8	8	437000000	501000000	6	11	-1.18536	-0.338791	0.338791	-0.91188	0.0381839
sp|P46672|ARC1_YEAST	P46672	ARC1_YEAST	ARC1	tRNA-aminoacylation cofactor ARC1	71.81	30	30	30	3760000000	9000000000	69.95	33	33	33	7520000000	17800000000	43	52	-0.135039	-0.308982	0.308982	0.138443	0.00837477
sp|P46673|NUP85_YEAST	P46673	NUP85_YEAST	NUP85	Nucleoporin NUP85	19.35	9	9	9	2.86876e+06	3.42601e+06	10.35	5	5	5	6.70553e+06	10800000	3	2	-0.432746	-1.31767	1.31767	-0.159264	1.01706
sp|P46674|SAC3_YEAST	P46674	SAC3_YEAST	SAC3	Nuclear mRNA export protein SAC3	4.07	4	4	4	20700000	169000000	9.38	8	8	8	13300000	18000000	3	2	-0.712661	-0.165926	0.165926	-0.439178	-0.134681
sp|P46675|STU2_YEAST	P46675	STU2_YEAST	STU2	Protein STU2	27.36	18	18	18	320000000	198000000	29.95	18	18	18	2260000000	3420000000	9	8	0.088101	-0.0601456	0.0601456	0.361584	-0.240462
sp|P46676|SUM1_YEAST	P46676	SUM1_YEAST	SUM1	Suppressor of mar1-1 protein	32.49	19	19	19	61200000	465000000	36.82	22	22	22	253000000	353000000	9	11	-0.952383	-0.318022	0.318022	-0.678901	0.0174145
sp|P46677|TAF1_YEAST	P46677	TAF1_YEAST	TAF1	Transcription initiation factor TFIID subunit 1	17.07	12	12	12	123000000	115000000	12.76	9	9	9	14400000	14300000	6	2	-0.351742	-0.745138	0.745138	-0.0782589	0.444531
sp|P46678|TFC5_YEAST	P46678	TFC5_YEAST	BDP1	Transcription factor TFIIIB component B''	16.16	6	6	6	11800000	10800000	18.86	8	8	8	138000000	184000000	3	8	-0.213502	-0.800751	0.800751	0.0599808	0.500144
sp|P46680|AIP1_YEAST	P46680	AIP1_YEAST	AIP1	Actin-interacting protein 1	63.41	30	30	30	714000000	1070000000	62.28	29	29	29	1510000000	1720000000	24	27	-0.544958	-0.329456	0.329456	-0.271475	0.0288489
sp|P46681|DLD2_YEAST	P46681	DLD2_YEAST	DLD2	D-2-hydroxyglutarate--pyruvate transhydrogenase DLD2	33.4	14	12	12	2440000000	3250000000	37.36	15	13	13	545000000	728000000	8	10	-0.267388	-0.25059	0.25059	0.0060943	-0.0500171
sp|P46682|AP3B_YEAST	P46682	AP3B_YEAST	APL6	AP-3 complex subunit beta	25.22	16	16	16	27400000	29700000	20.27	12	12	12	180000000	167000000	9	7	-0.374052	0.216913	-0.216913	-0.100569	-0.51752
sp|P46683|YAR1_YEAST	P46683	YAR1_YEAST	YAR1	Ankyrin repeat-containing protein YAR1	89	14	14	14	121000000	255000000	76.5	15	15	15	660000000	781000000	11	16	-0.777028	-0.566076	0.566076	-0.503545	0.265469
sp|P46944|TRS85_YEAST	P46944	TRS85_YEAST	TRS85	Trafficking protein particle complex III-specific subunit 85	9.74	5	5	5	2.10768e+06	13000000	6.88	3	3	3	54400000	51500000	2	3	-0.664214	-0.749794	0.749794	-0.390731	0.449187
sp|P46947|CWC26_YEAST	P46947	CWC26_YEAST	BUD13	Pre-mRNA-splicing factor CWC26	33.08	5	5	5	253000000	458000000	29.32	5	5	5	28900000	64400000	3	1	-0.489336	-0.526965	0.526965	-0.215853	0.226358
sp|P46949|FYV8_YEAST	P46949	FYV8_YEAST	FYV8	Protein FYV8	16.89	7	7	7	69500000	92300000	20.81	11	11	11	56900000	1110000000	1	5	-0.162876	-0.540272	0.540272	0.110607	0.239665
sp|P46951|YPP1_YEAST	P46951	YPP1_YEAST	YPP1	Cargo-transport protein YPP1	7.96	6	6	6	40900000	34400000	9.55	7	7	7	20900000	46600000	4	5	-0.473215	-1.27179	1.27179	-0.199733	0.971183
sp|P46955|NCA3_YEAST	P46955	NCA3_YEAST	NCA3	Beta-glucosidase-like protein NCA3, mitochondrial	10.98	3	2	2	611899	308390	10.98	3	2	2	27400000	28500000	1	2	0.590803	-0.271837	0.271837	0.864286	-0.0287699
sp|P46956|PHO86_YEAST	P46956	PHO86_YEAST	PHO86	Inorganic phosphate transporter PHO86	23.15	6	6	6	107000000	317000000	12.22	3	3	3	2470000000	181000000	5	2	-0.185325	-0.371109	0.371109	0.0881577	0.0705015
sp|P46957|DPOD2_YEAST	P46957	DPOD2_YEAST	POL31	DNA polymerase delta small subunit	12.94	5	5	5	6603231	5672949	17.04	6	6	6	85100000	93500000	3	5	0.24435	0.326442	-0.326442	0.517833	-0.627049
sp|P46958|IDS2_YEAST	P46958	IDS2_YEAST	IDS2	IME2-dependent-signaling protein	10.66	2	2	2	643851	1.09091e+06	20.26	6	6	6	1.47136e+06	8.24215e+06	2	2	-0.82611	-0.867038	0.867038	-0.552627	0.566431
sp|P46959|TRM61_YEAST	P46959	TRM61_YEAST	GCD14	tRNA (adenine(58)-N(1))-methyltransferase catalytic subunit TRM61	43.08	15	15	15	115000000	161000000	36.29	12	12	12	756000000	299000000	10	8	-0.280486	-0.474281	0.474281	-0.00700313	0.173674
sp|P46963|CTK3_YEAST	P46963	CTK3_YEAST	CTK3	CTD kinase subunit gamma	28.38	4	4	4	165000000	262000000	23.65	4	4	4	3522764	21300000	1	2	-0.0303136	-1.48843	1.48843	0.243169	1.18782
sp|P46964|OST2_YEAST	P46964	OST2_YEAST	OST2	Dolichyl-diphosphooligosaccharide--protein glycosyltransferase subunit OST2	22.31	3	3	3	25100000	29600000	22.31	3	3	3	49200000	56000000	2	1	-0.798072	0.200208	-0.200208	-0.524589	-0.500815
sp|P46969|RPE_YEAST	P46969	RPE_YEAST	RPE1	Ribulose-phosphate 3-epimerase	59.24	11	11	11	247000000	414000000	64.71	10	10	10	265000000	429000000	10	5	-0.482696	-0.640827	0.640827	-0.209213	0.34022
sp|P46970|NMD5_YEAST	P46970	NMD5_YEAST	NMD5	Nonsense-mediated mRNA decay protein 5	7.06	7	7	7	49700000	78800000	9.26	8	8	8	79200000	83000000	4	5	-0.664618	0.030953	-0.030953	-0.391135	-0.33156
sp|P46971|PMT4_YEAST	P46971	PMT4_YEAST	PMT4	Dolichyl-phosphate-mannose--protein mannosyltransferase 4	21	13	13	13	1870000000	2170000000	25.33	16	16	16	2920000000	4350000000	14	10	-0.359526	0.0254829	-0.0254829	-0.0860435	-0.32609
sp|P46973|HIT1_YEAST	P46973	HIT1_YEAST	HIT1	Protein HIT1	23.17	3	3	3	1.18276e+06	1.31285e+06	23.17	3	3	3	25900000	6.92758e+06	2	2	-1.05556	0.245185	-0.245185	-0.782074	-0.545793
sp|P46982|MNN5_YEAST	P46982	MNN5_YEAST	MNN5	Alpha-1,2-mannosyltransferase MNN5	37.71	15	15	15	80100000	140000000	36.35	12	12	12	448000000	333000000	7	10	-0.492755	-0.801789	0.801789	-0.219272	0.501182
sp|P46984|GON7_YEAST	P46984	GON7_YEAST	GON7	EKC/KEOPS complex subunit GON7	78.86	10	10	10	130000000	490000000	78.05	8	8	8	244000000	450000000	6	7	-0.958365	-0.383725	0.383725	-0.684882	0.0831174
sp|P46985|MNN11_YEAST	P46985	MNN11_YEAST	MNN11	Probable alpha-1,6-mannosyltransferase MNN11	35.55	12	12	12	39700000	61200000	50.47	16	16	16	582000000	583000000	9	14	-0.193088	-0.15665	0.15665	0.080395	-0.143957
sp|P46988|PFD1_YEAST	P46988	PFD1_YEAST	PFD1	Prefoldin subunit 1	63.3	9	9	9	63200000	89900000	67.89	8	8	8	2550000000	461000000	6	8	-0.460222	0.0454959	-0.0454959	-0.186739	-0.346103
sp|P46989|ATG27_YEAST	P46989	ATG27_YEAST	ATG27	Autophagy-related protein 27	24.35	6	6	6	20500000	41400000	19.56	4	4	4	60600000	75800000	2	3	-0.0813666	0.0607297	-0.0607297	0.192116	-0.361337
sp|P46990|RL17B_YEAST	P46990	RL17B_YEAST	RPL17B	Large ribosomal subunit protein uL22B	58.15	13	1	1	3420000000	4000000000	58.15	13	1	1	2320000000	2530000000	2	2	0.0212043	-0.0723566	0.0723566	0.294687	-0.22825
sp|P46992|TOH1_YEAST	P46992	TOH1_YEAST	TOH1	Probable circularly permuted 1,3-beta-glucanase YJL171C	25	7	7	7	67000000	64600000	21.72	7	7	7	351000000	333000000	6	6	0.235996	-0.0511557	0.0511557	0.509478	-0.249451
sp|P46995|SET2_YEAST	P46995	SET2_YEAST	SET2	Histone-lysine N-methyltransferase, H3 lysine-36 specific	20.6	10	10	10	17900000	6705708	20.05	10	10	10	87500000	153000000	2	3	-1.00849	-0.442057	0.442057	-0.735012	0.14145
sp|P47001|CIS3_YEAST	P47001	CIS3_YEAST	CIS3	Cell wall mannoprotein CIS3	11.45	4	3	3	5388860	22200000	11.45	3	2	2	385000000	511000000	3	2	0.125378	0.985908	-0.985908	0.398861	-1.28652
sp|P47002|SSY5_YEAST	P47002	SSY5_YEAST	SSY5	SPS-sensor serine protease component SSY5	6.87	4	4	4	2.29553e+06	1.3198e+06	12.16	4	4	4	23000000	40300000	2	2	0.788656	-1.11574	1.11574	1.06214	0.815135
sp|P47006|RPA34_YEAST	P47006	RPA34_YEAST	RPA34	DNA-directed RNA polymerase I subunit RPA34	33.91	7	7	7	22800000	59000000	38.63	7	7	7	102000000	185000000	6	4	-0.0637447	-0.54247	0.54247	0.209738	0.241863
sp|P47008|SFH5_YEAST	P47008	SFH5_YEAST	SFH5	Phosphatidylinositol transfer protein SFH5	43.88	10	10	10	59300000	489000000	39.46	10	10	10	255000000	1450000000	11	12	-0.776153	-0.55162	0.55162	-0.50267	0.251013
sp|P47011|GLG2_YEAST	P47011	GLG2_YEAST	GLG2	Glycogenin-2	5.26	2	2	2	91300000	146000000	5.53	2	2	2	3460000000	11200000	1	1	-0.522766	0.463526	-0.463526	-0.249284	-0.764133
sp|P47015|AIM23_YEAST	P47015	AIM23_YEAST	AIM23	Altered inheritance of mitochondria protein 23, mitochondrial	17.7	4	4	4	1.26156e+06	3.37026e+06	7.02	2	2	2	46900000	108000000	1	1	-0.701227	-0.831546	0.831546	-0.427744	0.530939
sp|P47017|LSM1_YEAST	P47017	LSM1_YEAST	LSM1	Sm-like protein LSm1	45.35	6	6	6	5390000000	6960000000	55.23	8	8	8	777000000	1050000000	6	7	-0.150597	-0.169832	0.169832	0.122885	-0.130775
sp|P47018|MTC1_YEAST	P47018	MTC1_YEAST	MTC1	Maintenance of telomere capping protein 1	58.79	23	23	23	260000000	338000000	57.74	26	26	26	898000000	1220000000	22	27	-0.025367	-0.218281	0.218281	0.248116	-0.0823263
sp|P47019|ALB1_YEAST	P47019	ALB1_YEAST	ALB1	Ribosome biogenesis protein ALB1	32.57	5	5	5	539000000	1620000000	26.86	4	4	4	403000000	552000000	2	5	-0.291382	-0.340736	0.340736	-0.0178997	0.0401293
sp|P47025|MDV1_YEAST	P47025	MDV1_YEAST	MDV1	Mitochondrial division protein 1	9.1	4	4	4	1.0472e+06	1590083	18.35	10	10	10	47300000	49100000	2	6	0.298675	-0.138543	0.138543	0.572157	-0.162064
sp|P47029|ALY2_YEAST	P47029	ALY2_YEAST	ALY2	Arrestin-related trafficking adapter 3	13.1	8	8	8	1.28536e+06	1.40456e+06	19.79	11	11	11	581000000	380000000	2	9	2.66781	-0.605532	0.605532	2.94129	0.304925
sp|P47031|IML2_YEAST	P47031	IML2_YEAST	IML2	Inclusion body clearance protein IML2	19.29	10	10	10	17700000	12000000	12.45	6	6	6	2500000000	495000000	3	4	1.37727	-0.504565	0.504565	1.65076	0.203958
sp|P47035|NET1_YEAST	P47035	NET1_YEAST	NET1	Nucleolar protein NET1	46.26	39	39	39	3140000000	5330000000	53.49	50	50	50	8900000000	13000000000	26	42	-0.15954	-0.399812	0.399812	0.113942	0.099205
sp|P47037|SMC3_YEAST	P47037	SMC3_YEAST	SMC3	Structural maintenance of chromosomes protein 3	24.31	21	21	21	1460000000	1900000000	21.54	21	21	21	435000000	497000000	10	14	-0.182529	-0.0387226	0.0387226	0.0909533	-0.261885
sp|P47039|BNA3_YEAST	P47039	BNA3_YEAST	BNA3	Probable kynurenine--oxoglutarate transaminase BNA3	38.74	12	12	12	261000000	304000000	37.39	14	14	14	222000000	310000000	11	10	-0.366724	-0.471465	0.471465	-0.0932415	0.170858
sp|P47042|IKS1_YEAST	P47042	IKS1_YEAST	IKS1	Probable serine/threonine-protein kinase IKS1	4.35	3	3	3	1.13232e+06	10200000	9.45	4	4	4	3.41102e+06	15900000	2	1	-0.0662741	0.349958	-0.349958	0.207209	-0.650565
sp|P47044|YJF5_YEAST	P47044	YJF5_YEAST	YJL055W	LOG family protein YJL055W	61.63	12	12	12	163000000	239000000	64.49	12	12	12	670000000	978000000	18	16	-0.229028	-0.465746	0.465746	0.0444549	0.165139
sp|P47045|TIM54_YEAST	P47045	TIM54_YEAST	TIM54	Mitochondrial import inner membrane translocase subunit TIM54	52.3	14	14	14	41300000	55900000	44.14	12	12	12	61700000	222000000	5	9	-0.546375	-1.37503	1.37503	-0.272892	1.07442
sp|P47047|MTR4_YEAST	P47047	MTR4_YEAST	MTR4	ATP-dependent RNA helicase DOB1	37.09	33	33	33	197000000	390000000	31.13	28	28	28	846000000	1070000000	23	24	-0.261352	-0.341587	0.341587	0.0121307	0.0409804
sp|P47048|YJE9_YEAST	P47048	YJE9_YEAST	YJL049W	Uncharacterized protein YJL049W	7.33	2	2	2	655199	20600000	12.67	4	4	4	143000000	187000000	1	3	0.122747	-0.49043	0.49043	0.39623	0.189823
sp|P47050|CUL8_YEAST	P47050	CUL8_YEAST	RTT101	Cullin-8	6.41	4	4	4	1.37662e+06	1.49031e+06	3.68	2	2	2	7247098	43400000	3	1	-0.532659	-2.27668	2.27668	-0.259177	1.97608
sp|P47054|NU192_YEAST	P47054	NU192_YEAST	NUP192	Nucleoporin NUP192	15.27	20	20	20	17100000	20000000	11.82	14	14	14	4880000000	5090000000	11	7	-0.327735	-0.340185	0.340185	-0.054252	0.0395782
sp|P47057|SNX4_YEAST	P47057	SNX4_YEAST	SNX4	Sorting nexin-4	38.77	11	11	11	175000000	190000000	46.81	14	14	14	163000000	194000000	8	11	0.179503	-0.289304	0.289304	0.452985	-0.0113031
sp|P47061|VPS53_YEAST	P47061	VPS53_YEAST	VPS53	Vacuolar protein sorting-associated protein 53	21.29	10	10	10	706937	2.43955e+06	14.84	8	8	8	23200000	56800000	2	5	-1.15835	-0.733374	0.733374	-0.884867	0.432767
sp|P47064|AP3S_YEAST	P47064	AP3S_YEAST	APS3	AP-3 complex subunit sigma	17.53	3	3	3	5038328	10700000	15.98	3	3	3	40000000	44100000	3	3	-0.0443969	0.301893	-0.301893	0.229086	-0.6025
sp|P47068|BBC1_YEAST	P47068	BBC1_YEAST	BBC1	Myosin tail region-interacting protein MTI1	51.94	51	51	51	9660000000	13000000000	51.43	49	49	49	8620000000	11200000000	47	58	-0.24713	-0.216123	0.216123	0.0263526	-0.0844845
sp|P47069|MPS3_YEAST	P47069	MPS3_YEAST	MPS3	Spindle pole body assembly component MPS3	5.72	3	3	3	528824	1.57151e+06	3.52	2	2	2	4.82265e+06	11900000	1	1	-0.723005	-0.742592	0.742592	-0.449522	0.441984
sp|P47075|VTC4_YEAST	P47075	VTC4_YEAST	VTC4	Vacuolar transporter chaperone complex subunit 4	30.51	25	25	25	365000000	542000000	32.59	24	24	24	1470000000	1690000000	22	24	-0.297268	-0.0119301	0.0119301	-0.0237856	-0.288677
sp|P47076|RPC9_YEAST	P47076	RPC9_YEAST	RPC17	DNA-directed RNA polymerase III subunit RPC9	56.52	7	7	7	564000000	2110000000	61.49	8	8	8	3510000000	865000000	6	6	0.0154036	-0.530955	0.530955	0.288886	0.230348
sp|P47077|NOP9_YEAST	P47077	NOP9_YEAST	NOP9	Nucleolar protein 9	16.82	11	11	11	149000000	166000000	18.47	11	11	11	175000000	224000000	7	8	-0.163707	-0.531645	0.531645	0.109776	0.231038
sp|P47079|TCPQ_YEAST	P47079	TCPQ_YEAST	CCT8	T-complex protein 1 subunit theta	82.92	40	40	40	13800000000	19900000000	75.7	38	38	38	7340000000	5900000000	45	49	-0.204678	-0.330301	0.330301	0.0688045	0.0296938
sp|P47082|AVT1_YEAST	P47082	AVT1_YEAST	AVT1	Vacuolar amino acid transporter 1	20.43	8	8	8	261000000	231000000	12.79	6	6	6	280000000	279000000	4	5	-0.592705	-0.480164	0.480164	-0.319222	0.179557
sp|P47083|MPP10_YEAST	P47083	MPP10_YEAST	MPP10	U3 small nucleolar RNA-associated protein MPP10	38.11	18	18	18	265000000	628000000	34.23	15	15	15	329000000	478000000	12	7	-0.308374	-0.209877	0.209877	-0.0348909	-0.0907297
sp|P47085|MHO1_YEAST	P47085	MHO1_YEAST	MHO1	MEMO1 family protein MHO1	26.92	7	7	7	6.92946e+06	39200000	23.67	6	6	6	918000000	1190000000	2	6	-0.539193	-0.42573	0.42573	-0.26571	0.125123
sp|P47089|DENR_YEAST	P47089	DENR_YEAST	TMA22	Translation machinery-associated protein 22	49.49	10	10	10	285000000	407000000	44.95	10	10	10	551000000	719000000	12	10	-0.630135	-0.322563	0.322563	-0.356652	0.0219558
sp|P47095|MTNB_YEAST	P47095	MTNB_YEAST	MDE1	Methylthioribulose-1-phosphate dehydratase	34.02	4	4	4	788183	3.65094e+06	30.33	4	4	4	15900000	30200000	1	3	-1.52374	-1.06607	1.06607	-1.25025	0.76546
sp|P47096|3HAO_YEAST	P47096	3HAO_YEAST	BNA1	3-hydroxyanthranilate 3,4-dioxygenase	96.61	16	16	16	360000000	589000000	96.61	15	15	15	1540000000	2140000000	16	20	-0.263802	-0.0819254	0.0819254	0.0096805	-0.218682
sp|P47102|GEA1_YEAST	P47102	GEA1_YEAST	GEA1	ARF guanine-nucleotide exchange factor 1	9.66	7	7	7	2.96402e+06	5031525	5.82	5	4	4	5328380	8322169	2	2	-0.160129	-0.0857595	0.0857595	0.113354	-0.214848
sp|P47103|CYP7_YEAST	P47103	CYP7_YEAST	CPR7	Peptidyl-prolyl cis-trans isomerase CYP7	33.08	9	9	9	29300000	49500000	36.13	10	10	10	278000000	351000000	4	7	-0.278753	0.0601839	-0.0601839	-0.00527037	-0.360791
sp|P47104|RAV1_YEAST	P47104	RAV1_YEAST	RAV1	Regulator of V-ATPase in vacuolar membrane protein 1	10.69	9	9	9	5439967	5.37902e+06	9.51	7	7	7	22400000	64400000	6	3	-0.0959743	-0.639643	0.639643	0.177508	0.339036
sp|P47108|URB2_YEAST	P47108	URB2_YEAST	URB2	Nucleolar pre-ribosomal-associated protein 2	17.46	15	15	15	27500000	13300000	13.54	13	13	13	2160000000	3490000000	6	6	-0.433095	-0.399223	0.399223	-0.159612	0.0986161
sp|P47110|DPOD3_YEAST	P47110	DPOD3_YEAST	POL32	DNA polymerase delta subunit 3	18	6	6	6	34700000	85900000	15.43	5	5	5	4.67394e+06	35300000	4	1	-0.195242	-2.06913	2.06913	0.0782405	1.76853
sp|P47112|CDT1_YEAST	P47112	CDT1_YEAST	TAH11	Cell division cycle protein CDT1	14.07	5	5	5	1.79779e+06	16700000	14.57	6	6	6	6.63459e+06	11300000	2	2	0.252539	-0.407386	0.407386	0.526022	0.106779
sp|P47116|PTK2_YEAST	P47116	PTK2_YEAST	PTK2	Serine/threonine-protein kinase PTK2/STK2	44.01	25	25	25	493000000	1320000000	44.5	27	27	27	7930000000	2630000000	15	18	-0.337532	-0.46691	0.46691	-0.0640488	0.166303
sp|P47117|ARP3_YEAST	P47117	ARP3_YEAST	ARP3	Actin-related protein 3	53.67	22	22	22	2300000000	2730000000	66.37	27	27	27	1860000000	2670000000	25	30	-0.0101195	-0.408067	0.408067	0.263363	0.10746
sp|P47118|YAE1_YEAST	P47118	YAE1_YEAST	YAE1	Protein YAE1	39.01	4	4	4	7065067	15000000	35.46	4	4	4	13100000	21600000	2	2	-0.843554	-0.912803	0.912803	-0.570071	0.612195
sp|P47119|ITPA_YEAST	P47119	ITPA_YEAST	HAM1	Inosine triphosphate pyrophosphatase	73.1	12	12	12	295000000	372000000	80.71	13	13	13	587000000	790000000	11	12	-0.3324	-0.107147	0.107147	-0.0589172	-0.19346
sp|P47120|DOHH_YEAST	P47120	DOHH_YEAST	LIA1	Deoxyhypusine hydroxylase	83.08	22	22	22	1650000000	5180000000	80.31	22	22	22	2850000000	4520000000	34	38	-0.314809	-0.362958	0.362958	-0.0413265	0.0623511
sp|P47122|GPN1_YEAST	P47122	GPN1_YEAST	NPA3	GPN-loop GTPase 1	32.99	11	11	11	116000000	171000000	38.7	14	14	14	558000000	912000000	6	9	-0.304169	-0.545437	0.545437	-0.0306862	0.24483
sp|P47123|MOG1_YEAST	P47123	MOG1_YEAST	MOG1	Nuclear import protein MOG1	28.44	4	4	4	28800000	32300000	33.49	6	6	6	267000000	440000000	4	4	-0.00968247	-0.393456	0.393456	0.2638	0.092849
sp|P47124|HOC1_YEAST	P47124	HOC1_YEAST	HOC1	Putative glycosyltransferase HOC1	25.76	7	7	7	140000000	199000000	23.74	6	6	6	392000000	466000000	9	6	-0.214031	-0.20246	0.20246	0.0594521	-0.098147
sp|P47127|AIM24_YEAST	P47127	AIM24_YEAST	AIM24	Altered inheritance of mitochondria protein 24, mitochondrial	32.74	8	8	8	5376931	19700000	29.44	9	9	9	78600000	111000000	3	9	-0.19224	0.185547	-0.185547	0.0812427	-0.486154
sp|P47129|ACF4_YEAST	P47129	ACF4_YEAST	ACF4	Assembly-complementing factor 4	27.51	5	5	5	170000000	213000000	33.66	8	8	8	854000000	2080000000	2	3	-0.235039	-0.840885	0.840885	0.038444	0.540278
sp|P47130|CSN12_YEAST	P47130	CSN12_YEAST	CSN12	Cop9 signalosome complex subunit 12	8.75	3	3	3	4136202	3.31732e+06	6.86	2	2	2	18300000	23400000	2	2	0.0296216	-0.106442	0.106442	0.303104	-0.194166
sp|P47133|EMC2_YEAST	P47133	EMC2_YEAST	EMC2	ER membrane protein complex subunit 2	26.37	8	8	8	17700000	21000000	20.55	5	5	5	42500000	29400000	3	4	-0.299652	-0.120027	0.120027	-0.0261687	-0.18058
sp|P47135|JSN1_YEAST	P47135	JSN1_YEAST	JSN1	Protein JSN1	21.54	14	14	14	22700000	38800000	13.57	9	9	9	31700000	20600000	5	3	-0.44357	-0.0999631	0.0999631	-0.170087	-0.200644
sp|P47136|BUD4_YEAST	P47136	BUD4_YEAST	BUD4	Bud site selection protein 4	10.99	10	10	10	92400000	252000000	10.85	10	10	10	2860000000	3720000000	2	7	-0.175774	-0.420809	0.420809	0.0977086	0.120202
sp|P47137|YJ66_YEAST	P47137	YJ66_YEAST	YJR096W	Uncharacterized oxidoreductase YJR096W	74.47	18	18	18	721000000	839000000	76.6	19	19	19	2160000000	2660000000	18	18	0.0697545	-0.194818	0.194818	0.343237	-0.10579
sp|P47143|ADK_YEAST	P47143	ADK_YEAST	ADO1	Adenosine kinase	80.29	19	19	19	1450000000	1720000000	83.53	20	20	20	5680000000	7460000000	29	28	-0.00374583	-0.223268	0.223268	0.269737	-0.0773388
sp|P47148|PXP2_YEAST	P47148	PXP2_YEAST	PXP2	Peroxisomal protein 2	36.4	6	6	6	356457	5620430	33.22	6	6	6	24800000	37000000	2	4	-2.22694	-0.0185419	0.0185419	-1.95345	-0.282065
sp|P47149|NNF1_YEAST	P47149	NNF1_YEAST	NNF1	Kinetochore-associated protein NNF1	20.9	3	3	3	170000000	150000000	20.9	3	3	3	3720000000	199000000	2	3	0.645482	-0.0579516	0.0579516	0.918965	-0.242656
sp|P47150|RT07_YEAST	P47150	RT07_YEAST	RSM7	Small ribosomal subunit protein uS7m	40.89	9	9	9	13400000	9757298	36.03	8	8	8	86100000	143000000	3	5	0.205655	-0.387405	0.387405	0.479138	0.0867984
sp|P47154|STE24_YEAST	P47154	STE24_YEAST	STE24	CAAX prenyl protease 1	25.17	12	12	12	172000000	261000000	22.52	11	11	11	395000000	474000000	11	11	-0.234061	0.074052	-0.074052	0.0394213	-0.374659
sp|P47158|CAF17_YEAST	P47158	CAF17_YEAST	IBA57	Putative transferase CAF17, mitochondrial	9.86	3	3	3	138402	222185	20.12	7	7	7	29600000	66100000	2	2	-1.34688	-1.53819	1.53819	-1.0734	1.23758
sp|P47160|ENT3_YEAST	P47160	ENT3_YEAST	ENT3	Epsin-3	44.36	16	16	16	136000000	142000000	42.89	13	13	13	337000000	439000000	10	10	-0.388145	-0.305601	0.305601	-0.114662	0.00499414
sp|P47165|XPT1_YEAST	P47165	XPT1_YEAST	XPT1	Xanthine phosphoribosyltransferase 1	60.77	8	8	8	7914947	19100000	54.55	8	8	8	69700000	114000000	5	6	-0.0525967	-0.606153	0.606153	0.220886	0.305546
sp|P47166|SGM1_YEAST	P47166	SGM1_YEAST	SGM1	Protein SGM1	26.87	13	13	13	72600000	94600000	31.97	17	17	17	184000000	242000000	12	10	-0.386034	-0.289967	0.289967	-0.112552	-0.0106406
sp|P47169|MET5_YEAST	P47169	MET5_YEAST	MET5	Sulfite reductase [NADPH] subunit beta	28.43	23	22	22	29900000	30600000	29.06	25	24	24	137000000	395000000	10	13	-0.110558	-0.585355	0.585355	0.162925	0.284748
sp|P47170|IML1_YEAST	P47170	IML1_YEAST	IML1	Vacuolar membrane-associated protein IML1	11.62	11	11	11	3015557	73500000	11.99	13	13	13	116000000	108000000	3	7	-0.14404	-0.0179875	0.0179875	0.129443	-0.28262
sp|P47171|HIR3_YEAST	P47171	HIR3_YEAST	HIR3	Histone transcription regulator 3	4.55	4	4	4	2.04764e+06	4194984	4.07	3	3	3	16000000	35300000	3	1	-0.28026	-0.071042	0.071042	-0.00677737	-0.229565
sp|P47173|YJ9J_YEAST	P47173	YJ9J_YEAST	YJR142W	Uncharacterized protein YJR142W	22.81	8	8	8	171000000	176000000	16.67	5	5	5	2440000000	2600000000	3	7	0.195152	-0.0980374	0.0980374	0.468635	-0.20257
sp|P47176|BCA2_YEAST	P47176	BCA2_YEAST	BAT2	Branched-chain-amino-acid aminotransferase, cytosolic	61.17	19	15	15	7760000000	14900000000	65.96	21	17	17	448000000	904000000	10	13	-0.850269	-0.744764	0.744764	-0.576786	0.444157
sp|P47771|ALDH2_YEAST	P47771	ALDH2_YEAST	ALD2	Aldehyde dehydrogenase [NAD(P)+] 1	68.18	34	10	10	19700000	36000000	62.45	31	7	7	134000000	144000000	6	7	0.140277	-0.0128036	0.0128036	0.41376	-0.287803
sp|P47818|CCC1_YEAST	P47818	CCC1_YEAST	CCC1	Protein CCC1	21.43	8	8	8	48800000	77000000	31.99	10	10	10	224000000	302000000	6	10	-0.467729	-0.304471	0.304471	-0.194246	0.00386363
sp|P47822|MED21_YEAST	P47822	MED21_YEAST	SRB7	Mediator of RNA polymerase II transcription subunit 21	30.71	4	4	4	22900000	20300000	30	3	3	3	42900000	60500000	2	2	0.0817455	-0.0297408	0.0297408	0.355228	-0.270866
sp|P47912|LCF4_YEAST	P47912	LCF4_YEAST	FAA4	Long-chain-fatty-acid--CoA ligase 4	40.78	29	25	27	1210000000	1590000000	37.03	28	24	26	5840000000	7620000000	29	28	-0.227684	-0.195418	0.195418	0.045799	-0.105189
sp|P48015|GCST_YEAST	P48015	GCST_YEAST	GCV1	Aminomethyltransferase, mitochondrial	54.75	14	14	14	596000000	787000000	60.5	16	16	16	798000000	987000000	16	15	-0.249945	-0.368204	0.368204	0.0235374	0.0675967
sp|P48164|RS7B_YEAST	P48164	RS7B_YEAST	RPS7B	Small ribosomal subunit protein eS7B	77.89	25	12	12	1250000000	1430000000	69.47	24	11	11	804000000	1070000000	15	18	-0.560092	-0.405534	0.405534	-0.286609	0.104927
sp|P48231|TCB2_YEAST	P48231	TCB2_YEAST	TCB2	Tricalbin-2	18.25	17	17	17	1.71518e+06	11500000	17.57	15	14	14	48100000	92100000	5	9	0.180522	-0.460067	0.460067	0.454005	0.15946
sp|P48234|NOL10_YEAST	P48234	NOL10_YEAST	ENP2	Ribosome biogenesis protein ENP2	29.56	17	17	17	114000000	229000000	27.3	16	16	16	326000000	326000000	10	13	-0.185567	-0.188852	0.188852	0.0879157	-0.111755
sp|P48237|CCM1_YEAST	P48237	CCM1_YEAST	CCM1	Mitochondrial 15S rRNA processing factor CCM1	3.12	3	3	3	448389	566868	5.21	3	3	3	5992680	16400000	1	2	-0.400158	-0.917595	0.917595	-0.126675	0.616988
sp|P48240|MTR3_YEAST	P48240	MTR3_YEAST	MTR3	Exosome complex component MTR3	30.8	4	4	4	71400000	118000000	41.6	5	5	5	228000000	3880000000	3	5	-0.620849	-0.618377	0.618377	-0.347366	0.31777
sp|P48353|HLJ1_YEAST	P48353	HLJ1_YEAST	HLJ1	Protein HLJ1	33.04	7	7	7	150000000	217000000	33.04	7	7	7	3230000000	590000000	7	8	-0.288388	-0.476618	0.476618	-0.014905	0.176011
sp|P48360|ADRO_YEAST	P48360	ADRO_YEAST	ARH1	Probable NADPH:adrenodoxin oxidoreductase, mitochondrial	35.5	12	12	12	18800000	21500000	21.7	8	8	8	3.08704e+06	54100000	2	1	-0.341577	-0.123327	0.123327	-0.0680943	-0.17728
sp|P48361|ASK10_YEAST	P48361	ASK10_YEAST	ASK10	Activator of SKN7 protein 10	27.4	19	17	19	183000000	346000000	24.43	18	17	18	191000000	449000000	12	11	-0.112366	-0.563279	0.563279	0.161117	0.262671
sp|P48362|HGH1_YEAST	P48362	HGH1_YEAST	HGH1	Protein HGH1	47.97	15	15	15	138000000	222000000	52.03	18	18	18	631000000	839000000	11	16	-0.471465	-0.472356	0.472356	-0.197982	0.171749
sp|P48363|PFD3_YEAST	P48363	PFD3_YEAST	PAC10	Prefoldin subunit 3	58.29	9	9	9	53900000	93600000	48.74	7	7	7	107000000	227000000	8	7	-0.470857	-1.10168	1.10168	-0.197374	0.801076
[truncated: 1,167 more rows]
