# Supplementary material for: Proline-Adjacent Phosphosites on Saccharomyces cerevisiae Histone Demethylase Rph1p are Salt Stress Responsive and Important for Cell Growth Under Salt Stress
Source: Mol Cell Proteomics. 2025 Sep 8;24(10):101066. doi: 10.1016/j.mcpro.2025.101066 (PMC12546869; doi:10.1016/j.mcpro.2025.101066)
Supplement: Table S7 [file mmc3.xlsx]

## Sheet: Sheet1
Table S7. Filtered proteins quantified in 2nSILAC Rph1p-S689A experiment
Protein	Protein ID	Entry Name	Gene	Protein Description	H_S689A_1 Protein Coverage	H_S689A_1 Total Peptides	H_S689A_1 Unique Peptides	H_S689A_1 Razor Peptides	H_S689A_1 Heavy Intensity	H_S689A_1 Light Intensity	L_S689A_2 Protein Coverage	L_S689A_2 Total Peptides	L_S689A_2 Unique Peptides	L_S689A_2 Razor Peptides	L_S689A_2 Heavy Intensity	L_S689A_2 Light Intensity	H_S689A_1 Ratios HL	L_S689A_2 Ratios HL	H_S689A_1 Median Log2 Ratios HL	L_S689A_2 Median Log2 Ratios HL	L_S689A_2 Median Log2 Ratios LH (M*-1)	H_S689A_1 Median Log2 Ratios HL Normalised	L_S689A_2 Median Log2 Ratios LH Normalised
sp|A5Z2X5|YP010_YEAST	A5Z2X5	YP010_YEAST	YPR010C-A	UPF0495 protein YPR010C-A	37.5	3	3	3	53500000	153000000	37.5	3	3	3	147000000	205000000	4	3	-0.32838	-0.90587	0.90587	0.00709313	0.608616
sp|D6VTK4|STE2_YEAST	D6VTK4	STE2_YEAST	STE2	Pheromone alpha factor receptor	22.51	8	8	8	14100000	35100000	22.97	7	7	7	123000000	94700000	5	7	-0.690158	-0.64203	0.64203	-0.354684	0.344776
sp|O13297|CET1_YEAST	O13297	CET1_YEAST	CET1	mRNA-capping enzyme subunit beta	42.62	20	20	20	1350000000	1740000000	46.63	19	19	19	306000000	378000000	17	19	-0.0762916	-0.392287	0.392287	0.259182	0.0950333
sp|O13516|RS9A_YEAST	O13516	RS9A_YEAST	RPS9A	Small ribosomal subunit protein uS4A	67.51	22	1	1	5579089	5919115	67.51	25	1	1	11000000	6.90158e+06	1	1	-0.121109	-0.104986	0.104986	0.214364	-0.192268
sp|O13525|COQ4_YEAST	O13525	COQ4_YEAST	COQ4	Ubiquinone biosynthesis protein COQ4, mitochondrial	9.25	3	3	3	283000000	387000000	6.57	2	2	2	14600000	54300000	2	1	-0.169925	-1.31371	1.31371	0.165548	1.01646
sp|O13539|THP2_YEAST	O13539	THP2_YEAST	THP2	THO complex subunit THP2	27.59	4	4	4	5797710	13500000	43.68	6	6	6	18300000	46700000	2	3	-1.19622	-1.84764	1.84764	-0.860745	1.55039
sp|O13547|CCW14_YEAST	O13547	CCW14_YEAST	CCW14	Covalently-linked cell wall protein 14	18.07	4	4	4	56800000	174000000	18.07	4	4	4	291000000	320000000	4	7	-0.297773	-0.264045	0.264045	0.0377005	-0.0332087
sp|O13563|RPN13_YEAST	O13563	RPN13_YEAST	RPN13	26S proteasome regulatory subunit RPN13	34.62	6	6	6	3653743	4.71333e+06	22.44	3	3	3	48700000	52500000	2	3	-0.32419	0.168818	-0.168818	0.0112836	-0.466072
sp|O13585|YP089_YEAST	O13585	YP089_YEAST	YPR089W	Dilute domain-containing protein YPR089W	8.67	5	5	5	1020000000	690000000	17.12	10	10	10	303000000	304000000	5	7	-0.772558	-0.883058	0.883058	-0.437085	0.585804
sp|O14455|RL36B_YEAST	O14455	RL36B_YEAST	RPL36B	Large ribosomal subunit protein eL36B	59	10	2	10	29400000000	35200000000	57	8	2	8	11800000000	14000000000	20	19	-0.37349	-0.382358	0.382358	-0.038017	0.0851041
sp|O14467|MBF1_YEAST	O14467	MBF1_YEAST	MBF1	Multiprotein-bridging factor 1	68.87	13	13	13	50500000000	69000000000	68.87	14	14	14	13100000000	18200000000	24	21	-0.310228	-0.235732	0.235732	0.0252452	-0.0615224
sp|O43137|YB085_YEAST	O43137	YB085_YEAST	YBR085C-A	Uncharacterized protein YBR085C-A	76.47	6	6	6	139000000	844000000	76.47	8	8	8	373000000	468000000	6	9	-0.376627	-0.279661	0.279661	-0.0411534	-0.0175928
sp|O60200|MDM35_YEAST	O60200	MDM35_YEAST	MDM35	Mitochondrial distribution and morphology protein 35	50	3	3	3	39176.3	1.18825e+06	33.72	2	2	2	92200000	211000000	1	1	0.0165864	-1.86313	1.86313	0.35206	1.56587
sp|O74700|TIM9_YEAST	O74700	TIM9_YEAST	TIM9	Mitochondrial import inner membrane translocase subunit TIM9	59.77	4	4	4	332000000	456000000	59.77	7	7	7	170000000	214000000	4	8	-0.10986	-0.0415153	0.0415153	0.225613	-0.255739
sp|O75012|MRP10_YEAST	O75012	MRP10_YEAST	MRP10	Small ribosomal subunit protein mS37	11.58	2	2	2	12200000	18000000	11.58	2	2	2	9349357	15000000	2	1	0.741003	-0.178674	0.178674	1.07648	-0.11858
sp|O94742|SEM1_YEAST	O94742	SEM1_YEAST	SEM1	26S proteasome complex subunit SEM1	39.33	2	2	2	1.98539e+06	2.84713e+06	48.31	3	3	3	11200000	13700000	1	4	-0.0021265	-0.796726	0.796726	0.333347	0.499472
sp|P00044|CYC1_YEAST	P00044	CYC1_YEAST	CYC1	Cytochrome c isoform 1	49.54	5	3	5	4420000000	3240000000	39.45	4	2	4	1180000000	1060000000	8	6	0.26859	-0.00445377	0.00445377	0.604064	-0.2928
sp|P00045|CYC7_YEAST	P00045	CYC7_YEAST	CYC7	Cytochrome c isoform 2	37.17	4	2	2	1410000000	1690000000	48.67	6	4	4	257000000	371000000	2	2	0.0404386	-0.402373	0.402373	0.375912	0.105119
sp|P00127|QCR6_YEAST	P00127	QCR6_YEAST	QCR6	Cytochrome b-c1 complex subunit 6, mitochondrial	31.97	2	2	2	6120000000	7190000000	31.97	2	2	2	5470000000	6280000000	3	5	0.146096	0.0155332	-0.0155332	0.481569	-0.312787
sp|P00128|QCR7_YEAST	P00128	QCR7_YEAST	QCR7	Cytochrome b-c1 complex subunit 7, mitochondrial	75.59	10	10	10	664000000	872000000	85.83	11	11	11	1250000000	1730000000	9	13	-0.319439	-0.422151	0.422151	0.0160341	0.124897
sp|P00175|CYB2_YEAST	P00175	CYB2_YEAST	CYB2	L-lactate dehydrogenase (cytochrome)	12.69	4	4	4	574664	471928	14.55	6	6	6	2.83113e+06	34700000	2	4	0.725573	-0.431156	0.431156	1.06105	0.133902
sp|P00330|ADH1_YEAST	P00330	ADH1_YEAST	ADH1	Alcohol dehydrogenase 1	75	30	22	30	137000000000	145000000000	75	29	21	29	108000000000	106000000000	94	94	0.0649649	-0.00200667	0.00200667	0.400438	-0.295247
sp|P00358|G3P2_YEAST	P00358	G3P2_YEAST	TDH2	Glyceraldehyde-3-phosphate dehydrogenase 2	82.83	35	5	7	2740000000	3380000000	72.29	33	5	6	4780000000	5230000000	27	35	-0.457971	0.152839	-0.152839	-0.122498	-0.450093
sp|P00359|G3P3_YEAST	P00359	G3P3_YEAST	TDH3	Glyceraldehyde-3-phosphate dehydrogenase 3	93.07	45	16	45	652000000000	679000000000	91.27	42	14	42	846000000000	933000000000	210	205	-0.259368	-0.28473	0.28473	0.0761055	-0.012524
sp|P00360|G3P1_YEAST	P00360	G3P1_YEAST	TDH1	Glyceraldehyde-3-phosphate dehydrogenase 1	79.52	37	20	20	7280000000	5710000000	79.52	36	21	21	9780000000	10900000000	39	43	1.1376	0.106768	-0.106768	1.47308	-0.404022
sp|P00410|COX2_YEAST	P00410	COX2_YEAST	COX2	Cytochrome c oxidase subunit 2	33.47	5	5	5	120000000	190000000	30.68	4	4	4	71800000	119000000	4	6	-0.151066	-0.38776	0.38776	0.184407	0.0905059
sp|P00424|COX5A_YEAST	P00424	COX5A_YEAST	COX5A	Cytochrome c oxidase subunit 5A, mitochondrial	42.48	5	4	5	230000000	1220000000	28.1	3	2	3	1140000000	1340000000	3	5	-2.32099	-0.29988	0.29988	-1.98552	0.00262635
sp|P00425|COX5B_YEAST	P00425	COX5B_YEAST	COX5B	Cytochrome c oxidase subunit 5B, mitochondrial	42.38	5	4	4	25500000	39600000	27.81	4	3	3	30700000	40300000	2	3	-0.801019	-0.34119	0.34119	-0.465546	0.043936
sp|P00427|COX6_YEAST	P00427	COX6_YEAST	COX6	Cytochrome c oxidase subunit 6, mitochondrial	54.73	8	8	8	458000000	666000000	54.73	8	8	8	1080000000	1260000000	10	12	-0.106196	-0.125994	0.125994	0.229277	-0.17126
sp|P00431|CCPR_YEAST	P00431	CCPR_YEAST	CCP1	Cytochrome c peroxidase, mitochondrial	49.03	17	17	17	6940000000	4770000000	62.33	19	19	19	1970000000	2440000000	25	34	0.165422	-0.130042	0.130042	0.500896	-0.167212
sp|P00445|SODC_YEAST	P00445	SODC_YEAST	SOD1	Superoxide dismutase [Cu-Zn]	100	21	21	21	63500000000	63300000000	100	24	24	24	35900000000	43200000000	49	54	0.0419381	-0.0235934	0.0235934	0.377411	-0.273661
sp|P00447|SODM_YEAST	P00447	SODM_YEAST	SOD2	Superoxide dismutase [Mn], mitochondrial	59.66	11	11	11	12300000000	13100000000	59.66	11	11	11	2940000000	5250000000	14	12	-0.173328	0.146188	-0.146188	0.162146	-0.443442
sp|P00498|HIS1_YEAST	P00498	HIS1_YEAST	HIS1	ATP phosphoribosyltransferase	64.65	19	19	19	8470000000	11600000000	57.91	21	21	21	2820000000	3520000000	26	31	-0.0603058	-0.12058	0.12058	0.275167	-0.176674
sp|P00546|CDK1_YEAST	P00546	CDK1_YEAST	CDC28	Cyclin-dependent kinase 1	47.32	16	15	16	1590000000	1750000000	60.4	21	20	21	1060000000	1090000000	16	19	-0.112213	-0.338249	0.338249	0.22326	0.0409953
sp|P00549|KPYK1_YEAST	P00549	KPYK1_YEAST	CDC19	Pyruvate kinase 1	91.8	59	55	59	446000000000	460000000000	91.4	58	54	58	161000000000	177000000000	197	211	-0.162357	-0.240848	0.240848	0.173116	-0.056406
sp|P00560|PGK_YEAST	P00560	PGK_YEAST	PGK1	Phosphoglycerate kinase	93.51	57	57	57	319000000000	291000000000	88.46	53	53	53	325000000000	141000000000	155	147	-0.0208371	-0.126517	0.126517	0.314636	-0.170737
sp|P00572|KTHY_YEAST	P00572	KTHY_YEAST	CDC8	Thymidylate kinase	9.72	2	2	2	525057	22100000	15.28	3	3	3	21100000	23100000	1	2	-0.671623	-0.165616	0.165616	-0.33615	-0.131638
sp|P00724|INV2_YEAST	P00724	INV2_YEAST	SUC2	Invertase 2	19.92	6	6	6	14300000	13100000	11.09	4	4	4	46500000	51500000	4	3	-0.169324	-0.0842213	0.0842213	0.166149	-0.213033
sp|P00729|CBPY_YEAST	P00729	CBPY_YEAST	PRC1	Carboxypeptidase Y	29.51	11	11	11	880000000	528000000	35.9	12	12	12	514000000	715000000	12	14	0.421577	-0.667935	0.667935	0.757051	0.370681
sp|P00812|ARGI_YEAST	P00812	ARGI_YEAST	CAR1	Arginase	69.67	20	20	20	2100000000	2630000000	68.77	19	19	19	1900000000	2590000000	23	30	-0.293243	-0.191517	0.191517	0.0422302	-0.105737
sp|P00815|HIS2_YEAST	P00815	HIS2_YEAST	HIS4	Histidine biosynthesis trifunctional protein	60.33	44	44	44	13600000000	17300000000	60.58	46	46	46	5350000000	8800000000	64	62	-0.273203	-0.361499	0.361499	0.0622701	0.0642446
sp|P00817|IPYR_YEAST	P00817	IPYR_YEAST	IPP1	Inorganic pyrophosphatase	87.8	27	26	27	11200000000	13600000000	84.32	27	26	27	10300000000	15400000000	50	49	-0.211624	-0.333576	0.333576	0.12385	0.0363222
sp|P00830|ATPB_YEAST	P00830	ATPB_YEAST	ATP2	ATP synthase subunit beta, mitochondrial	72.21	30	30	30	10500000000	12800000000	71.82	30	30	30	10800000000	13400000000	52	55	-0.140036	-0.0312227	0.0312227	0.195437	-0.266031
sp|P00890|CISY1_YEAST	P00890	CISY1_YEAST	CIT1	Citrate synthase, mitochondrial	55.53	29	28	29	3510000000	3630000000	54.91	28	26	28	3320000000	3510000000	30	34	-0.0437649	-0.0666653	0.0666653	0.291708	-0.230589
sp|P00899|TRPE_YEAST	P00899	TRPE_YEAST	TRP2	Anthranilate synthase component 1	63.91	34	34	34	10800000000	13900000000	63.51	33	33	33	6290000000	7490000000	48	49	-0.144252	-0.180896	0.180896	0.191222	-0.116358
sp|P00924|ENO1_YEAST	P00924	ENO1_YEAST	ENO1	Enolase 1	81.69	42	22	22	72700000000	29600000000	82.15	42	23	23	53300000000	49700000000	44	41	0.409226	0.0308997	-0.0308997	0.744699	-0.328154
sp|P00925|ENO2_YEAST	P00925	ENO2_YEAST	ENO2	Enolase 2	86.5	44	24	44	555000000000	586000000000	83.3	43	24	43	244000000000	260000000000	172	166	-0.0680167	-0.049964	0.049964	0.267457	-0.24729
sp|P00927|THDH_YEAST	P00927	THDH_YEAST	ILV1	Threonine dehydratase, mitochondrial	70.66	34	34	34	15600000000	22100000000	71.35	32	32	32	2920000000	4640000000	49	47	-0.366922	-0.196373	0.196373	-0.0314483	-0.100881
sp|P00931|TRP_YEAST	P00931	TRP_YEAST	TRP5	Tryptophan synthase	77.65	45	45	45	21300000000	25300000000	82.32	53	53	53	10600000000	17300000000	81	95	-0.0474956	-0.279028	0.279028	0.287978	-0.0182264
sp|P00937|TRPG_YEAST	P00937	TRPG_YEAST	TRP3	Multifunctional tryptophan biosynthesis protein	68.8	35	35	35	4940000000	10200000000	57.02	30	30	30	2070000000	8040000000	34	39	-0.220286	-0.191382	0.191382	0.115187	-0.105872
sp|P00942|TPIS_YEAST	P00942	TPIS_YEAST	TPI1	Triosephosphate isomerase	75.4	20	20	20	34600000000	70400000000	75.4	23	23	23	21800000000	20200000000	41	35	-0.0450644	0.510221	-0.510221	0.290409	-0.807475
sp|P00950|PMG1_YEAST	P00950	PMG1_YEAST	GPM1	Phosphoglycerate mutase 1	84.21	34	34	34	194000000000	214000000000	91.5	33	33	33	167000000000	189000000000	88	86	0.0208007	-0.0244877	0.0244877	0.356274	-0.272766
sp|P00958|SYMC_YEAST	P00958	SYMC_YEAST	MES1	Methionine--tRNA ligase, cytoplasmic	61.38	42	42	42	5220000000	5730000000	59.25	43	43	43	4050000000	5610000000	47	57	-0.31049	-0.361253	0.361253	0.0249829	0.0639994
sp|P01094|IPA3_YEAST	P01094	IPA3_YEAST	PAI3	Protease A inhibitor 3	63.24	5	5	5	379000000	348000000	51.47	4	4	4	292000000	328000000	7	4	0.219221	0.124504	-0.124504	0.554694	-0.421758
sp|P01097|ATIF_YEAST	P01097	ATIF_YEAST	INH1	F(1)-ATPase inhibitor IF(1), mitochondrial	42.35	6	6	6	1010000000	958000000	51.76	8	8	8	938000000	1270000000	6	11	0.347571	0.354495	-0.354495	0.683044	-0.651749
sp|P01098|STF1_YEAST	P01098	STF1_YEAST	STF1	F(1)-ATPase inhibitor STF1, mitochondrial	47.67	7	7	7	1750000000	2110000000	47.67	8	8	8	666000000	883000000	6	5	0.0566439	0.043236	-0.043236	0.392117	-0.34049
sp|P01119|RAS1_YEAST	P01119	RAS1_YEAST	RAS1	Ras-like protein 1	63.43	17	16	16	1290000000	1670000000	58.25	17	16	16	595000000	728000000	16	18	-0.0907584	-0.0827012	0.0827012	0.244715	-0.214553
sp|P01120|RAS2_YEAST	P01120	RAS2_YEAST	RAS2	Ras-like protein 2	69.88	24	23	24	4650000000	5150000000	72.05	26	25	26	3430000000	4300000000	30	31	-0.162085	-0.145419	0.145419	0.173388	-0.151835
sp|P01123|YPT1_YEAST	P01123	YPT1_YEAST	YPT1	GTP-binding protein YPT1	67.48	20	19	20	3340000000	4250000000	82.52	20	19	20	1330000000	1630000000	32	38	-0.195268	-0.142772	0.142772	0.140206	-0.154482
sp|P02294|H2B2_YEAST	P02294	H2B2_YEAST	HTB2	Histone H2B.2	82.44	17	5	17	14300000000	17500000000	81.68	17	5	17	6800000000	8290000000	22	22	-0.058827	-0.114624	0.114624	0.276646	-0.18263
sp|P02309|H4_YEAST	P02309	H4_YEAST	HHF1	Histone H4	58.25	13	13	13	8010000000	12000000000	57.28	11	11	11	6340000000	8300000000	18	17	0.0875802	0.0837463	-0.0837463	0.423053	-0.381
sp|P02400|RLA4_YEAST	P02400	RLA4_YEAST	RPP2B	Large ribosomal subunit protein P2B	88.18	10	10	10	1990000000	3280000000	88.18	10	10	10	4040000000	4580000000	21	20	-0.122122	-0.549767	0.549767	0.213351	0.252513
sp|P02406|RL28_YEAST	P02406	RL28_YEAST	RPL28	Large ribosomal subunit protein uL15	65.1	14	14	14	47500000000	71900000000	55.03	12	12	12	32500000000	47600000000	25	28	-0.221891	-0.228126	0.228126	0.113582	-0.0691282
sp|P02407|RS17A_YEAST	P02407	RS17A_YEAST	RPS17A	Small ribosomal subunit protein eS17A	72.06	18	0	18	30800000000	42300000000	70.59	17	0	17	25200000000	31300000000	33	28	-0.182584	-0.0758973	0.0758973	0.152889	-0.221357
sp|P02557|TBB_YEAST	P02557	TBB_YEAST	TUB2	Tubulin beta chain	61.05	24	24	24	3270000000	4020000000	60.61	22	22	22	3200000000	4540000000	36	42	-0.209856	-0.28847	0.28847	0.125617	-0.00878372
sp|P02829|HSP82_YEAST	P02829	HSP82_YEAST	HSP82	ATP-dependent molecular chaperone HSP82	59.52	61	12	12	3140000000	3680000000	60.08	61	11	11	3930000000	5020000000	19	20	-0.096818	-0.193206	0.193206	0.238655	-0.104048
sp|P02992|EFTU_YEAST	P02992	EFTU_YEAST	TUF1	Elongation factor Tu, mitochondrial	69.79	25	25	25	3990000000	6150000000	74.14	28	28	28	2760000000	4100000000	33	39	-0.0629576	-0.30402	0.30402	0.272516	0.00676625
sp|P02994|EF1A_YEAST	P02994	EF1A_YEAST	TEF1	Elongation factor 1-alpha	88.21	61	61	61	477000000000	708000000000	86.24	55	55	55	323000000000	360000000000	161	144	-0.330079	-0.306401	0.306401	0.00539379	0.00914748
sp|P03871|REP1_YEAST	P03871	REP1_YEAST	REP1	Partitioning protein REP1	26.81	6	6	6	11200000	72600000	28.42	6	6	6	4283978	2.35125e+06	2	1	-2.45627	0.0828075	-0.0828075	-2.1208	-0.380061
sp|P03872|REP2_YEAST	P03872	REP2_YEAST	REP2	Partitioning protein REP2	41.89	12	12	12	533000000	2090000000	35.47	7	7	7	260000000	307000000	8	6	-1.6864	-0.0203812	0.0203812	-1.35093	-0.276873
sp|P03962|PYRF_YEAST	P03962	PYRF_YEAST	URA3	Orotidine 5'-phosphate decarboxylase	58.8	11	11	11	402000000	492000000	58.05	13	13	13	536000000	425000000	17	14	-0.345301	-0.229776	0.229776	-0.00982791	-0.0674777
sp|P03965|CARB_YEAST	P03965	CARB_YEAST	CPA2	Carbamoyl phosphate synthase arginine-specific large chain	69.41	91	88	91	41700000000	68200000000	68.69	79	77	79	14000000000	18300000000	141	136	-0.714169	-0.399006	0.399006	-0.378696	0.101752
sp|P04037|COX4_YEAST	P04037	COX4_YEAST	COX4	Cytochrome c oxidase subunit 4, mitochondrial	79.35	9	9	9	233000000	272000000	79.35	9	9	9	513000000	813000000	12	17	0.159078	-0.379437	0.379437	0.494552	0.0821826
sp|P04046|PUR1_YEAST	P04046	PUR1_YEAST	ADE4	Amidophosphoribosyltransferase	66.86	27	27	27	2330000000	2730000000	74.12	33	33	33	1110000000	1320000000	25	38	-0.183624	-0.221053	0.221053	0.151849	-0.0762008
sp|P04050|RPB1_YEAST	P04050	RPB1_YEAST	RPO21	DNA-directed RNA polymerase II subunit RPB1	43.8	63	62	62	5610000000	7960000000	48.01	64	63	63	4000000000	5370000000	72	83	-0.371104	-0.290092	0.290092	-0.0356305	-0.00716176
sp|P04051|RPC1_YEAST	P04051	RPC1_YEAST	RPO31	DNA-directed RNA polymerase III subunit RPC1	26.64	24	24	24	266000000	850000000	28.7	28	28	28	1540000000	604000000	17	20	-0.806267	-0.479455	0.479455	-0.470794	0.182201
sp|P04076|ARLY_YEAST	P04076	ARLY_YEAST	ARG4	Argininosuccinate lyase	52.27	26	26	26	31100000000	38200000000	52.48	29	29	29	14800000000	16700000000	40	52	-0.233184	-0.0845082	0.0845082	0.102289	-0.212746
sp|P04147|PABP_YEAST	P04147	PABP_YEAST	PAB1	Polyadenylate-binding protein, cytoplasmic and nuclear	80.07	56	56	56	48200000000	61900000000	80.59	53	53	53	22500000000	29200000000	90	100	-0.181555	-0.045147	0.045147	0.153918	-0.252107
sp|P04161|PUR3_YEAST	P04161	PUR3_YEAST	ADE8	Phosphoribosylglycinamide formyltransferase	32.24	6	6	6	61700000	99800000	23.83	5	5	5	175000000	174000000	5	5	-0.736102	0.193907	-0.193907	-0.400629	-0.491161
sp|P04449|RL24A_YEAST	P04449	RL24A_YEAST	RPL24A	Large ribosomal subunit protein eL24A	41.94	14	3	14	10200000000	13200000000	40.65	12	3	12	10100000000	5950000000	23	15	-0.0496372	-0.00968657	0.00968657	0.285836	-0.287567
sp|P04456|RL25_YEAST	P04456	RL25_YEAST	RPL25	Large ribosomal subunit protein uL23	66.2	15	15	15	47200000000	40000000000	59.86	11	11	11	20200000000	22800000000	26	24	-0.238541	-0.192778	0.192778	0.0969325	-0.104476
sp|P04650|RL39_YEAST	P04650	RL39_YEAST	RPL39	Large ribosomal subunit protein eL39	37.25	4	4	4	6830000000	7870000000	37.25	4	4	4	888000000	1470000000	5	5	-0.0958558	-0.605492	0.605492	0.239617	0.308238
sp|P04786|TOP1_YEAST	P04786	TOP1_YEAST	TOP1	DNA topoisomerase 1	23.41	17	17	17	697000000	3860000000	33.55	23	23	23	464000000	313000000	12	19	-0.090355	-0.0202346	0.0202346	0.245118	-0.277019
sp|P04801|SYTC_YEAST	P04801	SYTC_YEAST	THS1	Threonine--tRNA ligase, cytoplasmic	67.3	57	57	57	18800000000	27700000000	63.08	54	54	54	11900000000	16400000000	83	86	-0.356802	-0.194858	0.194858	-0.0213286	-0.102396
sp|P04802|SYDC_YEAST	P04802	SYDC_YEAST	DPS1	Aspartate--tRNA ligase, cytoplasmic	75.04	56	56	56	36700000000	61500000000	77.2	58	58	58	37200000000	50100000000	80	84	-0.176772	-0.158412	0.158412	0.158701	-0.138842
sp|P04803|SYWM_YEAST	P04803	SYWM_YEAST	MSW1	Tryptophan--tRNA ligase, mitochondrial	18.21	4	4	4	842000000	1550000000	22.43	5	5	5	293000000	484000000	2	6	-0.726265	-0.363238	0.363238	-0.390792	0.0659838
sp|P04806|HXKA_YEAST	P04806	HXKA_YEAST	HXK1	Hexokinase-1	75.88	38	36	36	49200000000	59000000000	80	37	35	35	33200000000	40800000000	73	67	-0.090385	-0.379571	0.379571	0.245088	0.0823166
sp|P04807|HXKB_YEAST	P04807	HXKB_YEAST	HXK2	Hexokinase-2	82.3	36	34	36	41500000000	51400000000	87.65	34	32	34	10400000000	13700000000	61	69	-0.591058	-0.326664	0.326664	-0.255584	0.0294099
sp|P04819|DNLI1_YEAST	P04819	DNLI1_YEAST	CDC9	DNA ligase 1	36.03	17	17	17	555000000	788000000	45.17	21	21	21	349000000	612000000	12	16	0.243805	-0.479473	0.479473	0.579278	0.182219
sp|P04821|CDC25_YEAST	P04821	CDC25_YEAST	CDC25	Cell division control protein 25	7.3	10	9	9	339000000	84800000	14.54	15	14	14	56300000	77200000	6	5	-0.557901	-0.42265	0.42265	-0.222428	0.125396
sp|P04840|VDAC1_YEAST	P04840	VDAC1_YEAST	POR1	Non-selective voltage-gated ion channel 1	84.1	23	23	23	65000000000	75900000000	81.98	22	22	22	12900000000	17900000000	47	44	-0.198397	-0.159969	0.159969	0.137076	-0.137285
sp|P04911|H2A1_YEAST	P04911	H2A1_YEAST	HTA1	Histone H2A.1	40.91	9	0	9	56000000000	55400000000	40.91	9	0	9	2960000000	3770000000	14	17	-0.0881638	-0.0564364	0.0564364	0.247309	-0.240818
sp|P05030|PMA1_YEAST	P05030	PMA1_YEAST	PMA1	Plasma membrane ATPase 1	51.2	57	22	57	68200000000	99400000000	52.07	55	20	55	37900000000	53200000000	134	142	-0.476652	-0.268017	0.268017	-0.141179	-0.0292369
sp|P05150|OTC_YEAST	P05150	OTC_YEAST	ARG3	Ornithine carbamoyltransferase	51.18	11	11	11	802000000	835000000	45.27	10	10	10	136000000	124000000	5	7	0.398583	0.079113	-0.079113	0.734056	-0.376367
sp|P05317|RLA0_YEAST	P05317	RLA0_YEAST	RPP0	Large ribosomal subunit protein uL10	44.23	19	19	19	56200000000	59300000000	42.31	18	18	18	20100000000	24000000000	44	42	-0.183325	-0.0631325	0.0631325	0.152148	-0.234121
sp|P05319|RLA2_YEAST	P05319	RLA2_YEAST	RPP2A	Large ribosomal subunit protein P2A	54.72	6	6	6	88400000	328000000	54.72	5	5	5	16600000	26000000	9	11	-0.000362	-0.236387	0.236387	0.335111	-0.0608671
sp|P05373|HEM2_YEAST	P05373	HEM2_YEAST	HEM2	Delta-aminolevulinic acid dehydratase	61.4	16	16	16	818000000	756000000	67.25	17	17	17	985000000	1030000000	23	25	-0.0737496	-0.209734	0.209734	0.261724	-0.0875196
sp|P05374|CHO2_YEAST	P05374	CHO2_YEAST	CHO2	Phosphatidylethanolamine N-methyltransferase	34.18	27	25	26	3070000000	4350000000	31.3	23	21	22	1430000000	1750000000	22	28	-0.348221	-0.114852	0.114852	-0.0127478	-0.182402
sp|P05375|PLMT_YEAST	P05375	PLMT_YEAST	OPI3	Phosphatidyl-N-methylethanolamine N-methyltransferase	17.96	3	3	3	2794253	3583530	27.18	4	4	4	3.61012e+06	4445687	3	3	-0.834133	-0.10124	0.10124	-0.49866	-0.196014
sp|P05453|ERF3_YEAST	P05453	ERF3_YEAST	SUP35	Eukaryotic peptide chain release factor GTP-binding subunit	63.94	36	36	36	6340000000	9630000000	59.56	37	37	37	4970000000	6680000000	57	65	-0.29008	-0.392376	0.392376	0.045393	0.0951215
sp|P05626|ATPF_YEAST	P05626	ATPF_YEAST	ATP4	ATP synthase subunit 4, mitochondrial	52.05	16	16	16	2690000000	2930000000	60.66	16	16	16	1100000000	1480000000	18	15	-0.208909	-0.0183727	0.0183727	0.126564	-0.278881
sp|P05694|METE_YEAST	P05694	METE_YEAST	MET6	5-methyltetrahydropteroyltriglutamate--homocysteine methyltransferase	75.49	69	69	69	76200000000	92700000000	73.01	65	65	65	31600000000	40900000000	110	121	-0.120671	-0.117502	0.117502	0.214802	-0.179752
sp|P05737|RL7A_YEAST	P05737	RL7A_YEAST	RPL7A	Large ribosomal subunit protein uL30A	66.39	20	1	20	49500000000	110000000000	63.52	20	1	20	68700000000	69200000000	36	31	-0.27741	-0.0501388	0.0501388	0.0580631	-0.247115
sp|P05738|RL9A_YEAST	P05738	RL9A_YEAST	RPL9A	Large ribosomal subunit protein uL6A	62.83	14	4	14	20500000000	22700000000	70.68	14	4	14	21900000000	26200000000	21	24	-0.0438467	-0.0904673	0.0904673	0.291627	-0.206787
sp|P05739|RL6B_YEAST	P05739	RL6B_YEAST	RPL6B	Large ribosomal subunit protein eL6B	84.09	29	15	15	8900000000	12200000000	82.95	26	13	13	8780000000	12300000000	19	18	-0.379867	-0.318421	0.318421	-0.0443934	0.0211675
sp|P05740|RL17A_YEAST	P05740	RL17A_YEAST	RPL17A	Large ribosomal subunit protein uL22A	58.15	12	1	1	3770000000	3280000000	58.15	12	1	1	1740000000	1080000000	2	2	0.685559	1.00094	-1.00094	1.02103	-1.2982
sp|P05743|RL26A_YEAST	P05743	RL26A_YEAST	RPL26A	Large ribosomal subunit protein uL24A	64.57	19	3	3	3720000000	5460000000	64.57	19	3	3	2610000000	2940000000	7	4	-0.335779	-0.351021	0.351021	-0.000305578	0.0537669
sp|P05744|RL33A_YEAST	P05744	RL33A_YEAST	RPL33A	Large ribosomal subunit protein eL33A	46.73	9	4	9	49600000000	58700000000	54.21	10	4	10	15000000000	18800000000	13	13	-0.183979	-0.334687	0.334687	0.151494	0.0374333
sp|P05745|RL36A_YEAST	P05745	RL36A_YEAST	RPL36A	Large ribosomal subunit protein eL36A	59	10	2	2	1210000000	777000000	57	8	2	2	537000000	649000000	7	4	-0.441455	-0.439817	0.439817	-0.105982	0.142563
sp|P05747|RL29_YEAST	P05747	RL29_YEAST	RPL29	Large ribosomal subunit protein eL29	61.02	5	5	5	4590000000	4710000000	62.71	7	7	7	12600000000	14200000000	7	11	-0.186039	0.176432	-0.176432	0.149435	-0.473686
sp|P05748|RL15A_YEAST	P05748	RL15A_YEAST	RPL15A	Large ribosomal subunit protein eL15A	58.33	18	3	18	18400000000	27700000000	59.31	17	2	17	23100000000	32600000000	26	24	-0.13216	-0.183401	0.183401	0.203313	-0.113853
sp|P05749|RL22A_YEAST	P05749	RL22A_YEAST	RPL22A	Large ribosomal subunit protein eL22A	67.77	5	3	5	1780000000	1240000000	67.77	5	3	5	1440000000	1350000000	7	7	-0.335322	-0.00456089	0.00456089	0.000151428	-0.292693
sp|P05750|RS3_YEAST	P05750	RS3_YEAST	RPS3	Small ribosomal subunit protein uS3	89.58	31	31	31	64900000000	91100000000	89.17	31	31	31	19000000000	24800000000	55	49	-0.248759	-0.114527	0.114527	0.0867139	-0.182727
sp|P05755|RS9B_YEAST	P05755	RS9B_YEAST	RPS9B	Small ribosomal subunit protein uS4B	68.72	23	2	23	120000000000	198000000000	67.18	26	2	26	30200000000	30400000000	42	46	-0.197252	-0.108517	0.108517	0.138221	-0.188737
sp|P05756|RS13_YEAST	P05756	RS13_YEAST	RPS13	Small ribosomal subunit protein uS15	70.2	13	13	13	8050000000	10600000000	70.2	14	14	14	9270000000	10900000000	17	19	-0.143064	-0.0467877	0.0467877	0.192409	-0.250466
sp|P05759|RS31_YEAST	P05759	RS31_YEAST	RPS31	Ubiquitin-ribosomal protein eS31 fusion protein	70.39	20	11	11	21800000000	19800000000	69.08	22	12	12	8240000000	11800000000	14	18	-0.208165	-0.193809	0.193809	0.127308	-0.103445
sp|P05986|KAPC_YEAST	P05986	KAPC_YEAST	TPK3	cAMP-dependent protein kinase type 3	42.21	14	7	8	212000000	312000000	40.2	13	6	6	26100000	183000000	5	3	-0.300479	-1.63006	1.63006	0.0349943	1.3328
sp|P06100|NOT2_YEAST	P06100	NOT2_YEAST	CDC36	General negative regulator of transcription subunit 2	46.6	5	5	5	20100000	32100000	38.74	4	4	4	9894402	12700000	5	4	-0.323851	-0.20579	0.20579	0.0116224	-0.0914642
sp|P06101|CDC37_YEAST	P06101	CDC37_YEAST	CDC37	Hsp90 co-chaperone Cdc37	59.29	22	22	22	3250000000	3790000000	67.19	27	27	27	1430000000	1800000000	32	32	0.0509104	-0.0243694	0.0243694	0.386384	-0.272885
sp|P06102|NOT3_YEAST	P06102	NOT3_YEAST	NOT3	General negative regulator of transcription subunit 3	38.64	32	32	32	1220000000	2930000000	39.71	30	30	30	544000000	1170000000	25	27	-0.684398	-0.429542	0.429542	-0.348924	0.132288
sp|P06103|EIF3B_YEAST	P06103	EIF3B_YEAST	PRT1	Eukaryotic translation initiation factor 3 subunit B	63.56	49	49	49	3590000000	5450000000	62.25	45	45	45	2590000000	3070000000	53	50	-0.384785	-0.346316	0.346316	-0.0493113	0.0490621
sp|P06104|UBC2_YEAST	P06104	UBC2_YEAST	RAD6	Ubiquitin-conjugating enzyme E2 2	32.56	2	2	2	815000000	1100000000	36.63	3	3	3	140000000	338000000	2	2	-0.526549	-0.361604	0.361604	-0.191075	0.0643498
sp|P06105|SC160_YEAST	P06105	SC160_YEAST	SCP160	Protein SCP160	78.23	124	124	124	50900000000	65600000000	71.28	102	102	102	10300000000	13000000000	153	155	-0.121436	-0.275679	0.275679	0.214037	-0.021575
sp|P06115|CATT_YEAST	P06115	CATT_YEAST	CTT1	Catalase T	59.61	34	34	34	55600000000	47000000000	60.68	38	38	38	28000000000	33100000000	58	54	0.207462	-0.179538	0.179538	0.542935	-0.117716
sp|P06168|ILV5_YEAST	P06168	ILV5_YEAST	ILV5	Ketol-acid reductoisomerase, mitochondrial	82.53	37	37	37	54100000000	73500000000	79.24	29	29	29	13800000000	19500000000	81	73	-0.00955871	-0.218273	0.218273	0.325915	-0.0789811
sp|P06169|PDC1_YEAST	P06169	PDC1_YEAST	PDC1	Pyruvate decarboxylase isozyme 1	66.96	44	32	44	696000000000	778000000000	66.43	42	31	42	744000000000	358000000000	185	193	-0.212151	-0.204357	0.204357	0.123322	-0.0928969
sp|P06182|CCHL_YEAST	P06182	CCHL_YEAST	CYC3	Holocytochrome-c synthase	10.41	3	3	3	1040000000	1250000000	21.93	3	3	3	87600000	136000000	4	1	-0.336883	-0.488528	0.488528	-0.00140962	0.191274
sp|P06197|PIS_YEAST	P06197	PIS_YEAST	PIS1	CDP-diacylglycerol--inositol 3-phosphatidyltransferase	23.64	7	7	7	65200000	86600000	25	7	7	7	190000000	231000000	5	8	-0.033503	-0.0466588	0.0466588	0.30197	-0.250595
sp|P06208|LEU1_YEAST	P06208	LEU1_YEAST	LEU4	2-isopropylmalate synthase	66.07	48	30	48	37200000000	40800000000	64.78	44	27	44	18200000000	17100000000	78	83	-0.0462459	-0.201656	0.201656	0.289227	-0.0955976
sp|P06242|KIN28_YEAST	P06242	KIN28_YEAST	KIN28	Serine/threonine-protein kinase KIN28	15.36	4	4	4	41100000	58900000	29.08	6	6	6	6447143	13800000	3	1	-0.515353	-1.05855	1.05855	-0.17988	0.7613
sp|P06244|KAPA_YEAST	P06244	KAPA_YEAST	TPK1	cAMP-dependent protein kinase type 1	40.81	14	8	14	888000000	1930000000	39.8	15	8	15	534000000	645000000	15	14	-0.2475	-0.283332	0.283332	0.087973	-0.0139222
sp|P06245|KAPB_YEAST	P06245	KAPB_YEAST	TPK2	cAMP-dependent protein kinase type 2	23.16	7	4	4	551000000	573000000	33.42	9	6	6	73400000	121000000	2	4	-0.617997	-0.283956	0.283956	-0.282524	-0.0132983
sp|P06367|RS14A_YEAST	P06367	RS14A_YEAST	RPS14A	Small ribosomal subunit protein uS11A	82.48	16	1	16	152000000000	245000000000	76.64	15	1	15	39400000000	46500000000	54	53	-0.360626	-0.310971	0.310971	-0.0251529	0.0137172
sp|P06634|DED1_YEAST	P06634	DED1_YEAST	DED1	ATP-dependent RNA helicase DED1	79.47	45	39	45	15600000000	20100000000	79.47	44	38	44	8230000000	10300000000	75	71	-0.136392	-0.18358	0.18358	0.199081	-0.113674
sp|P06700|SIR2_YEAST	P06700	SIR2_YEAST	SIR2	NAD-dependent histone deacetylase SIR2	16.19	5	5	5	5782651	8356336	16.73	6	5	6	28000000	73100000	1	4	0.244473	-0.905362	0.905362	0.579946	0.608108
sp|P06701|SIR3_YEAST	P06701	SIR3_YEAST	SIR3	Regulatory protein SIR3	6.24	3	3	3	104599	12500000	12.47	8	8	8	5528447	10200000	1	4	-1.01516	-0.800589	0.800589	-0.679683	0.503335
sp|P06704|CDC31_YEAST	P06704	CDC31_YEAST	CDC31	Cell division control protein 31	34.78	5	5	5	244000000	377000000	34.78	6	6	6	65000000	81800000	4	4	-0.307724	-0.0837747	0.0837747	0.0277497	-0.213479
sp|P06738|PHSG_YEAST	P06738	PHSG_YEAST	GPH1	Glycogen phosphorylase	69.07	53	53	53	8520000000	7990000000	74.06	54	54	54	3190000000	3970000000	61	58	0.219716	-0.0575063	0.0575063	0.555189	-0.239748
sp|P06773|DCTD_YEAST	P06773	DCTD_YEAST	DCD1	Deoxycytidylate deaminase	28.21	6	6	6	46500000	35000000	31.09	6	6	6	13100000	15700000	2	4	-1.08825	-0.000285	0.000284655	-0.752772	-0.296969
sp|P06774|HAP2_YEAST	P06774	HAP2_YEAST	HAP2	Transcriptional activator HAP2	21.51	3	3	3	1.72318e+06	8058555	32.45	6	6	6	10300000	10500000	2	3	-0.173222	-0.29091	0.29091	0.162251	-0.00634424
sp|P06775|HIP1_YEAST	P06775	HIP1_YEAST	HIP1	Histidine permease	5.47	2	2	2	344068	790260	5.64	3	3	3	7093661	7828546	2	3	-1.08046	-0.156382	0.156382	-0.74499	-0.140872
sp|P06776|PDE2_YEAST	P06776	PDE2_YEAST	PDE2	3',5'-cyclic-nucleotide phosphodiesterase 2	9.7	4	4	4	146000000	251000000	13.69	4	4	4	220000000	205000000	3	3	-0.771597	-0.323702	0.323702	-0.436123	0.0264478
sp|P06777|RAD1_YEAST	P06777	RAD1_YEAST	RAD1	DNA repair protein RAD1	3.82	3	3	3	119445	619515	5.36	3	3	3	13100000	6936741	3	1	-2.16538	0.589131	-0.589131	-1.82991	-0.886385
sp|P06778|RAD52_YEAST	P06778	RAD52_YEAST	RAD52	DNA repair and recombination protein RAD52	26.75	10	10	10	292000000	363000000	30.57	10	10	10	28500000	81800000	6	5	-0.275782	-0.489172	0.489172	0.059691	0.191918
sp|P06780|RHO1_YEAST	P06780	RHO1_YEAST	RHO1	GTP-binding protein RHO1	64.59	13	13	13	667000000	876000000	62.68	13	13	13	365000000	416000000	18	11	-0.18516	-0.30509	0.30509	0.150314	0.00783588
sp|P06781|RHO2_YEAST	P06781	RHO2_YEAST	RHO2	GTP-binding protein RHO2	52.08	9	7	7	511000000	62200000	45.31	8	6	6	146000000	120000000	2	2	0.615766	-0.57474	0.57474	0.951239	0.277486
sp|P06782|SNF1_YEAST	P06782	SNF1_YEAST	SNF1	Carbon catabolite-derepressing protein kinase	38.7	18	18	18	1260000000	2300000000	49.76	21	21	21	743000000	1020000000	16	23	-0.169609	0.0491175	-0.0491175	0.165864	-0.346371
sp|P06785|TYSY_YEAST	P06785	TYSY_YEAST	CDC21	Thymidylate synthase	50	13	13	13	2690000000	2810000000	64.8	17	17	17	590000000	904000000	13	16	-0.168529	-0.319097	0.319097	0.166944	0.0218434
sp|P06786|TOP2_YEAST	P06786	TOP2_YEAST	TOP2	DNA topoisomerase 2	29.62	38	38	38	5910000000	2750000000	32.07	38	38	38	1270000000	1540000000	19	33	-0.271905	-0.38597	0.38597	0.063568	0.0887157
sp|P06787|CALM_YEAST	P06787	CALM_YEAST	CMD1	Calmodulin	63.27	8	8	8	1510000000	2100000000	72.11	9	9	9	1510000000	2400000000	9	12	0.13349	-0.405736	0.405736	0.468963	0.108482
sp|P06839|RAD3_YEAST	P06839	RAD3_YEAST	RAD3	General transcription and DNA repair factor IIH helicase subunit XPD/RAD3	23.65	11	11	11	212000000	175000000	26.86	12	12	12	56700000	107000000	5	6	-0.0257278	-0.64932	0.64932	0.309745	0.352066
sp|P06843|SPT2_YEAST	P06843	SPT2_YEAST	SPT2	Protein SPT2	12.91	4	4	4	188000000	252000000	10.51	3	3	3	198000000	223000000	3	2	-0.328223	-0.607385	0.607385	0.00725026	0.310131
sp|P06844|SPT3_YEAST	P06844	SPT3_YEAST	SPT3	Protein SPT3	27	6	6	6	59600000	86600000	14.54	3	3	3	21200000	38300000	4	2	0.153522	-0.0826103	0.0826103	0.488996	-0.214644
sp|P07143|CY1_YEAST	P07143	CY1_YEAST	CYT1	Cytochrome c1, heme protein, mitochondrial	36.57	8	8	8	1580000000	2820000000	36.57	8	8	8	2050000000	2670000000	13	9	-0.594793	-0.564152	0.564152	-0.25932	0.266898
sp|P07149|FAS1_YEAST	P07149	FAS1_YEAST	FAS1	Fatty acid synthase subunit beta	64.7	120	120	120	44200000000	64300000000	64.7	120	120	120	27200000000	33900000000	189	217	-0.369486	-0.215414	0.215414	-0.0340126	-0.0818403
sp|P07170|KAD2_YEAST	P07170	KAD2_YEAST	ADK1	Adenylate kinase	91.89	27	27	27	29800000000	36700000000	87.84	27	27	27	14000000000	30000000000	67	67	-0.181041	-0.159822	0.159822	0.154432	-0.137432
sp|P07172|HIS8_YEAST	P07172	HIS8_YEAST	HIS5	Histidinol-phosphate aminotransferase	54.03	19	19	19	3550000000	5510000000	60.78	19	19	19	1480000000	1920000000	22	22	-0.215652	-0.362424	0.362424	0.119822	0.0651701
sp|P07213|TOM70_YEAST	P07213	TOM70_YEAST	TOM70	Mitochondrial import receptor subunit TOM70	64.83	47	47	47	11700000000	14100000000	63.53	47	47	47	3960000000	5030000000	56	56	-0.115904	-0.0987225	0.0987225	0.219569	-0.198531
sp|P07244|PUR2_YEAST	P07244	PUR2_YEAST	ADE57	Bifunctional purine biosynthetic protein ADE5,7	63.84	44	44	44	2440000000	3320000000	61.6	37	37	37	1150000000	1560000000	49	50	-0.345993	-0.425258	0.425258	-0.0105201	0.128004
sp|P07245|C1TC_YEAST	P07245	C1TC_YEAST	ADE3	C-1-tetrahydrofolate synthase, cytoplasmic	77.06	64	59	64	15500000000	16100000000	69.87	57	53	57	6460000000	7650000000	80	80	-0.236253	-0.205091	0.205091	0.0992206	-0.0921628
sp|P07246|ADH3_YEAST	P07246	ADH3_YEAST	ADH3	Alcohol dehydrogenase 3, mitochondrial	47.2	18	16	16	5210000000	3730000000	46.67	17	15	15	2530000000	3090000000	15	21	0.0434838	-0.0660534	0.0660534	0.378957	-0.231201
sp|P07248|ADR1_YEAST	P07248	ADR1_YEAST	ADR1	Regulatory protein ADR1	4.46	4	4	4	234000000	339000000	9.07	7	7	7	124000000	93100000	1	5	-0.331665	0.34181	-0.34181	0.00380841	-0.639064
sp|P07250|IPMK_YEAST	P07250	IPMK_YEAST	ARG82	Inositol polyphosphate multikinase	11.55	4	4	4	14300000	30200000	18.59	3	3	3	15700000	4.77448e+06	3	2	-0.946027	1.07886	-1.07886	-0.610554	-1.37612
sp|P07251|ATPA_YEAST	P07251	ATPA_YEAST	ATP1	ATP synthase subunit alpha, mitochondrial	65.14	43	43	43	26600000000	34700000000	68.26	40	40	40	27500000000	36500000000	60	59	0.0442804	-0.113503	0.113503	0.379754	-0.183751
sp|P07253|CBP6_YEAST	P07253	CBP6_YEAST	CBP6	Cytochrome B pre-mRNA-processing protein 6	28.4	5	5	5	279000000	263000000	41.36	7	7	7	96500000	160000000	3	7	0.408413	-1.23346	1.23346	0.743887	0.936202
sp|P07256|QCR1_YEAST	P07256	QCR1_YEAST	COR1	Cytochrome b-c1 complex subunit 1, mitochondrial	57.33	26	26	26	5860000000	7640000000	57.55	25	25	25	3650000000	4930000000	28	37	0.0269198	-0.156646	0.156646	0.362393	-0.140608
sp|P07257|QCR2_YEAST	P07257	QCR2_YEAST	QCR2	Cytochrome b-c1 complex subunit 2, mitochondrial	73.64	28	28	28	5290000000	3990000000	67.93	31	31	31	1250000000	1570000000	35	34	0.0294316	-0.0975242	0.0975242	0.364905	-0.19973
sp|P07258|CARA_YEAST	P07258	CARA_YEAST	CPA1	Carbamoyl phosphate synthase arginine-specific small chain	62.77	16	16	16	290000000	923000000	41.61	11	11	11	31600000	53200000	6	6	-2.71196	-0.355593	0.355593	-2.37649	0.0583395
sp|P07259|PYR1_YEAST	P07259	PYR1_YEAST	URA2	Multifunctional protein URA2	61.65	117	114	114	10200000000	14500000000	59.89	116	114	114	5070000000	7100000000	121	133	-0.351577	-0.193796	0.193796	-0.0161036	-0.103458
sp|P07260|IF4E_YEAST	P07260	IF4E_YEAST	CDC33	Eukaryotic translation initiation factor 4E	58.22	17	17	17	12100000000	14500000000	58.22	16	16	16	6190000000	7920000000	25	22	-0.249103	-0.0626443	0.0626443	0.08637	-0.23461
sp|P07262|DHE4_YEAST	P07262	DHE4_YEAST	GDH1	NADP-specific glutamate dehydrogenase 1	82.6	42	28	42	21500000000	34100000000	78.41	39	26	39	12100000000	18000000000	64	68	-0.513342	0.0020927	-0.0020927	-0.177868	-0.299347
sp|P07263|SYH_YEAST	P07263	SYH_YEAST	HTS1	Histidine--tRNA ligase, mitochondrial	63.92	35	35	35	8010000000	14900000000	53.66	31	31	31	2940000000	4040000000	56	56	-0.29911	-0.141179	0.141179	0.0363636	-0.156075
sp|P07264|LEUC_YEAST	P07264	LEUC_YEAST	LEU1	3-isopropylmalate dehydratase	69.19	63	63	63	32200000000	48200000000	66.88	59	59	59	20600000000	29600000000	96	111	-0.475235	-0.280724	0.280724	-0.139762	-0.0165302
sp|P07267|CARP_YEAST	P07267	CARP_YEAST	PEP4	Saccharopepsin	55.06	20	20	20	2650000000	2720000000	44.44	18	18	18	2990000000	2820000000	25	21	0.311649	0.151278	-0.151278	0.647123	-0.448532
sp|P07269|PHO2_YEAST	P07269	PHO2_YEAST	PHO2	Regulatory protein PHO2	13.95	5	5	5	31000000	20600000	13.42	5	5	5	81000000	117000000	3	3	0.407531	-0.295052	0.295052	0.743004	-0.00220221
sp|P07270|PHO4_YEAST	P07270	PHO4_YEAST	PHO4	Phosphate system positive regulatory protein PHO4	8.97	3	3	3	28300000	45300000	6.09	2	2	2	8188276	8877351	3	2	0.214034	1.31356	-1.31356	0.549507	-1.61081
sp|P07271|PIF1_YEAST	P07271	PIF1_YEAST	PIF1	ATP-dependent DNA helicase PIF1	9.55	5	5	5	141000000	297000000	7.8	4	4	4	3.59232e+06	13700000	4	2	-0.408196	-0.579378	0.579378	-0.0727226	0.282124
sp|P07273|TFS2_YEAST	P07273	TFS2_YEAST	DST1	Transcription elongation factor S-II	79.94	28	28	28	2680000000	5180000000	74.43	21	21	21	685000000	1030000000	30	21	-0.378128	-0.265298	0.265298	-0.0426547	-0.0319559
sp|P07274|PROF_YEAST	P07274	PROF_YEAST	PFY1	Profilin	46.83	7	7	7	2990000000	3420000000	53.17	6	6	6	1660000000	1990000000	11	9	-0.180069	0.0285704	-0.0285704	0.155404	-0.325824
sp|P07275|PUT2_YEAST	P07275	PUT2_YEAST	PUT2	Delta-1-pyrroline-5-carboxylate dehydrogenase, mitochondrial	61.22	31	31	31	5860000000	7660000000	64.7	34	34	34	2650000000	3580000000	49	49	-0.311738	-0.260963	0.260963	0.0237352	-0.0362906
sp|P07276|RAD2_YEAST	P07276	RAD2_YEAST	RAD2	DNA repair protein RAD2	5.53	3	3	3	126000000	156000000	6.5	4	4	4	34200000	51200000	2	4	-0.613506	-0.271862	0.271862	-0.278032	-0.0253917
sp|P07277|ERG12_YEAST	P07277	ERG12_YEAST	ERG12	Mevalonate kinase	43.57	12	12	12	90000000	285000000	37.7	11	11	11	129000000	125000000	10	6	-0.232193	0.171516	-0.171516	0.10328	-0.46877
sp|P07278|KAPR_YEAST	P07278	KAPR_YEAST	BCY1	cAMP-dependent protein kinase regulatory subunit	75.96	31	31	31	9310000000	11000000000	70.19	25	25	25	6750000000	11300000000	31	29	0.0391581	-0.262644	0.262644	0.374631	-0.0346099
sp|P07280|RS19A_YEAST	P07280	RS19A_YEAST	RPS19A	Small ribosomal subunit protein eS19A	80.56	16	1	16	66300000000	79300000000	75.69	16	0	16	71900000000	82600000000	30	28	-0.0272648	-0.257046	0.257046	0.308208	-0.0402081
sp|P07283|PMM_YEAST	P07283	PMM_YEAST	SEC53	Phosphomannomutase	80.31	25	25	25	24300000000	20000000000	83.07	27	27	27	21900000000	24800000000	33	36	0.0412058	0.091057	-0.091057	0.376679	-0.388311
sp|P07284|SYSC_YEAST	P07284	SYSC_YEAST	SES1	Serine--tRNA ligase, cytoplasmic	77.92	46	46	46	27900000000	29600000000	77.06	45	45	45	12300000000	14900000000	63	78	-0.294878	-0.0485233	0.0485233	0.0405956	-0.248731
sp|P07285|TRPD_YEAST	P07285	TRPD_YEAST	TRP4	Anthranilate phosphoribosyltransferase	40.26	14	14	14	900000000	1090000000	35.26	11	11	11	432000000	364000000	14	11	-0.0948091	0.204962	-0.204962	0.240664	-0.502216
sp|P07342|ILVB_YEAST	P07342	ILVB_YEAST	ILV2	Acetolactate synthase catalytic subunit, mitochondrial	63.03	43	43	43	27200000000	35500000000	61.43	43	43	43	16900000000	21800000000	59	68	-0.0966371	-0.520067	0.520067	0.238836	0.222813
sp|P07347|ARD1_YEAST	P07347	ARD1_YEAST	ARD1	N-terminal acetyltransferase A complex catalytic subunit ARD1	68.07	16	16	16	2810000000	3450000000	57.56	13	13	13	676000000	442000000	17	16	-0.290127	-0.166836	0.166836	0.0453465	-0.130418
sp|P07560|SEC4_YEAST	P07560	SEC4_YEAST	SEC4	Ras-related protein SEC4	79.53	16	15	15	3930000000	227000000	67.44	14	13	13	294000000	304000000	13	13	-0.00687512	0.0786194	-0.0786194	0.328598	-0.375873
sp|P07702|LYS2_YEAST	P07702	LYS2_YEAST	LYS2	L-2-aminoadipate reductase	57.69	64	64	64	7190000000	9320000000	56.54	61	61	61	4490000000	6770000000	72	81	-0.412927	-0.411548	0.411548	-0.0774536	0.114294
sp|P07703|RPAC1_YEAST	P07703	RPAC1_YEAST	RPC40	DNA-directed RNA polymerases I and III subunit RPAC1	70.75	24	24	24	2870000000	4040000000	63.28	23	23	23	2630000000	4100000000	18	23	-0.254291	-0.123806	0.123806	0.081182	-0.173448
sp|P07806|SYV_YEAST	P07806	SYV_YEAST	VAS1	Valine--tRNA ligase, mitochondrial	63.41	69	69	69	37900000000	66100000000	64.22	67	67	67	8110000000	10100000000	85	88	-0.313078	-0.235421	0.235421	0.0223953	-0.0618333
sp|P07807|DYR_YEAST	P07807	DYR_YEAST	DFR1	Dihydrofolate reductase	15.17	3	3	3	346000000	809000000	21.8	4	4	4	26300000	53600000	2	4	-0.143243	-0.922294	0.922294	0.19223	0.62504
sp|P07834|CDC4_YEAST	P07834	CDC4_YEAST	CDC4	Cell division control protein 4	7.57	3	3	3	10700000	20600000	10.53	4	4	4	6547787	23600000	2	2	-0.493267	0.551045	-0.551045	-0.157793	-0.848299
sp|P07884|MOD5_YEAST	P07884	MOD5_YEAST	MOD5	tRNA dimethylallyltransferase	11.21	3	3	3	4.78933e+06	167000000	4.67	2	2	2	7751007	5079587	1	1	-2.75184	-0.354753	0.354753	-2.41636	0.0574995
sp|P07991|OAT_YEAST	P07991	OAT_YEAST	CAR2	Ornithine aminotransferase	92.92	31	31	31	8660000000	10200000000	87.74	29	29	29	5580000000	8090000000	45	48	-0.377557	-0.406891	0.406891	-0.0420838	0.109637
sp|P08004|CHS1_YEAST	P08004	CHS1_YEAST	CHS1	Chitin synthase 1	13.88	10	10	10	238000000	481000000	22.46	18	18	18	148000000	403000000	7	12	-0.917762	-0.542001	0.542001	-0.582289	0.244747
sp|P08018|PBS2_YEAST	P08018	PBS2_YEAST	PBS2	MAP kinase kinase PBS2	42.51	18	18	18	1080000000	1590000000	51.95	22	22	22	1240000000	1930000000	13	23	-0.504584	-0.37622	0.37622	-0.169111	0.0789658
sp|P08067|UCRI_YEAST	P08067	UCRI_YEAST	RIP1	Cytochrome b-c1 complex subunit Rieske, mitochondrial	50.23	9	9	9	2240000000	3030000000	35.81	8	8	8	396000000	499000000	12	10	-0.375015	-0.558851	0.558851	-0.0395417	0.261597
sp|P08153|SWI5_YEAST	P08153	SWI5_YEAST	SWI5	Transcriptional factor SWI5	12.27	5	5	5	224254	939752	7.62	3	3	3	1.2408e+06	5.94422e+06	2	2	-0.580209	-1.41364	1.41364	-0.244736	1.11639
sp|P08417|FUMH_YEAST	P08417	FUMH_YEAST	FUM1	Fumarate hydratase, mitochondrial	58.61	22	22	22	5230000000	4770000000	57.58	20	20	20	2890000000	2740000000	26	29	-0.369504	-0.334614	0.334614	-0.0340309	0.0373596
sp|P08425|SYFM_YEAST	P08425	SYFM_YEAST	MSF1	Phenylalanine--tRNA ligase, mitochondrial	8.96	3	3	3	25633.6	4459476	8.1	2	2	2	281471	539574	1	1	1.11954	-0.654006	0.654006	1.45502	0.356752
sp|P08432|DCOR_YEAST	P08432	DCOR_YEAST	SPE1	Ornithine decarboxylase	16.95	5	5	5	22800000	30900000	17.81	5	5	5	220000000	318000000	2	5	-0.301986	-0.383404	0.383404	0.0334877	0.08615
sp|P08456|PSS_YEAST	P08456	PSS_YEAST	CHO1	CDP-diacylglycerol--serine O-phosphatidyltransferase	20.65	5	5	5	1640000000	2190000000	20.65	5	5	5	2920000000	3400000000	9	6	-0.437178	-0.717943	0.717943	-0.101705	0.420689
sp|P08466|NUC1_YEAST	P08466	NUC1_YEAST	NUC1	Mitochondrial nuclease	53.5	11	11	11	432000000	582000000	50.15	10	10	10	201000000	144000000	8	7	-0.771098	0.404798	-0.404798	-0.435625	-0.702052
sp|P08518|RPB2_YEAST	P08518	RPB2_YEAST	RPB2	DNA-directed RNA polymerase II subunit RPB2	53.76	62	62	62	6460000000	10400000000	50.98	56	56	56	3820000000	6660000000	53	71	-0.302503	-0.245184	0.245184	0.0329705	-0.0520702
sp|P08524|ERG20_YEAST	P08524	ERG20_YEAST	ERG20	Farnesyl pyrophosphate synthase	50.28	25	25	25	2770000000	3510000000	51.7	22	22	22	2990000000	3690000000	33	33	-0.246756	-0.069237	0.069237	0.0887168	-0.228017
sp|P08525|QCR8_YEAST	P08525	QCR8_YEAST	QCR8	Cytochrome b-c1 complex subunit 8, mitochondrial	21.28	2	2	2	68300000	94900000	53.19	4	4	4	64000000	112000000	2	3	-0.287213	-0.298744	0.298744	0.0482599	0.00148988
sp|P08536|MET3_YEAST	P08536	MET3_YEAST	MET3	Sulfate adenylyltransferase	11.55	3	3	3	925407	1.24377e+06	6.85	2	2	2	16200000	76200000	1	2	-0.136043	-1.8992	1.8992	0.199431	1.60195
sp|P08539|GPA1_YEAST	P08539	GPA1_YEAST	GPA1	Guanine nucleotide-binding protein alpha-1 subunit	34.53	12	12	12	282000000	577000000	34.75	13	13	13	697000000	832000000	10	14	-0.242538	0.0218527	-0.0218527	0.0929348	-0.319107
sp|P08566|ARO1_YEAST	P08566	ARO1_YEAST	ARO1	Pentafunctional AROM polypeptide	69.27	102	102	102	52500000000	32700000000	68.01	98	98	98	14300000000	19500000000	130	126	-0.293769	-0.241936	0.241936	0.0417039	-0.0553179
sp|P08678|CYAA_YEAST	P08678	CYAA_YEAST	CYR1	Adenylate cyclase	17.08	25	25	25	1020000000	1580000000	21.13	29	29	29	752000000	1090000000	20	19	-0.261894	-0.304938	0.304938	0.073579	0.00768351
sp|P08679|CISY2_YEAST	P08679	CISY2_YEAST	CIT2	Citrate synthase, peroxisomal	29.78	10	9	9	2.00908e+06	15700000	34.78	12	10	10	23100000	25100000	4	8	-0.014393	-0.371676	0.371676	0.32108	0.0744221
sp|P08964|MYO1_YEAST	P08964	MYO1_YEAST	MYO1	Myosin-1	14.94	22	22	22	298000000	393000000	20.54	32	32	32	521000000	605000000	15	23	-0.243935	-0.131662	0.131662	0.0915387	-0.165592
sp|P09032|EI2BG_YEAST	P09032	EI2BG_YEAST	GCD1	Translation initiation factor eIF2B subunit gamma	40.31	16	16	16	238000000	459000000	39.97	17	17	17	542000000	686000000	11	22	-0.478683	-0.229902	0.229902	-0.14321	-0.0673517
sp|P09064|IF2B_YEAST	P09064	IF2B_YEAST	SUI3	Eukaryotic translation initiation factor 2 subunit beta	76.84	26	26	26	1420000000	1990000000	76.49	26	26	26	702000000	867000000	27	28	-0.305227	-0.104574	0.104574	0.0302464	-0.19268
sp|P09232|PRTB_YEAST	P09232	PRTB_YEAST	PRB1	Cerevisin	27.4	19	19	19	1510000000	1730000000	28.35	18	18	18	1110000000	1200000000	19	26	0.190944	0.0532208	-0.0532208	0.526418	-0.350475
sp|P09368|PUT1_YEAST	P09368	PUT1_YEAST	PUT1	Proline dehydrogenase, mitochondrial	23.32	10	10	10	13400000	35500000	21.43	10	10	10	113000000	227000000	4	8	-0.213457	-0.107104	0.107104	0.122017	-0.19015
sp|P09435|HSP73_YEAST	P09435	HSP73_YEAST	SSA3	Heat shock protein SSA3	43.14	29	5	5	51400000	119000000	42.68	29	5	5	2.05786e+06	2.12605e+06	1	1	-0.285321	0.605827	-0.605827	0.0501524	-0.903081
sp|P09436|SYIC_YEAST	P09436	SYIC_YEAST	ILS1	Isoleucine--tRNA ligase, cytoplasmic	68.47	84	84	84	24000000000	33500000000	70.43	80	80	80	15100000000	24400000000	111	99	-0.383048	-0.183252	0.183252	-0.0475745	-0.114002
sp|P09440|C1TM_YEAST	P09440	C1TM_YEAST	MIS1	C-1-tetrahydrofolate synthase, mitochondrial	54.26	46	40	40	9810000000	13300000000	54.97	51	46	46	7290000000	10700000000	50	53	-0.286993	-0.381429	0.381429	0.0484799	0.0841747
sp|P09457|ATPO_YEAST	P09457	ATPO_YEAST	ATP5	ATP synthase subunit 5, mitochondrial	58.49	14	14	14	5570000000	6100000000	52.83	11	11	11	4660000000	4200000000	21	17	0.155559	0.0767	-0.0767	0.491033	-0.373954
sp|P09547|SWI1_YEAST	P09547	SWI1_YEAST	SWI1	SWI/SNF chromatin-remodeling complex subunit SWI1	11.26	8	8	8	16800000	42800000	9.44	7	7	7	5135716	13300000	3	1	-1.14324	-0.674586	0.674586	-0.807771	0.377332
sp|P09620|KEX1_YEAST	P09620	KEX1_YEAST	KEX1	Pheromone-processing carboxypeptidase KEX1	20.44	9	9	9	488000000	115000000	33.06	16	16	16	513000000	166000000	6	11	-0.22885	-0.456576	0.456576	0.106623	0.159322
sp|P09624|DLDH_YEAST	P09624	DLDH_YEAST	LPD1	Dihydrolipoyl dehydrogenase, mitochondrial	76.95	39	39	39	13000000000	19400000000	76.95	34	34	34	10900000000	12600000000	50	54	-0.164278	-0.0830224	0.0830224	0.171195	-0.214232
sp|P09733|TBA1_YEAST	P09733	TBA1_YEAST	TUB1	Tubulin alpha-1 chain	47.2	21	14	21	7310000000	8990000000	45.64	21	14	21	2100000000	3130000000	28	35	-0.122926	-0.443514	0.443514	0.212548	0.14626
sp|P09734|TBA3_YEAST	P09734	TBA3_YEAST	TUB3	Tubulin alpha-3 chain	44.04	15	8	8	1420000000	548000000	44.49	18	11	11	1080000000	2500000000	11	14	-0.218957	-0.367558	0.367558	0.116516	0.0703035
sp|P09798|CDC16_YEAST	P09798	CDC16_YEAST	CDC16	Anaphase-promoting complex subunit CDC16	6.31	3	3	3	616953	1.28677e+06	13.81	7	7	7	133000000	7420976	2	1	-0.795748	-0.628613	0.628613	-0.460274	0.331359
sp|P09880|TRNL_YEAST	P09880	TRNL_YEAST	TRL1	tRNA ligase	28.05	21	21	21	1240000000	956000000	38.21	27	27	27	484000000	500000000	14	23	-0.0993424	-0.12967	0.12967	0.236131	-0.167584
sp|P09938|RIR2_YEAST	P09938	RIR2_YEAST	RNR2	Ribonucleoside-diphosphate reductase small chain 1	56.89	26	26	26	11400000000	8050000000	58.65	29	29	29	4510000000	5440000000	39	41	0.11835	-0.00166913	0.00166913	0.453823	-0.295585
sp|P09950|HEM1_YEAST	P09950	HEM1_YEAST	HEM1	5-aminolevulinate synthase, mitochondrial	44.53	17	17	17	1520000000	1200000000	36.31	14	14	14	1310000000	902000000	17	17	-0.0617926	-0.285055	0.285055	0.273681	-0.0121993
sp|P09959|SWI6_YEAST	P09959	SWI6_YEAST	SWI6	Regulatory protein SWI6	21.3	12	12	12	125000000	261000000	25.4	15	15	15	87400000	384000000	5	11	0.230712	-0.541769	0.541769	0.566185	0.244515
sp|P0C0T4|RS25B_YEAST	P0C0T4	RS25B_YEAST	RPS25B	Small ribosomal subunit protein eS25B	53.7	9	0	9	83500000000	111000000000	53.7	9	0	9	19000000000	25100000000	16	14	-0.201104	-0.0396418	0.0396418	0.134369	-0.257612
sp|P0C0V8|RS21A_YEAST	P0C0V8	RS21A_YEAST	RPS21A	Small ribosomal subunit protein eS21A	100	15	1	15	33100000000	38600000000	100	12	1	12	22600000000	27600000000	26	25	-0.0584782	-0.0295183	0.0295183	0.276995	-0.267736
sp|P0C0W1|RS22A_YEAST	P0C0W1	RS22A_YEAST	RPS22A	Small ribosomal subunit protein uS8A	79.23	13	0	13	27400000000	32900000000	82.31	13	0	13	7530000000	9550000000	24	21	-0.210675	-0.311824	0.311824	0.124798	0.0145696
sp|P0C0W9|RL11A_YEAST	P0C0W9	RL11A_YEAST	RPL11A	Large ribosomal subunit protein uL5A	62.07	14	0	14	12300000000	19700000000	49.43	13	0	13	9930000000	13500000000	22	20	0.00117674	0.0491027	-0.0491027	0.33665	-0.346357
sp|P0C2H6|RL27A_YEAST	P0C2H6	RL27A_YEAST	RPL27A	Large ribosomal subunit protein eL27A	58.82	10	1	10	62900000000	103000000000	61.03	12	1	12	34800000000	46400000000	20	24	-0.393341	-0.192968	0.192968	-0.0578681	-0.104286
sp|P0C2H8|RL31A_YEAST	P0C2H8	RL31A_YEAST	RPL31A	Large ribosomal subunit protein eL31A	79.65	14	1	14	74000000000	99400000000	69.91	14	1	14	57900000000	73800000000	21	20	-0.324587	-0.27589	0.27589	0.0108866	-0.021364
sp|P0C2H9|RL31B_YEAST	P0C2H9	RL31B_YEAST	RPL31B	Large ribosomal subunit protein eL31B	79.65	14	1	1	1190000000	1370000000	69.91	14	1	1	2210000000	2840000000	4	5	-0.00548762	-0.307121	0.307121	0.329986	0.00986739
sp|P0C2I6|YL13B_YEAST	P0C2I6	YL13B_YEAST	TY1B-LR3	Transposon Ty1-LR3 Gag-Pol polyprotein	52.65	89	0	2	9430000000	14100000000	48.49	80	0	2	2750000000	3810000000	7	4	-0.538924	-0.24659	0.24659	-0.203451	-0.0506636
sp|P0C2I8|YL14A_YEAST	P0C2I8	YL14A_YEAST	TY1A-LR4	Transposon Ty1-LR4 Gag polyprotein	60.91	28	1	28	57700000000	81800000000	53.86	24	1	24	37700000000	49400000000	70	64	-0.346187	-0.270261	0.270261	-0.0107133	-0.0269931
sp|P0C2J1|YP14B_YEAST	P0C2J1	YP14B_YEAST	TY1B-PR3	Transposon Ty1-PR3 Gag-Pol polyprotein	51.62	86	0	61	9770000000	13300000000	48.38	77	0	56	6400000000	10200000000	66	80	-0.620824	-0.286574	0.286574	-0.285351	-0.0106796
sp|P0C2J3|YL21B_YEAST	P0C2J3	YL21B_YEAST	TY2B-LR1	Transposon Ty2-LR1 Gag-Pol polyprotein	33.45	48	1	20	1750000000	2810000000	26.05	37	0	15	275000000	534000000	9	8	-1.0268	-0.637421	0.637421	-0.691329	0.340167
sp|P0C5N3|YG41A_YEAST	P0C5N3	YG41A_YEAST	YGL041W-A	Uncharacterized protein YGL041W-A, mitochondrial	49.35	5	5	5	21300000	565329	37.66	4	4	4	11000000	32200000	1	3	-0.590862	-1.37471	1.37471	-0.255388	1.07746
sp|P0CH08|RL40A_YEAST	P0CH08	RL40A_YEAST	RPL40A	Ubiquitin-ribosomal protein eL40A fusion protein	51.56	11	0	11	12800000000	26900000000	51.56	13	0	13	15400000000	18700000000	16	15	-0.383333	-0.210346	0.210346	-0.0478602	-0.0869081
sp|P0CS90|HSP77_YEAST	P0CS90	HSP77_YEAST	SSC1	Import motor subunit, mitochondrial	68.35	65	55	65	44700000000	56600000000	70.64	63	52	63	24800000000	31300000000	100	97	-0.120611	-0.193712	0.193712	0.214862	-0.103542
sp|P0CT04|IPB2_YEAST	P0CT04	IPB2_YEAST	PBI2	Protease B inhibitor 2	96	10	10	10	9190000000	8450000000	96	12	12	12	7860000000	7400000000	15	20	0.314308	0.144121	-0.144121	0.649782	-0.441375
sp|P0CX10|ERR1_YEAST	P0CX10	ERR1_YEAST	ERR1	Enolase-related protein 1	16.48	5	0	5	4276865	7.48673e+06	5.95	2	0	2	1.19876e+06	1.51225e+06	1	1	-0.622359	-0.0591416	0.0591416	-0.286885	-0.238112
sp|P0CX23|RL20A_YEAST	P0CX23	RL20A_YEAST	RPL20A	Large ribosomal subunit protein eL20A	66.86	15	0	15	45100000000	65600000000	69.19	16	0	16	27100000000	34200000000	27	29	-0.176797	-0.0177796	0.0177796	0.158677	-0.279474
sp|P0CX25|RL43A_YEAST	P0CX25	RL43A_YEAST	RPL43A	Large ribosomal subunit protein eL43A	77.17	13	0	13	61900000000	78800000000	69.57	12	0	12	92300000000	109000000000	21	20	-0.0437069	0.123725	-0.123725	0.291766	-0.420979
sp|P0CX27|RL44A_YEAST	P0CX27	RL44A_YEAST	RPL42A	Large ribosomal subunit protein eL42A	39.62	6	0	6	13900000000	12100000000	48.11	11	0	11	13000000000	4550000000	5	6	-0.0426453	-0.0692916	0.0692916	0.292828	-0.227962
sp|P0CX29|RS23A_YEAST	P0CX29	RS23A_YEAST	RPS23A	Small ribosomal subunit protein uS12A	57.24	12	0	12	20200000000	25500000000	50.34	12	0	12	10800000000	12400000000	23	21	-0.296957	-0.144026	0.144026	0.0385165	-0.153228
sp|P0CX31|RS24A_YEAST	P0CX31	RS24A_YEAST	RPS24A	Small ribosomal subunit protein eS24A	77.04	21	0	21	51700000000	63400000000	77.04	20	0	20	31300000000	38900000000	31	33	-0.252111	0.0297922	-0.0297922	0.0833622	-0.327046
sp|P0CX33|RS30A_YEAST	P0CX33	RS30A_YEAST	RPS30A	Small ribosomal subunit protein eS30A	60.32	8	0	8	17000000000	19700000000	58.73	9	0	9	3410000000	4320000000	9	8	-0.229144	-0.286844	0.286844	0.106329	-0.0104099
sp|P0CX35|RS4A_YEAST	P0CX35	RS4A_YEAST	RPS4A	Small ribosomal subunit protein eS4A	79.69	33	0	33	79800000000	107000000000	78.93	33	0	33	62600000000	77500000000	62	62	-0.302417	-0.15689	0.15689	0.0330558	-0.140364
sp|P0CX37|RS6A_YEAST	P0CX37	RS6A_YEAST	RPS6A	Small ribosomal subunit protein eS6A	73.31	32	0	32	74300000000	103000000000	73.31	30	0	30	35500000000	31300000000	53	53	-0.234251	-0.0748505	0.0748505	0.101222	-0.222403
sp|P0CX39|RS8A_YEAST	P0CX39	RS8A_YEAST	RPS8A	Small ribosomal subunit protein eS8A	53.5	14	0	14	19400000000	27200000000	52.5	12	0	12	15400000000	19400000000	26	24	-0.246048	0.0479496	-0.0479496	0.0894256	-0.345204
sp|P0CX41|RL23A_YEAST	P0CX41	RL23A_YEAST	RPL23A	Large ribosomal subunit protein uL14A	66.42	13	0	13	13000000000	21300000000	65.69	13	0	13	6410000000	9000000000	40	39	-0.467903	-0.213142	0.213142	-0.13243	-0.0841117
sp|P0CX43|RL1A_YEAST	P0CX43	RL1A_YEAST	RPL1A	Large ribosomal subunit protein uL1A	62.21	21	0	21	105000000000	177000000000	58.99	17	0	17	22300000000	33200000000	38	39	-0.291926	-0.37841	0.37841	0.0435469	0.0811563
sp|P0CX45|RL2A_YEAST	P0CX45	RL2A_YEAST	RPL2A	Large ribosomal subunit protein uL2A	70.87	29	0	29	124000000000	158000000000	68.11	26	0	26	120000000000	130000000000	57	64	-0.175807	-0.0936217	0.0936217	0.159666	-0.203632
sp|P0CX47|RS11A_YEAST	P0CX47	RS11A_YEAST	RPS11A	Small ribosomal subunit protein uS17A	70.51	17	0	17	64800000000	94600000000	71.79	18	0	18	53200000000	59600000000	24	29	-0.297098	-0.0768634	0.0768634	0.0383757	-0.220391
sp|P0CX49|RL18A_YEAST	P0CX49	RL18A_YEAST	RPL18A	Large ribosomal subunit protein eL18A	54.3	12	0	12	91400000000	131000000000	65.59	20	0	20	23600000000	33200000000	13	26	-0.339443	-0.0717492	0.0717492	-0.00396958	-0.225505
sp|P0CX51|RS16A_YEAST	P0CX51	RS16A_YEAST	RPS16A	Small ribosomal subunit protein uS9A	79.02	21	0	21	38900000000	45900000000	76.22	19	0	19	43200000000	51100000000	31	25	-0.122467	-0.00461301	0.00461301	0.213006	-0.292641
sp|P0CX53|RL12A_YEAST	P0CX53	RL12A_YEAST	RPL12A	Large ribosomal subunit protein uL11A	75.15	13	0	13	27000000000	30400000000	69.09	12	0	12	12700000000	14300000000	22	25	-0.451493	-0.318227	0.318227	-0.11602	0.0209726
sp|P0CX55|RS18A_YEAST	P0CX55	RS18A_YEAST	RPS18A	Small ribosomal subunit protein uS13A	75.34	16	0	16	16900000000	24100000000	75.34	18	0	18	25600000000	33900000000	33	31	-0.0997254	0.0598426	-0.0598426	0.235748	-0.357097
sp|P0CX80|MTCU1_YEAST	P0CX80	MTCU1_YEAST	CUP1-1	Copper metallothionein 1-1	39.34	3	0	3	165000000	327000000	40.98	4	0	4	287000000	617000000	4	6	-0.618161	-0.536203	0.536203	-0.282688	0.238949
sp|P0CX82|RL19A_YEAST	P0CX82	RL19A_YEAST	RPL19A	Large ribosomal subunit protein eL19A	66.67	25	0	25	26500000000	39500000000	66.67	25	0	25	22600000000	26000000000	34	36	-0.208505	0.0385675	-0.0385675	0.126968	-0.335821
sp|P0CX84|RL35A_YEAST	P0CX84	RL35A_YEAST	RPL35A	Large ribosomal subunit protein uL29A	55.83	16	0	16	91000000000	112000000000	55.83	14	0	14	17700000000	20100000000	31	22	-0.0956952	0.101111	-0.101111	0.239778	-0.398365
sp|P10080|SSBP1_YEAST	P10080	SSBP1_YEAST	SBP1	Single-stranded nucleic acid-binding protein	65.99	19	19	19	4310000000	5000000000	63.95	21	21	21	4140000000	4730000000	30	32	0.0500413	-0.224801	0.224801	0.385515	-0.0724531
sp|P10081|IF4A_YEAST	P10081	IF4A_YEAST	TIF1	ATP-dependent RNA helicase eIF4A	74.94	37	37	37	54800000000	69200000000	71.14	35	35	35	42000000000	51000000000	80	74	-0.275217	-0.0936996	0.0936996	0.0602565	-0.203554
sp|P10356|YEY2_YEAST	P10356	YEY2_YEAST	YER152C	Uncharacterized protein YER152C	23.25	6	6	6	20500000	29400000	30.47	7	7	7	1.14617e+06	4.59887e+06	4	1	0.319906	-0.205162	0.205162	0.655379	-0.0920924
sp|P10363|PRI1_YEAST	P10363	PRI1_YEAST	PRI1	DNA primase small subunit	28.12	9	9	9	462000000	1320000000	26.16	9	9	9	72700000	105000000	7	9	-0.493556	-0.488068	0.488068	-0.158083	0.190814
sp|P10507|MPPB_YEAST	P10507	MPPB_YEAST	MAS1	Mitochondrial-processing peptidase subunit beta	29.22	10	10	10	196000000	319000000	19.48	7	7	7	193000000	253000000	6	10	-0.171963	-0.229618	0.229618	0.16351	-0.0676356
sp|P10566|MRS3_YEAST	P10566	MRS3_YEAST	MRS3	Mitochondrial RNA-splicing protein MRS3	10.83	2	2	2	340000000	613000000	28.34	5	4	5	75000000	102000000	1	1	-0.201289	-0.152307	0.152307	0.134184	-0.144947
sp|P10591|HSP71_YEAST	P10591	HSP71_YEAST	SSA1	Heat shock protein SSA1	85.05	71	16	71	240000000000	278000000000	80.84	71	19	71	142000000000	169000000000	168	168	-0.101658	-0.0284256	0.0284256	0.233816	-0.268828
sp|P10592|HSP72_YEAST	P10592	HSP72_YEAST	SSA2	Heat shock protein SSA2	86.07	73	16	19	23100000000	27800000000	80.13	69	15	18	13100000000	18200000000	45	52	-0.306722	-0.331362	0.331362	0.0287515	0.0341076
sp|P10614|CP51_YEAST	P10614	CP51_YEAST	ERG11	Lanosterol 14-alpha demethylase CYP51	45.85	16	16	16	129000000	345000000	46.6	18	18	18	509000000	703000000	9	18	-0.350939	-0.547332	0.547332	-0.015466	0.250078
sp|P10659|METK1_YEAST	P10659	METK1_YEAST	SAM1	S-adenosylmethionine synthase 1	87.7	39	16	39	22100000000	29600000000	88.74	38	17	38	6130000000	7450000000	57	56	-0.113407	-0.0170166	0.0170166	0.222066	-0.280237
sp|P10662|RT01_YEAST	P10662	RT01_YEAST	MRP1	Small ribosomal subunit protein mS43	32.09	8	8	8	167000000	125000000	34.89	10	10	10	135000000	170000000	8	11	0.000377	0.0416079	-0.0416079	0.33585	-0.338862
sp|P10664|RL4A_YEAST	P10664	RL4A_YEAST	RPL4A	Large ribosomal subunit protein uL4A	75.14	30	3	30	29200000000	40000000000	74.31	27	3	27	31100000000	38000000000	56	55	-0.212579	-0.192611	0.192611	0.122895	-0.104643
sp|P10823|GPA2_YEAST	P10823	GPA2_YEAST	GPA2	Guanine nucleotide-binding protein alpha-2 subunit	29.4	9	9	9	64900000	123000000	34.74	11	11	11	9214828	15800000	7	5	-0.725996	-0.0513156	0.0513156	-0.390523	-0.245938
sp|P10869|AK_YEAST	P10869	AK_YEAST	HOM3	Aspartokinase	59.39	30	30	30	9130000000	13400000000	53.51	30	30	30	6610000000	8340000000	40	40	-0.363222	-0.069922	0.069922	-0.0277483	-0.227332
sp|P10961|HSF_YEAST	P10961	HSF_YEAST	HSF1	Heat shock transcription factor	28.09	13	13	13	82400000	417000000	39.74	19	19	19	447000000	661000000	11	11	-1.27549	-0.411675	0.411675	-0.940018	0.114421
sp|P10962|MAK16_YEAST	P10962	MAK16_YEAST	MAK16	Protein MAK16	35.62	9	9	9	870000000	785000000	31.7	8	8	8	168000000	250000000	8	3	-0.164203	-0.207711	0.207711	0.171271	-0.0895433
sp|P10964|RPA1_YEAST	P10964	RPA1_YEAST	RPA190	DNA-directed RNA polymerase I subunit RPA190	55.11	76	75	76	6620000000	10100000000	57.09	78	77	78	4810000000	6700000000	75	97	-0.56066	-0.289359	0.289359	-0.225187	-0.00789459
sp|P11075|SEC7_YEAST	P11075	SEC7_YEAST	SEC7	Protein transport protein SEC7	32.95	51	51	51	1920000000	2320000000	36.93	58	58	58	1370000000	1810000000	47	60	-0.423592	-0.142815	0.142815	-0.0881187	-0.154439
sp|P11076|ARF1_YEAST	P11076	ARF1_YEAST	ARF1	ADP-ribosylation factor 1	56.35	10	3	10	11000000000	13700000000	56.35	9	2	9	1440000000	1620000000	15	17	-0.185878	-0.303065	0.303065	0.149596	0.00581094
sp|P11154|PYC1_YEAST	P11154	PYC1_YEAST	PYC1	Pyruvate carboxylase 1	58.15	64	26	64	23000000000	35900000000	51.36	52	18	52	7950000000	9640000000	90	89	-0.860535	-0.188605	0.188605	-0.525062	-0.108649
sp|P11353|HEM6_YEAST	P11353	HEM6_YEAST	HEM13	Oxygen-dependent coproporphyrinogen-III oxidase	69.51	16	16	16	3110000000	4560000000	66.16	14	14	14	1140000000	1100000000	17	18	-0.121539	-0.204857	0.204857	0.213934	-0.0923974
sp|P11412|G6PD_YEAST	P11412	G6PD_YEAST	ZWF1	Glucose-6-phosphate 1-dehydrogenase	74.26	35	35	35	13100000000	20800000000	70.5	32	32	32	13800000000	17500000000	35	40	-0.0613454	-0.0202228	0.0202228	0.274128	-0.277031
sp|P11433|CDC24_YEAST	P11433	CDC24_YEAST	CDC24	Cell division control protein 24	20.73	11	11	11	17300000	82700000	18.85	12	12	12	436000000	187000000	6	9	-1.04671	0.0421324	-0.0421324	-0.711233	-0.339386
sp|P11484|SSB1_YEAST	P11484	SSB1_YEAST	SSB1	Ribosome-associated molecular chaperone SSB1	73.9	59	4	59	78600000000	93800000000	73.9	57	3	57	40000000000	43200000000	122	127	-0.0821891	-0.0616075	0.0616075	0.253284	-0.235646
sp|P11491|PPB_YEAST	P11491	PPB_YEAST	PHO8	Repressible alkaline phosphatase	44.35	17	17	17	3000000000	3240000000	47.7	19	19	19	2460000000	2770000000	18	21	-0.120845	-0.111846	0.111846	0.214628	-0.185408
sp|P11632|NHP6A_YEAST	P11632	NHP6A_YEAST	NHP6A	Non-histone chromosomal protein 6A	75.27	10	9	10	1540000000	1950000000	66.67	9	9	9	1050000000	1230000000	12	11	-0.423265	-0.340262	0.340262	-0.0877915	0.0430078
sp|P11633|NHP6B_YEAST	P11633	NHP6B_YEAST	NHP6B	Non-histone chromosomal protein 6B	62.63	8	7	7	1170000000	1570000000	64.65	9	9	9	547000000	737000000	10	11	-0.259153	-0.262539	0.262539	0.0763203	-0.0347145
sp|P11655|SEC12_YEAST	P11655	SEC12_YEAST	SEC12	Guanine nucleotide-exchange factor SEC12	26.11	8	8	8	287000000	655000000	28.03	8	8	8	7940889	49600000	4	5	-0.733036	-0.302225	0.302225	-0.397563	0.00497144
sp|P11745|RNA1_YEAST	P11745	RNA1_YEAST	RNA1	Ran GTPase-activating protein 1	75.43	29	29	29	3520000000	4070000000	72.24	26	26	26	1400000000	1920000000	28	27	-0.25162	-0.170334	0.170334	0.0838529	-0.12692
sp|P11746|MCM1_YEAST	P11746	MCM1_YEAST	MCM1	Pheromone receptor transcription factor	13.99	2	2	2	241000000	250000000	17.83	3	3	3	70700000	159000000	1	1	-3.08674	-0.239419	0.239419	-2.75127	-0.0578351
sp|P11747|TAF13_YEAST	P11747	TAF13_YEAST	TAF13	Transcription initiation factor TFIID subunit 13	13.77	2	2	2	232000000	310000000	13.77	2	2	2	399366	2.71911e+06	2	1	-0.174136	-0.0304493	0.0304493	0.161337	-0.266805
sp|P11792|SCH9_YEAST	P11792	SCH9_YEAST	SCH9	Serine/threonine-protein kinase SCH9	20.63	9	9	9	1100000000	1450000000	21	10	10	10	396000000	757000000	4	7	-0.412114	-1.715	1.715	-0.0766407	1.41775
sp|P11914|MPPA_YEAST	P11914	MPPA_YEAST	MAS2	Mitochondrial-processing peptidase subunit alpha	44.61	18	18	18	537000000	138000000	36.31	15	15	15	80200000	127000000	12	11	-0.305105	-0.414644	0.414644	0.0303687	0.11739
sp|P11938|RAP1_YEAST	P11938	RAP1_YEAST	RAP1	DNA-binding protein RAP1	44.86	25	25	25	2730000000	4130000000	43.41	24	24	24	1350000000	2210000000	23	26	-0.243871	-0.684178	0.684178	0.0916019	0.386924
sp|P11972|SST2_YEAST	P11972	SST2_YEAST	SST2	Protein SST2	17.48	10	10	10	782000000	1670000000	24.93	14	14	14	149000000	191000000	10	10	-0.634932	-0.426815	0.426815	-0.299459	0.129561
sp|P11978|SIR4_YEAST	P11978	SIR4_YEAST	SIR4	Regulatory protein SIR4	5.89	6	6	6	56100000	176000000	15.98	14	14	14	87400000	144000000	6	9	-0.413261	-0.297797	0.297797	-0.077788	0.000543318
sp|P11986|INO1_YEAST	P11986	INO1_YEAST	INO1	Inositol-3-phosphate synthase	53.66	22	22	22	525000000	552000000	48.78	19	19	19	578000000	950000000	21	18	0.434273	-0.384748	0.384748	0.769746	0.0874937
sp|P12383|PDR1_YEAST	P12383	PDR1_YEAST	PDR1	Transcription factor PDR1	15.36	9	9	9	261000000	586000000	19.29	12	12	12	59400000	63100000	7	6	-0.782126	-0.431916	0.431916	-0.446653	0.134662
sp|P12385|ERF1_YEAST	P12385	ERF1_YEAST	SUP45	Eukaryotic peptide chain release factor subunit 1	65.22	35	35	35	1410000000	2640000000	70.94	32	32	32	1630000000	2230000000	39	40	-0.292178	-0.164964	0.164964	0.0432957	-0.13229
sp|P12611|WHI2_YEAST	P12611	WHI2_YEAST	WHI2	Growth regulation protein	25.1	9	9	9	1120000000	720000000	24.49	8	8	8	235000000	288000000	6	7	-0.728336	-0.251306	0.251306	-0.392863	-0.0459478
sp|P12612|TCPA_YEAST	P12612	TCPA_YEAST	TCP1	T-complex protein 1 subunit alpha	65.83	33	33	33	7700000000	10500000000	60.82	27	27	27	3160000000	4220000000	37	42	-0.251523	-0.206504	0.206504	0.0839503	-0.0907503
sp|P12630|BAR1_YEAST	P12630	BAR1_YEAST	BAR1	Barrierpepsin	17.21	7	7	7	30600000	36400000	17.21	9	9	9	54100000	63500000	6	8	0.0367816	-0.263816	0.263816	0.372255	-0.0334381
sp|P12683|HMDH1_YEAST	P12683	HMDH1_YEAST	HMG1	3-hydroxy-3-methylglutaryl-coenzyme A reductase 1	16.89	12	9	12	1820000000	1830000000	21.25	16	10	16	416000000	686000000	11	19	-0.358318	-0.519188	0.519188	-0.0228452	0.221934
sp|P12684|HMDH2_YEAST	P12684	HMDH2_YEAST	HMG2	3-hydroxy-3-methylglutaryl-coenzyme A reductase 2	17.13	14	11	11	1000000000	2060000000	19.52	16	10	10	310000000	413000000	8	9	-0.351796	-0.0540483	0.0540483	-0.0163227	-0.243206
sp|P12686|RT13_YEAST	P12686	RT13_YEAST	MRP13	Small ribosomal subunit protein mS27	34.22	8	8	8	473000000	742000000	27.14	7	7	7	393000000	379000000	5	9	-0.221252	-0.103047	0.103047	0.114221	-0.194207
sp|P12687|RM02_YEAST	P12687	RM02_YEAST	MRP7	Large ribosomal subunit protein bL27m	19.95	6	6	6	382000000	1240000000	24.26	8	8	8	127000000	166000000	7	5	-0.0124463	-0.378407	0.378407	0.323027	0.0811529
sp|P12688|YPK1_YEAST	P12688	YPK1_YEAST	YPK1	Serine/threonine-protein kinase YPK1	42.35	23	19	23	675000000	690000000	49.12	26	22	26	545000000	995000000	14	20	-0.641505	-0.613944	0.613944	-0.306032	0.31669
sp|P12695|ODP2_YEAST	P12695	ODP2_YEAST	LAT1	Dihydrolipoyllysine-residue acetyltransferase component of pyruvate dehydrogenase complex, mitochondrial	47.72	32	32	32	6450000000	8840000000	39.21	31	31	31	3280000000	4470000000	43	42	-0.213779	-0.459725	0.459725	0.121694	0.162471
sp|P12709|G6PI_YEAST	P12709	G6PI_YEAST	PGI1	Glucose-6-phosphate isomerase	69.13	37	37	37	98800000000	113000000000	70.04	36	36	36	33700000000	42600000000	93	94	-0.0779958	-0.122891	0.122891	0.257477	-0.174363
sp|P12753|RAD50_YEAST	P12753	RAD50_YEAST	RAD50	DNA repair protein RAD50	12.58	11	11	11	49000000	65600000	9.53	10	10	10	98000000	134000000	6	6	-0.259287	-0.0918774	0.0918774	0.0761864	-0.205377
sp|P12754|EI2BD_YEAST	P12754	EI2BD_YEAST	GCD2	Translation initiation factor eIF2B subunit delta	32.1	16	16	16	622000000	909000000	37.79	20	20	20	574000000	857000000	15	20	-0.351227	-0.507302	0.507302	-0.0157537	0.210048
sp|P12866|STE6_YEAST	P12866	STE6_YEAST	STE6	Alpha-factor-transporting ATPase	3.1	3	3	3	293000000	529000000	2.25	2	2	2	128000000	220000000	2	2	-0.883616	0.510169	-0.510169	-0.548142	-0.807423
sp|P12868|PEP5_YEAST	P12868	PEP5_YEAST	PEP5	E3 ubiquitin-protein ligase PEP5	17.69	10	10	10	164000000	198000000	12.63	11	11	11	46700000	94800000	4	10	-0.199688	-0.895835	0.895835	0.135785	0.598581
sp|P12887|UNG_YEAST	P12887	UNG_YEAST	UNG1	Uracil-DNA glycosylase	26.74	7	7	7	500000000	868000000	23.68	6	6	6	856000000	1330000000	6	7	-0.322391	-0.192737	0.192737	0.0130825	-0.104517
sp|P12904|AAKG_YEAST	P12904	AAKG_YEAST	SNF4	5'-AMP-activated protein kinase subunit gamma	50.62	15	15	15	971000000	462000000	56.83	17	17	17	294000000	439000000	14	14	-0.152907	0.0779809	-0.0779809	0.182566	-0.375235
sp|P12945|NAT1_YEAST	P12945	NAT1_YEAST	NAT1	N-terminal acetyltransferase A complex subunit NAT1	52.93	43	43	43	5180000000	5840000000	55.74	42	42	42	1890000000	2590000000	36	55	-0.319375	-0.291261	0.291261	0.016098	-0.00599294
sp|P12962|CAF20_YEAST	P12962	CAF20_YEAST	CAF20	Cap-associated protein CAF20	50.93	6	6	6	513000000	961000000	55.28	7	7	7	427000000	678000000	7	8	-0.897261	-0.505667	0.505667	-0.561788	0.208413
sp|P13130|SS100_YEAST	P13130	SS100_YEAST	SPS100	Sporulation-specific wall maturation protein	7.06	2	2	2	30610.7	40391.7	7.06	2	2	2	6420874	8369565	1	2	-0.119043	-0.624872	0.624872	0.216431	0.327618
sp|P13185|KIN1_YEAST	P13185	KIN1_YEAST	KIN1	Serine/threonine protein kinase KIN1	31.58	23	21	23	1960000000	2950000000	24.53	18	17	18	886000000	1040000000	16	14	-0.403883	-0.762364	0.762364	-0.0684096	0.46511
sp|P13186|KIN2_YEAST	P13186	KIN2_YEAST	KIN2	Serine/threonine-protein kinase KIN2	19.18	13	11	11	44000000	192000000	19.09	12	11	11	29200000	64300000	3	4	-1.83604	-1.12766	1.12766	-1.50056	0.830409
sp|P13188|SYQ_YEAST	P13188	SYQ_YEAST	GLN4	Glutamine--tRNA ligase	70.21	64	64	64	14800000000	17900000000	62.67	62	62	62	9400000000	11900000000	86	90	-0.241773	-0.121205	0.121205	0.0937001	-0.176049
sp|P13259|PCY1_YEAST	P13259	PCY1_YEAST	PCT1	Choline-phosphate cytidylyltransferase	30.19	11	11	11	718000000	408000000	33.73	11	11	11	83300000	102000000	6	10	0.13265	-0.254456	0.254456	0.468123	-0.0427985
sp|P13298|PYRE_YEAST	P13298	PYRE_YEAST	URA5	Orotate phosphoribosyltransferase 1	54.42	16	16	16	1260000000	2160000000	54.42	13	13	13	1370000000	3130000000	17	14	-0.302344	-0.109916	0.109916	0.033129	-0.187338
sp|P13382|DPOLA_YEAST	P13382	DPOLA_YEAST	POL1	DNA polymerase alpha catalytic subunit A	27.38	24	24	24	392000000	666000000	21.73	24	24	24	227000000	661000000	13	20	-0.52685	-0.518604	0.518604	-0.191377	0.22135
sp|P13393|TBP_YEAST	P13393	TBP_YEAST	SPT15	TATA-box-binding protein	51.67	10	10	10	231000000	460000000	43.33	8	8	8	218000000	456000000	10	7	-0.745549	-0.260479	0.260479	-0.410076	-0.0367753
sp|P13433|RPOM_YEAST	P13433	RPOM_YEAST	RPO41	DNA-directed RNA polymerase, mitochondrial	3.33	4	4	4	215000000	732000000	6.07	6	6	6	95800000	45300000	3	2	-0.808507	2.38194	-2.38194	-0.473033	-2.6792
sp|P13517|CAPZB_YEAST	P13517	CAPZB_YEAST	CAP2	F-actin-capping protein subunit beta	57.14	16	16	16	676000000	1140000000	55.4	16	16	16	396000000	442000000	19	19	-0.259635	-0.295107	0.295107	0.0758378	-0.00214697
sp|P13574|STE12_YEAST	P13574	STE12_YEAST	STE12	Protein STE12	13.95	7	7	7	239000000	659000000	28.63	12	12	12	197000000	430000000	6	9	-0.278435	-0.803813	0.803813	0.0570383	0.506559
sp|P13586|ATC1_YEAST	P13586	ATC1_YEAST	PMR1	Calcium-transporting ATPase 1	31.05	26	26	26	1030000000	1660000000	35.05	24	24	24	376000000	816000000	20	22	-0.5124	-0.795463	0.795463	-0.176927	0.498209
sp|P13587|ATN1_YEAST	P13587	ATN1_YEAST	ENA1	Sodium/potassium exporting P-type ATPase 1	47.48	40	4	40	2080000000	2930000000	43.17	38	2	38	1650000000	2670000000	41	44	-0.267878	-0.340154	0.340154	0.0675955	0.0429001
sp|P13663|DHAS_YEAST	P13663	DHAS_YEAST	HOM2	Aspartate-semialdehyde dehydrogenase	73.7	34	34	34	51800000000	55100000000	73.7	33	33	33	25400000000	33700000000	49	48	-0.404566	-0.19254	0.19254	-0.0690923	-0.104714
sp|P13712|MSI1_YEAST	P13712	MSI1_YEAST	MSI1	Chromatin assembly factor 1 subunit p50	16.59	4	4	4	38400000	67700000	38.86	8	8	8	36100000	52400000	4	4	-0.389695	-0.359079	0.359079	-0.0542221	0.0618249
sp|P13856|RSR1_YEAST	P13856	RSR1_YEAST	RSR1	Ras-related protein RSR1	25.37	7	7	7	45200000	53400000	28.68	8	8	8	72000000	102000000	5	7	0.259671	-0.203663	0.203663	0.595144	-0.0935909
sp|P14020|DPM1_YEAST	P14020	DPM1_YEAST	DPM1	Dolichol-phosphate mannosyltransferase	67.79	18	18	18	18600000000	23500000000	67.79	19	19	19	28600000000	34000000000	30	36	-0.0362274	-0.198879	0.198879	0.299246	-0.0983754
sp|P14065|GCY1_YEAST	P14065	GCY1_YEAST	GCY1	Glycerol 2-dehydrogenase (NADP(+))	84.62	29	26	29	3510000000	4040000000	80.45	26	24	26	1900000000	1960000000	37	37	0.121086	-0.0572441	0.0572441	0.45656	-0.24001
sp|P14120|RL30_YEAST	P14120	RL30_YEAST	RPL30	Large ribosomal subunit protein eL30	80.95	12	12	12	7580000000	8360000000	80.95	11	11	11	3570000000	4260000000	23	20	-0.273671	-0.103404	0.103404	0.0618023	-0.19385
sp|P14126|RL3_YEAST	P14126	RL3_YEAST	RPL3	Large ribosomal subunit protein uL3	62.53	39	39	39	135000000000	170000000000	63.05	40	40	40	113000000000	130000000000	92	96	-0.117226	-0.145756	0.145756	0.218248	-0.151498
sp|P14164|ABF1_YEAST	P14164	ABF1_YEAST	ABF1	ARS-binding factor 1	49.79	26	26	26	4410000000	5850000000	58.14	32	32	32	1720000000	2380000000	25	36	-0.135493	0.0814949	-0.0814949	0.199981	-0.378749
sp|P14180|CHS2_YEAST	P14180	CHS2_YEAST	CHS2	Chitin synthase 2	6.85	4	4	4	66800000	439000000	6.44	4	4	4	97700000	117000000	3	2	-0.103301	-0.692629	0.692629	0.232172	0.395375
sp|P14306|CPYI_YEAST	P14306	CPYI_YEAST	TFS1	Carboxypeptidase Y inhibitor	87.21	13	13	13	4320000000	5030000000	87.21	13	13	13	2280000000	3910000000	16	19	0.349017	-0.510304	0.510304	0.68449	0.21305
sp|P14540|ALF_YEAST	P14540	ALF_YEAST	FBA1	Fructose-bisphosphate aldolase	81.06	30	30	30	203000000000	244000000000	80.78	29	29	29	216000000000	214000000000	133	113	-0.133477	-0.116185	0.116185	0.201996	-0.181069
sp|P14680|YAK1_YEAST	P14680	YAK1_YEAST	YAK1	Dual specificity protein kinase YAK1	17.97	11	11	11	308000000	807000000	37.79	21	21	21	287000000	443000000	9	14	-0.345215	-0.303018	0.303018	-0.00974149	0.00576352
sp|P14681|KSS1_YEAST	P14681	KSS1_YEAST	KSS1	Mitogen-activated protein kinase KSS1	25.54	7	5	5	240000000	579000000	20.11	5	4	4	254000000	252000000	4	4	-0.241363	0.0532054	-0.0532054	0.0941106	-0.350459
sp|P14682|UBC3_YEAST	P14682	UBC3_YEAST	CDC34	Ubiquitin-conjugating enzyme E2-34 kDa	21.36	5	5	5	45800000	60900000	22.71	6	6	6	88500000	167000000	6	5	-0.244272	-0.217234	0.217234	0.0912014	-0.0800197
sp|P14693|SAM35_YEAST	P14693	SAM35_YEAST	SAM35	Sorting assembly machinery 35 kDa subunit	16.41	5	5	5	625558	8046263	27.36	5	5	5	1.56988e+06	117000000	1	1	-2.98547	-0.113971	0.113971	-2.64999	-0.183283
sp|P14724|CDC26_YEAST	P14724	CDC26_YEAST	CDC26	Anaphase-promoting complex subunit CDC26	46.77	3	3	3	310000000	748000000	45.16	2	2	2	20200000	111000000	3	3	-1.17777	-1.94313	1.94313	-0.842299	1.64587
sp|P14736|RAD4_YEAST	P14736	RAD4_YEAST	RAD4	DNA repair protein RAD4	5.97	3	3	3	45800000	61400000	5.57	2	2	2	34500000	41600000	2	2	0.0223029	0.0163263	-0.0163263	0.357776	-0.31358
sp|P14741|EI2BA_YEAST	P14741	EI2BA_YEAST	GCN3	Translation initiation factor eIF2B subunit alpha	38.36	9	9	9	879000000	2010000000	30.16	8	8	8	316000000	431000000	9	7	-0.623869	-0.162138	0.162138	-0.288396	-0.135116
sp|P14742|GFA1_YEAST	P14742	GFA1_YEAST	GFA1	Glutamine--fructose-6-phosphate aminotransferase [isomerizing]	60.11	38	38	38	12100000000	16200000000	68.76	44	44	44	3940000000	5960000000	47	58	-0.146881	-0.210242	0.210242	0.188592	-0.0870123
sp|P14743|NMT_YEAST	P14743	NMT_YEAST	NMT1	Glycylpeptide N-tetradecanoyltransferase	43.74	15	15	15	610000000	1250000000	49.01	15	15	15	371000000	590000000	13	20	-0.466371	-0.202092	0.202092	-0.130898	-0.0951623
sp|P14747|PP2B2_YEAST	P14747	PP2B2_YEAST	CMP2	Serine/threonine-protein phosphatase 2B catalytic subunit A2	20.86	10	8	8	29500000	469000000	38.25	19	18	18	874000000	1190000000	6	19	-1.01673	-0.266106	0.266106	-0.681257	-0.0311479
sp|P14772|BPT1_YEAST	P14772	BPT1_YEAST	BPT1	Bile pigment transporter 1	12.89	13	11	11	374000000	185000000	16.61	19	17	17	345000000	535000000	6	8	-0.353351	-0.230248	0.230248	-0.0178778	-0.0670062
sp|P14832|CYPH_YEAST	P14832	CYPH_YEAST	CPR1	Peptidyl-prolyl cis-trans isomerase	84.57	14	13	14	362000000000	314000000000	86.42	14	13	14	35900000000	47600000000	32	25	0.0439659	-0.204854	0.204854	0.379439	-0.0924001
sp|P14843|AROF_YEAST	P14843	AROF_YEAST	ARO3	Phospho-2-dehydro-3-deoxyheptonate aldolase, phenylalanine-inhibited	78.11	30	28	28	15200000000	16200000000	76.49	31	29	29	5660000000	6740000000	48	44	-0.0204784	-0.0654061	0.0654061	0.314995	-0.231848
sp|P14904|AMPL_YEAST	P14904	AMPL_YEAST	APE1	Vacuolar aminopeptidase 1	47.28	23	23	23	3730000000	6350000000	49.03	24	24	24	6140000000	7480000000	23	26	0.306983	-0.107203	0.107203	0.642456	-0.190051
sp|P14906|SEC63_YEAST	P14906	SEC63_YEAST	SEC63	Protein translocation protein SEC63	39.22	22	22	22	4160000000	5500000000	45.1	24	24	24	1310000000	1930000000	19	24	-0.435403	-0.576116	0.576116	-0.0999294	0.278862
sp|P14907|NSP1_YEAST	P14907	NSP1_YEAST	NSP1	Nucleoporin NSP1	53.1	29	29	29	8280000000	10100000000	55.41	33	33	33	3070000000	4470000000	38	39	-0.0843973	-0.195482	0.195482	0.251076	-0.101772
sp|P14922|CYC8_YEAST	P14922	CYC8_YEAST	CYC8	General transcriptional corepressor CYC8	41.41	28	28	28	1440000000	2930000000	36.02	24	24	24	1050000000	1670000000	26	24	-0.662217	-0.798314	0.798314	-0.326744	0.50106
sp|P15019|TAL1_YEAST	P15019	TAL1_YEAST	TAL1	Transaldolase	79.7	43	42	43	11800000000	15900000000	78.81	38	37	38	6490000000	7990000000	62	61	-0.179193	-0.0344912	0.0344912	0.15628	-0.262763
sp|P15108|HSC82_YEAST	P15108	HSC82_YEAST	HSC82	ATP-dependent molecular chaperone HSC82	56.88	62	13	62	136000000000	164000000000	57.3	63	13	63	69500000000	87400000000	113	125	-0.0962636	-0.15181	0.15181	0.23921	-0.145444
sp|P15180|SYKC_YEAST	P15180	SYKC_YEAST	KRS1	Lysine--tRNA ligase, cytoplasmic	77.33	49	49	49	28000000000	33500000000	72.25	47	47	47	18100000000	26000000000	77	67	-0.409796	-0.51404	0.51404	-0.0743229	0.216786
sp|P15274|AMPD_YEAST	P15274	AMPD_YEAST	AMD1	AMP deaminase	49.26	28	28	28	2630000000	3110000000	44.57	26	26	26	387000000	738000000	20	23	-0.294912	-0.337691	0.337691	0.0405612	0.0404372
sp|P15303|SEC23_YEAST	P15303	SEC23_YEAST	SEC23	Protein transport protein SEC23	58.33	36	36	36	10500000000	14500000000	52.47	32	32	32	2980000000	4340000000	43	47	-0.100112	-0.293626	0.293626	0.235361	-0.00362827
sp|P15315|CUP2_YEAST	P15315	CUP2_YEAST	CUP2	Transcriptional activator protein CUP2	10.22	2	2	2	94900000	141000000	10.22	2	2	2	182000000	333000000	2	2	-0.248681	-1.30656	1.30656	0.0867921	1.0093
sp|P15367|SEC11_YEAST	P15367	SEC11_YEAST	SEC11	Signal peptidase complex catalytic subunit SEC11	19.76	3	3	3	113000000	140000000	23.95	4	4	4	87800000	85000000	3	5	-0.306406	0.340012	-0.340012	0.0290669	-0.637266
sp|P15424|MS116_YEAST	P15424	MS116_YEAST	MSS116	ATP-dependent RNA helicase MSS116, mitochondrial	29.22	15	15	15	832000000	1580000000	30.12	15	15	15	399000000	543000000	14	14	-0.379531	0.00480098	-0.00480098	-0.0440579	-0.302055
sp|P15436|DPOD_YEAST	P15436	DPOD_YEAST	POL3	DNA polymerase delta catalytic subunit	15.95	12	12	12	20800000	15200000	23.25	19	19	19	246000000	249000000	4	13	-0.329308	-0.244177	0.244177	0.00616491	-0.0530769
sp|P15442|GCN2_YEAST	P15442	GCN2_YEAST	GCN2	eIF-2-alpha kinase GCN2	9.04	11	11	11	326000000	593000000	8.38	11	11	11	174000000	213000000	7	5	-0.570957	0.13103	-0.13103	-0.235483	-0.428284
sp|P15454|KGUA_YEAST	P15454	KGUA_YEAST	GUK1	Guanylate kinase	80.75	18	18	18	4270000000	5270000000	80.75	19	19	19	2220000000	2880000000	24	31	-0.0391323	-0.132713	0.132713	0.296341	-0.164541
sp|P15496|IDI1_YEAST	P15496	IDI1_YEAST	IDI1	Isopentenyl-diphosphate delta-isomerase	64.24	16	16	16	3550000000	4550000000	59.03	12	12	12	2670000000	3210000000	25	24	-0.127903	-0.113821	0.113821	0.20757	-0.183433
sp|P15565|TRM1_YEAST	P15565	TRM1_YEAST	TRM1	tRNA (guanine(26)-N(2))-dimethyltransferase, mitochondrial	51.58	28	28	28	1590000000	2460000000	58.95	27	27	27	1160000000	1640000000	19	31	-0.381301	-0.174286	0.174286	-0.0458275	-0.122968
sp|P15624|SYFB_YEAST	P15624	SYFB_YEAST	FRS1	Phenylalanine--tRNA ligase beta subunit	65.55	37	37	37	10100000000	12700000000	63.53	36	36	36	5210000000	6880000000	54	54	-0.22099	-0.345889	0.345889	0.114483	0.048635
sp|P15625|SYFA_YEAST	P15625	SYFA_YEAST	FRS2	Phenylalanine--tRNA ligase alpha subunit	78.53	38	38	38	8640000000	16000000000	72.17	37	37	37	3390000000	4420000000	42	57	-0.087193	-0.160795	0.160795	0.24828	-0.136459
sp|P15646|FBRL_YEAST	P15646	FBRL_YEAST	NOP1	rRNA 2'-O-methyltransferase fibrillarin	65.14	21	21	21	6720000000	9120000000	65.14	23	23	23	5410000000	7830000000	36	40	-0.495003	-0.478999	0.478999	-0.15953	0.181745
sp|P15700|KCY_YEAST	P15700	KCY_YEAST	URA6	Uridylate kinase	77.45	16	16	16	1950000000	3340000000	73.53	14	14	14	226000000	280000000	13	14	-0.0627613	-0.0670596	0.0670596	0.272712	-0.230194
sp|P15703|BGL2_YEAST	P15703	BGL2_YEAST	BGL2	Glucan 1,3-beta-glucosidase	41.85	12	12	12	4490000000	4750000000	31.63	11	11	11	889000000	870000000	17	18	0.191985	0.261413	-0.261413	0.527459	-0.558667
sp|P15705|STI1_YEAST	P15705	STI1_YEAST	STI1	Heat shock protein STI1	79.63	59	59	59	23500000000	31300000000	81.49	59	59	59	11200000000	13100000000	97	91	-0.0652453	-0.0270157	0.0270157	0.270228	-0.270238
sp|P15731|UBC4_YEAST	P15731	UBC4_YEAST	UBC4	Ubiquitin-conjugating enzyme E2 4	45.27	4	4	4	1090000000	616000000	37.84	3	3	3	4227028	4358877	2	1	-0.165738	0.427812	-0.427812	0.169735	-0.725066
sp|P15790|CSK21_YEAST	P15790	CSK21_YEAST	CKA1	Casein kinase II subunit alpha	31.45	10	10	10	202000000	282000000	28.49	12	12	12	199000000	311000000	7	9	-0.229085	0.0427104	-0.0427104	0.106388	-0.339964
sp|P15873|PCNA_YEAST	P15873	PCNA_YEAST	POL30	Proliferating cell nuclear antigen	63.18	15	15	15	297000000	428000000	64.34	16	16	16	159000000	187000000	15	23	0.118437	0.0579526	-0.0579526	0.45391	-0.355207
sp|P15891|ABP1_YEAST	P15891	ABP1_YEAST	ABP1	Actin-binding protein	84.97	46	46	46	21000000000	28900000000	82.6	43	43	43	9640000000	14100000000	65	71	-0.354988	-0.54962	0.54962	-0.0195149	0.252366
sp|P15938|PRP16_YEAST	P15938	PRP16_YEAST	PRP16	Pre-mRNA-splicing factor ATP-dependent RNA helicase PRP16	6.35	4	4	4	1370000000	147000000	4.11	3	3	3	93500000	156000000	2	2	3.4267	0.384028	-0.384028	3.76218	-0.681282
sp|P15992|HSP26_YEAST	P15992	HSP26_YEAST	HSP26	Heat shock protein 26	58.41	15	15	15	8610000000	6000000000	68.69	18	18	18	2190000000	2100000000	18	17	0.683982	-0.0185243	0.0185243	1.01946	-0.27873
sp|P16120|THRC_YEAST	P16120	THRC_YEAST	THR4	Threonine synthase	70.82	40	40	40	8130000000	9910000000	74.71	43	43	43	6210000000	8200000000	57	64	-0.263524	-0.198847	0.198847	0.0719491	-0.0984065
sp|P16140|VATB_YEAST	P16140	VATB_YEAST	VMA2	V-type proton ATPase subunit B	89.17	51	51	51	42500000000	46900000000	84.33	45	45	45	14000000000	18500000000	80	85	-0.0617535	-0.186103	0.186103	0.27372	-0.111151
sp|P16151|ERD1_YEAST	P16151	ERD1_YEAST	ERD1	Protein ERD1	7.18	2	2	2	239953	456433	8.84	2	2	2	818229	1464829	1	1	-0.646674	-0.262458	0.262458	-0.311201	-0.0347965
sp|P16370|RPB3_YEAST	P16370	RPB3_YEAST	RPB3	DNA-directed RNA polymerase II subunit RPB3	44.65	10	10	10	1360000000	1060000000	41.51	11	11	11	237000000	331000000	7	10	-0.312377	-0.435033	0.435033	0.0230959	0.137779
sp|P16387|ODPA_YEAST	P16387	ODPA_YEAST	PDA1	Pyruvate dehydrogenase E1 component subunit alpha, mitochondrial	72.14	33	33	33	13600000000	19900000000	80	31	31	31	9650000000	11300000000	51	46	-0.0828493	-0.0986538	0.0986538	0.252624	-0.1986
sp|P16451|ODPX_YEAST	P16451	ODPX_YEAST	PDX1	Pyruvate dehydrogenase complex protein X component, mitochondrial	61.71	21	21	21	4940000000	6830000000	64.15	20	20	20	2470000000	3000000000	31	26	-0.298653	-0.278374	0.278374	0.0368201	-0.0188802
sp|P16467|PDC5_YEAST	P16467	PDC5_YEAST	PDC5	Pyruvate decarboxylase isozyme 2	27.53	14	4	4	49600000	140000000	27	14	5	5	9958551	242000000	2	2	0.430691	0.184101	-0.184101	0.766164	-0.481355
sp|P16474|BIP_YEAST	P16474	BIP_YEAST	KAR2	Endoplasmic reticulum chaperone BiP	59.24	55	52	52	17200000000	20800000000	57.48	55	53	53	8380000000	9840000000	66	71	-0.0957304	-0.0836763	0.0836763	0.239743	-0.213578
sp|P16521|EF3A_YEAST	P16521	EF3A_YEAST	YEF3	Elongation factor 3A	74.23	91	72	91	104000000000	141000000000	76.53	87	68	87	55000000000	66900000000	195	206	-0.325844	-0.250554	0.250554	0.00962952	-0.0467004
sp|P16522|CDC23_YEAST	P16522	CDC23_YEAST	CDC23	Anaphase-promoting complex subunit CDC23	7.35	3	3	3	187000000	225000000	7.51	3	3	3	42000000	69500000	1	4	-0.251882	-0.975312	0.975312	0.0835917	0.678058
sp|P16547|OM45_YEAST	P16547	OM45_YEAST	OM45	Mitochondrial outer membrane protein OM45	67.68	36	36	36	6130000000	5760000000	72.52	42	42	42	4260000000	5000000000	42	53	0.409598	-0.0322648	0.0322648	0.745071	-0.264989
sp|P16550|APA1_YEAST	P16550	APA1_YEAST	APA1	Protein APA1	84.74	20	20	20	11400000000	14600000000	87.23	23	23	23	4100000000	5010000000	32	44	-0.164861	-0.441072	0.441072	0.170612	0.143818
sp|P16603|NCPR_YEAST	P16603	NCPR_YEAST	NCP1	NADPH--cytochrome P450 reductase	67	39	39	39	16500000000	10400000000	63.39	34	34	34	2060000000	2460000000	38	39	-0.222921	-0.330374	0.330374	0.112552	0.0331202
sp|P16622|HEMH_YEAST	P16622	HEMH_YEAST	HEM15	Ferrochelatase, mitochondrial	63.61	21	21	21	6110000000	8390000000	51.91	20	20	20	3490000000	5070000000	26	24	-0.611068	-0.244203	0.244203	-0.275595	-0.0530508
sp|P16639|ATE1_YEAST	P16639	ATE1_YEAST	ATE1	Arginyl-tRNA--protein transferase 1	15.51	5	5	5	449187	1.85905e+06	20.68	7	7	7	26300000	61400000	2	4	-0.152809	-0.693977	0.693977	0.182664	0.396723
sp|P16649|TUP1_YEAST	P16649	TUP1_YEAST	TUP1	General transcriptional corepressor TUP1	53.44	34	34	34	5130000000	6470000000	56.94	35	35	35	3190000000	5600000000	44	49	-0.192095	-0.22692	0.22692	0.143378	-0.0703336
sp|P16661|ALG1_YEAST	P16661	ALG1_YEAST	ALG1	Chitobiosyldiphosphodolichol beta-mannosyltransferase	13.14	6	6	6	1180000000	708000000	22.05	8	8	8	205000000	43000000	3	5	-0.43429	-0.261859	0.261859	-0.0988163	-0.0353946
sp|P16664|RGP1_YEAST	P16664	RGP1_YEAST	RGP1	Guanine nucleotide exchange factor subunit RGP1	17.35	8	8	8	622449	3.56874e+06	18.7	7	7	7	68000000	85400000	3	2	-0.734327	0.00512021	-0.00512021	-0.398854	-0.302374
sp|P16861|PFKA1_YEAST	P16861	PFKA1_YEAST	PFK1	ATP-dependent 6-phosphofructokinase subunit alpha	76.09	78	77	77	38200000000	56500000000	73.15	72	71	71	29000000000	31900000000	118	141	-0.198478	-0.240014	0.240014	0.136995	-0.0572401
sp|P16862|PFKA2_YEAST	P16862	PFKA2_YEAST	PFK2	ATP-dependent 6-phosphofructokinase subunit beta	69.34	55	54	55	39100000000	49000000000	72.58	54	53	54	21500000000	28600000000	117	116	-0.28674	-0.288034	0.288034	0.0487336	-0.00922039
sp|P16892|FUS3_YEAST	P16892	FUS3_YEAST	FUS3	Mitogen-activated protein kinase FUS3	42.78	8	6	8	175000000	561000000	37.96	8	7	8	102000000	143000000	5	6	-0.612785	-0.742318	0.742318	-0.277312	0.445064
sp|P16965|STF2_YEAST	P16965	STF2_YEAST	STF2	ATPase-stabilizing factor 15 kDa protein	71.43	8	8	8	5090000000	5130000000	71.43	7	7	7	3660000000	4560000000	12	13	0.104245	-0.235354	0.235354	0.439719	-0.0619
sp|P17064|FCY2_YEAST	P17064	FCY2_YEAST	FCY2	Purine-cytosine permease FCY2	7.5	4	4	4	630000000	1970000000	7.5	4	4	4	104000000	146000000	3	5	-1.8303	-0.225819	0.225819	-1.49483	-0.0714347
sp|P17065|SEC2_YEAST	P17065	SEC2_YEAST	SEC2	Rab guanine nucleotide exchange factor SEC2	18.45	9	9	9	780000000	934000000	23.98	12	12	12	249000000	564000000	4	8	-0.672434	-0.678587	0.678587	-0.336961	0.381333
sp|P17076|RL8A_YEAST	P17076	RL8A_YEAST	RPL8A	Large ribosomal subunit protein eL8A	76.56	31	6	6	7450000000	9790000000	69.14	27	6	6	13900000000	21200000000	13	14	0.0271742	-0.322906	0.322906	0.362647	0.0256517
sp|P17106|CBF1_YEAST	P17106	CBF1_YEAST	CBF1	Centromere-binding protein 1	67.81	18	18	18	1250000000	1360000000	62.39	19	19	19	693000000	868000000	16	16	-0.408885	-0.233052	0.233052	-0.0734118	-0.0642017
sp|P17119|KAR3_YEAST	P17119	KAR3_YEAST	KAR3	Kinesin-like protein KAR3	12.21	6	6	6	195000000	413000000	16.87	9	9	9	36900000	43300000	6	5	-0.355136	0.0394442	-0.0394442	-0.0196625	-0.336698
sp|P17157|PHO85_YEAST	P17157	PHO85_YEAST	PHO85	Cyclin-dependent protein kinase PHO85	28.85	9	8	8	1440000000	1760000000	28.2	10	9	9	1290000000	1600000000	6	9	-0.0319948	-0.0490021	0.0490021	0.303479	-0.248252
sp|P17255|VATA_YEAST	P17255	VATA_YEAST	VMA1	V-type proton ATPase catalytic subunit A	70.4	89	89	89	63100000000	83200000000	70.21	84	84	84	41200000000	53600000000	141	144	-0.153094	-0.068095	0.068095	0.182379	-0.229159
sp|P17423|KHSE_YEAST	P17423	KHSE_YEAST	THR1	Homoserine kinase	56.02	15	15	15	607000000	1390000000	62.18	19	19	19	961000000	998000000	17	27	-0.32282	-0.49538	0.49538	0.0126528	0.198126
sp|P17442|PHO81_YEAST	P17442	PHO81_YEAST	PHO81	Phosphate system positive regulatory protein PHO81	6.45	6	6	6	64300000	72200000	8.15	7	7	7	28100000	30300000	6	4	-0.46532	0.203662	-0.203662	-0.129846	-0.500916
sp|P17505|MDHM_YEAST	P17505	MDHM_YEAST	MDH1	Malate dehydrogenase, mitochondrial	83.53	25	25	25	3130000000	3380000000	81.44	22	22	22	3240000000	3760000000	35	33	-0.191358	-0.205763	0.205763	0.144116	-0.0914908
sp|P17536|TPM1_YEAST	P17536	TPM1_YEAST	TPM1	Tropomyosin-1	88.94	28	28	28	22700000000	27400000000	91.46	32	32	32	19400000000	24300000000	46	50	-0.0346715	-0.084476	0.084476	0.300802	-0.212778
sp|P17555|CAP_YEAST	P17555	CAP_YEAST	SRV2	Adenylyl cyclase-associated protein	51.71	29	29	29	12200000000	17700000000	45.63	23	23	23	7040000000	8150000000	36	29	-0.153384	-0.173935	0.173935	0.182089	-0.123319
sp|P17558|RTPT_YEAST	P17558	RTPT_YEAST	PET123	Small ribosomal subunit protein mS26	13.52	4	4	4	101000000	80400000	24.84	6	6	6	14600000	22000000	3	2	0.0320795	-0.0987085	0.0987085	0.367553	-0.198546
sp|P17629|HPR1_YEAST	P17629	HPR1_YEAST	HPR1	THO complex subunit HPR1	19.95	12	12	12	24500000	103000000	21.01	12	12	12	145000000	993000000	6	8	-0.234482	-0.091921	0.091921	0.100992	-0.205333
sp|P17649|GABAT_YEAST	P17649	GABAT_YEAST	UGA1	4-aminobutyrate aminotransferase	73.67	32	32	32	10800000000	9870000000	74.73	33	33	33	3240000000	5260000000	35	41	0.100106	-0.244084	0.244084	0.435579	-0.0531705
sp|P17695|GLRX2_YEAST	P17695	GLRX2_YEAST	GRX2	Glutaredoxin-2	65.73	10	10	10	22900000000	22500000000	72.73	10	10	10	3670000000	4030000000	15	12	0.18442	0.111225	-0.111225	0.519894	-0.408479
sp|P17709|HXKG_YEAST	P17709	HXKG_YEAST	GLK1	Glucokinase-1	69.4	39	36	39	64300000000	66300000000	76.2	38	35	38	16600000000	21400000000	87	90	0.0888058	-0.198924	0.198924	0.424279	-0.0983297
sp|P17883|SKI3_YEAST	P17883	SKI3_YEAST	SKI3	Superkiller protein 3	17.32	18	18	18	1460000000	2700000000	21.65	23	23	23	1050000000	1620000000	16	19	-0.372164	-0.230933	0.230933	-0.0366906	-0.066321
sp|P17890|RPC7_YEAST	P17890	RPC7_YEAST	RPC31	DNA-directed RNA polymerase III subunit RPC7	52.99	7	7	7	183000000	229000000	43.03	6	6	6	57700000	26400000	5	5	-0.698959	-0.852576	0.852576	-0.363486	0.555322
sp|P17891|CLC1_YEAST	P17891	CLC1_YEAST	CLC1	Clathrin light chain	40.77	15	15	15	6520000000	7780000000	58.8	17	17	17	2090000000	2380000000	16	16	0.0179032	-0.0761876	0.0761876	0.353376	-0.221066
sp|P17898|CPT1_YEAST	P17898	CPT1_YEAST	CPT1	Cholinephosphotransferase 1	7.12	3	3	3	2.22463e+06	2906137	7.12	3	3	3	9424126	1.49051e+06	3	2	-0.151102	-0.0876581	0.0876581	0.184371	-0.209596
sp|P17967|PDI_YEAST	P17967	PDI_YEAST	PDI1	Protein disulfide-isomerase	70.88	39	39	39	19900000000	22200000000	69.35	38	38	38	11400000000	12800000000	56	56	-0.100428	-0.0895108	0.0895108	0.235045	-0.207743
sp|P18239|ADT2_YEAST	P18239	ADT2_YEAST	PET9	ADP,ATP carrier protein 2	68.24	31	20	31	10500000000	16200000000	68.55	31	20	31	6880000000	8050000000	50	42	-0.0153457	-0.0584052	0.0584052	0.320128	-0.238849
sp|P18409|MDM10_YEAST	P18409	MDM10_YEAST	MDM10	Mitochondrial distribution and morphology protein 10	14.6	5	5	5	448793	387215	18.66	5	5	5	873014	789692	2	2	0.230145	0.402978	-0.402978	0.565618	-0.700232
sp|P18480|SNF5_YEAST	P18480	SNF5_YEAST	SNF5	SWI/SNF chromatin-remodeling complex subunit SNF5	25.64	12	12	12	83900000	403000000	20.77	10	10	10	132000000	224000000	5	6	-0.326151	-0.287488	0.287488	0.00932272	-0.00976577
sp|P18496|ATP10_YEAST	P18496	ATP10_YEAST	ATP10	Mitochondrial ATPase complex subunit ATP10	27.6	6	6	6	236118	18800000	10.75	3	3	3	1.99876e+06	3015491	2	2	-0.584683	-0.317241	0.317241	-0.24921	0.0199871
sp|P18544|ARGD_YEAST	P18544	ARGD_YEAST	ARG8	Acetylornithine aminotransferase, mitochondrial	53.9	16	16	16	576000000	674000000	44.68	14	14	14	836000000	989000000	12	11	-0.0695968	-0.201145	0.201145	0.265876	-0.0961086
sp|P18562|UPP_YEAST	P18562	UPP_YEAST	FUR1	Uracil phosphoribosyltransferase	81.94	20	20	20	4900000000	6240000000	65.74	15	15	15	3300000000	1590000000	27	20	-0.367678	-0.233975	0.233975	-0.0322049	-0.0632794
sp|P18759|SEC18_YEAST	P18759	SEC18_YEAST	SEC18	Vesicular-fusion protein SEC18	48.55	31	30	30	1270000000	2090000000	50.66	35	34	34	737000000	969000000	26	35	-0.331833	-0.262915	0.262915	0.00364029	-0.0343391
sp|P18851|GBB_YEAST	P18851	GBB_YEAST	STE4	Guanine nucleotide-binding protein subunit beta	22.22	7	7	7	344000000	395000000	23.64	7	7	7	136000000	117000000	5	7	0.120742	-0.223394	0.223394	0.456216	-0.0738604
sp|P18852|GBG_YEAST	P18852	GBG_YEAST	STE18	Guanine nucleotide-binding protein subunit gamma	38.18	3	3	3	28100000	54000000	59.09	4	4	4	17900000	28200000	2	3	-0.687257	-0.529782	0.529782	-0.351784	0.232528
sp|P18888|SNF6_YEAST	P18888	SNF6_YEAST	SNF6	Transcription regulatory protein SNF6	28.61	6	6	6	833000000	698000000	21.39	5	5	5	228000000	312000000	5	4	-0.698969	-0.646851	0.646851	-0.363495	0.349597
sp|P18899|DDR48_YEAST	P18899	DDR48_YEAST	DDR48	Stress protein DDR48	71.63	31	31	31	8760000000	9380000000	69.3	28	28	28	11300000000	13100000000	52	47	0.254272	-0.128224	0.128224	0.589745	-0.16903
sp|P18900|COQ1_YEAST	P18900	COQ1_YEAST	COQ1	Hexaprenyl pyrophosphate synthase, mitochondrial	30.23	10	10	10	52000000	126000000	34.25	11	11	11	70200000	92700000	6	6	-0.809008	-0.0400183	0.0400183	-0.473535	-0.257236
sp|P18962|DAP2_YEAST	P18962	DAP2_YEAST	DAP2	Dipeptidyl aminopeptidase B	23.84	17	17	17	518000000	917000000	25.31	15	15	15	254000000	341000000	10	11	-0.26616	-0.331602	0.331602	0.0693132	0.0343479
sp|P18963|IRA1_YEAST	P18963	IRA1_YEAST	IRA1	Inhibitory regulator protein IRA1	4.5	9	9	9	18400000	18400000	4.85	9	9	9	17700000	29200000	3	4	0.282352	-1.607	1.607	0.617825	1.30975
sp|P19073|CDC42_YEAST	P19073	CDC42_YEAST	CDC42	Cell division control protein 42	24.61	4	4	4	321000000	396000000	24.61	5	5	5	781000000	1150000000	5	7	0.097999	-0.328934	0.328934	0.433472	0.0316803
sp|P19097|FAS2_YEAST	P19097	FAS2_YEAST	FAS2	Fatty acid synthase subunit alpha	64.65	124	124	124	64100000000	89900000000	61.21	121	121	121	34000000000	42400000000	211	211	-0.279723	-0.196293	0.196293	0.0557498	-0.100961
sp|P19145|GAP1_YEAST	P19145	GAP1_YEAST	GAP1	General amino-acid permease GAP1	6.81	3	3	3	306041	1.24945e+06	2.82	2	2	2	439375	542706	1	1	-1.73898	-0.018236	0.018236	-1.40351	-0.279018
sp|P19146|ARF2_YEAST	P19146	ARF2_YEAST	ARF2	ADP-ribosylation factor 2	56.35	9	2	2	4667579	8457356	56.35	9	2	2	1.31395e+06	574413	2	1	-0.313508	0.265617	-0.265617	0.0219657	-0.562871
sp|P19158|IRA2_YEAST	P19158	IRA2_YEAST	IRA2	Inhibitory regulator protein IRA2	6.66	11	11	11	493000000	300000000	5.81	12	12	12	179000000	113000000	4	7	-0.544063	-0.239955	0.239955	-0.20859	-0.0572987
sp|P19211|IF5A2_YEAST	P19211	IF5A2_YEAST	ANB1	Eukaryotic translation initiation factor 5A-2	39.49	8	5	5	64900000	265000000	39.49	6	3	3	77600000	231000000	1	1	-0.0105441	-1.55805	1.55805	0.324929	1.2608
sp|P19262|ODO2_YEAST	P19262	ODO2_YEAST	KGD2	Dihydrolipoyllysine-residue succinyltransferase component of 2-oxoglutarate dehydrogenase complex, mitochondrial	34.13	14	14	14	1180000000	1490000000	36.29	15	15	15	595000000	512000000	10	14	-0.0700567	-0.236074	0.236074	0.265417	-0.0611805
sp|P19263|MED14_YEAST	P19263	MED14_YEAST	RGR1	Mediator of RNA polymerase II transcription subunit 14	6.84	6	6	6	396000000	863000000	10.26	8	8	8	163000000	304000000	3	4	-0.46155	-0.801588	0.801588	-0.126076	0.504334
sp|P19358|METK2_YEAST	P19358	METK2_YEAST	SAM2	S-adenosylmethionine synthase 2	89.06	41	18	18	3000000000	3740000000	87.24	39	18	18	2850000000	3910000000	27	30	-0.418408	-0.332781	0.332781	-0.082935	0.0355274
sp|P19414|ACON_YEAST	P19414	ACON_YEAST	ACO1	Aconitate hydratase, mitochondrial	66.45	53	51	53	30800000000	45700000000	65.3	53	51	53	11400000000	13000000000	86	87	-0.0915817	-0.026442	0.026442	0.243892	-0.270812
sp|P19454|CSK22_YEAST	P19454	CSK22_YEAST	CKA2	Casein kinase II subunit alpha'	31.56	9	9	9	64400000	105000000	41.59	12	12	12	93100000	164000000	10	9	-0.436381	-0.123552	0.123552	-0.100908	-0.173702
sp|P19524|MYO2_YEAST	P19524	MYO2_YEAST	MYO2	Myosin-2	39.2	46	42	46	2320000000	4330000000	43.33	48	44	48	825000000	1120000000	35	41	-0.427193	-0.120822	0.120822	-0.09172	-0.176432
sp|P19658|EXO70_YEAST	P19658	EXO70_YEAST	EXO70	Exocyst complex component EXO70	15.57	7	7	7	6.94408e+06	19000000	19.58	10	10	10	7.33074e+06	40300000	3	3	-0.50295	-0.68982	0.68982	-0.167477	0.392566
sp|P19659|MED15_YEAST	P19659	MED15_YEAST	GAL11	Mediator of RNA polymerase II transcription subunit 15	10.18	8	8	8	442000000	724000000	14.52	10	10	10	163000000	130000000	5	4	-0.441067	-0.120285	0.120285	-0.105593	-0.176969
sp|P19735|PRP6_YEAST	P19735	PRP6_YEAST	PRP6	Pre-mRNA-splicing factor 6	11.46	7	7	7	29300000	40400000	16.13	8	8	8	32800000	48700000	4	4	-0.227593	0.122202	-0.122202	0.107881	-0.419456
sp|P19736|PRP9_YEAST	P19736	PRP9_YEAST	PRP9	Pre-mRNA-splicing factor PRP9	8.11	3	3	3	143000000	226000000	13.58	4	4	4	24700000	100000000	1	2	-0.623799	-1.03946	1.03946	-0.288326	0.742206
sp|P19807|HNM1_YEAST	P19807	HNM1_YEAST	HNM1	Choline transport protein	12.26	3	3	3	33700000	16400000	13.5	4	4	4	4821572	27000000	1	1	2.61562	-0.903564	0.903564	2.9511	0.60631
sp|P19812|UBR1_YEAST	P19812	UBR1_YEAST	UBR1	E3 ubiquitin-protein ligase UBR1	11.13	16	16	16	233000000	373000000	13.95	16	16	16	101000000	169000000	9	8	-0.513462	-0.673339	0.673339	-0.177989	0.376085
sp|P19880|AP1_YEAST	P19880	AP1_YEAST	YAP1	AP-1-like transcription factor YAP1	20.62	8	8	8	47700000	108000000	28.15	11	11	11	62700000	99800000	4	8	-0.775544	-0.242076	0.242076	-0.440071	-0.055178
sp|P19881|PNPP_YEAST	P19881	PNPP_YEAST	PHO13	4-nitrophenylphosphatase	62.5	14	14	14	1130000000	2120000000	53.21	12	12	12	228000000	494000000	17	19	-0.419021	-0.511963	0.511963	-0.0835478	0.214709
sp|P19882|HSP60_YEAST	P19882	HSP60_YEAST	HSP60	Heat shock protein 60, mitochondrial	70.45	53	53	53	19400000000	24200000000	70.45	51	51	51	10200000000	13700000000	70	71	-0.0500185	-0.0495169	0.0495169	0.285455	-0.247737
sp|P19955|KGD4_YEAST	P19955	KGD4_YEAST	YMR31	Alpha-ketoglutarate dehydrogenase subunit 4, mitochondrial	82.11	9	9	9	738000000	883000000	71.54	7	7	7	572000000	907000000	8	9	0.0821811	-0.423355	0.423355	0.417654	0.126101
sp|P19956|RM44_YEAST	P19956	RM44_YEAST	MRPL44	Large ribosomal subunit protein mL53	36.73	2	2	2	192089	1.46426e+06	55.1	4	4	4	4.37537e+06	9849303	1	3	-0.639991	-0.132873	0.132873	-0.304518	-0.164381
sp|P20049|TYR1_YEAST	P20049	TYR1_YEAST	TYR1	Prephenate dehydrogenase [NADP(+)]	26.99	10	10	10	973000000	1060000000	28.98	10	10	10	372000000	459000000	10	8	-0.177091	-0.282346	0.282346	0.158383	-0.0149075
sp|P20051|PYRC_YEAST	P20051	PYRC_YEAST	URA4	Dihydroorotase	44.23	10	10	10	3390000000	4070000000	32.14	7	7	7	919000000	989000000	7	9	0.26015	0.0452128	-0.0452128	0.595623	-0.342467
sp|P20053|PRP4_YEAST	P20053	PRP4_YEAST	PRP4	U4/U6 small nuclear ribonucleoprotein PRP4	16.77	5	5	5	14700000	22100000	9.25	3	3	3	60600000	96200000	2	3	-0.268244	-0.022182	0.022182	0.0672288	-0.275072
sp|P20081|FKBP_YEAST	P20081	FKBP_YEAST	FPR1	FK506-binding protein 1	72.81	11	11	11	5090000000	6170000000	90.35	10	10	10	1250000000	1510000000	12	13	-0.21832	-0.0456137	0.0456137	0.117153	-0.25164
sp|P20084|RM33_YEAST	P20084	RM33_YEAST	MRPL33	Large ribosomal subunit protein uL30m	41.86	3	3	3	73300000	101000000	40.7	3	3	3	34100000	77800000	3	3	-0.211889	-0.254116	0.254116	0.123584	-0.0431384
sp|P20095|PRP2_YEAST	P20095	PRP2_YEAST	PRP2	Pre-mRNA-splicing factor ATP-dependent RNA helicase-like protein PRP2	8.79	6	6	6	176000000	229000000	11.64	8	7	7	44900000	95800000	2	4	-0.234538	-0.528769	0.528769	0.100935	0.231515
sp|P20107|ZRC1_YEAST	P20107	ZRC1_YEAST	ZRC1	Vacuolar zinc transporter ZRC1	22.85	8	8	8	3440000000	7070000000	28.96	9	9	9	632000000	1300000000	5	8	-0.629254	-0.681717	0.681717	-0.293781	0.384463
sp|P20424|SRP54_YEAST	P20424	SRP54_YEAST	SRP54	Signal recognition particle subunit SRP54	50.65	23	23	23	891000000	910000000	50.09	20	20	20	522000000	593000000	24	21	-0.0816579	-0.249945	0.249945	0.253815	-0.0473087
sp|P20433|RPB4_YEAST	P20433	RPB4_YEAST	RPB4	DNA-directed RNA polymerase II subunit RPB4	76.47	10	10	10	70500000	168000000	70.59	8	8	8	71900000	142000000	8	8	-0.382392	-0.201654	0.201654	-0.0469189	-0.0956002
sp|P20434|RPAB1_YEAST	P20434	RPAB1_YEAST	RPB5	DNA-directed RNA polymerases I, II, and III subunit RPABC1	57.67	10	10	10	247000000	386000000	63.72	10	10	10	186000000	237000000	11	10	-0.49056	-0.41166	0.41166	-0.155087	0.114406
sp|P20435|RPAB2_YEAST	P20435	RPAB2_YEAST	RPO26	DNA-directed RNA polymerases I, II, and III subunit RPABC2	47.74	7	7	7	101000000	252000000	36.13	4	4	4	588000000	769000000	5	6	-0.204216	-0.700687	0.700687	0.131257	0.403433
sp|P20436|RPAB3_YEAST	P20436	RPAB3_YEAST	RPB8	DNA-directed RNA polymerases I, II, and III subunit RPABC3	50.68	7	7	7	1300000000	2590000000	50.68	7	7	7	418000000	375000000	8	9	-0.298306	-0.537819	0.537819	0.0371669	0.240565
sp|P20447|DBP3_YEAST	P20447	DBP3_YEAST	DBP3	ATP-dependent RNA helicase DBP3	47.61	22	22	22	1890000000	1610000000	47.42	22	22	22	550000000	1130000000	25	22	-0.233949	-0.127656	0.127656	0.101525	-0.169598
sp|P20448|DBP4_YEAST	P20448	DBP4_YEAST	HCA4	ATP-dependent RNA helicase HCA4	27.27	15	15	15	297000000	496000000	37.4	20	20	20	325000000	604000000	7	20	-0.386734	-0.824635	0.824635	-0.0512603	0.527381
sp|P20449|DBP5_YEAST	P20449	DBP5_YEAST	DBP5	ATP-dependent RNA helicase DBP5	64.11	34	34	34	3420000000	4200000000	69.09	30	30	30	2620000000	4130000000	42	38	-0.227181	-0.274273	0.274273	0.108292	-0.0229811
sp|P20457|PRI2_YEAST	P20457	PRI2_YEAST	PRI2	DNA primase large subunit	16.67	6	6	6	775000000	1030000000	19.51	6	6	6	5.24165e+06	6.21933e+06	3	4	0.0231062	-0.414562	0.414562	0.358579	0.117308
sp|P20459|IF2A_YEAST	P20459	IF2A_YEAST	SUI2	Eukaryotic translation initiation factor 2 subunit alpha	67.43	23	23	23	1590000000	1690000000	66.78	22	22	22	2140000000	2930000000	23	28	-0.099253	-0.00795685	0.00795685	0.23622	-0.289297
sp|P20484|MAK11_YEAST	P20484	MAK11_YEAST	MAK11	Protein MAK11	39.37	13	13	13	544000000	661000000	42.03	14	14	14	462000000	645000000	12	11	-0.0735088	-0.107226	0.107226	0.261964	-0.190028
sp|P20485|KICH_YEAST	P20485	KICH_YEAST	CKI1	Choline kinase	17.18	10	10	10	176000000	144000000	34.71	18	18	18	237000000	388000000	6	13	-0.655621	-0.607965	0.607965	-0.320148	0.310711
sp|P20486|CKS1_YEAST	P20486	CKS1_YEAST	CKS1	Cyclin-dependent kinases regulatory subunit	70	6	6	6	115000000	142000000	62.67	6	6	6	268000000	419000000	5	5	-0.0536448	-0.127439	0.127439	0.281828	-0.169815
sp|P20604|PP11_YEAST	P20604	PP11_YEAST	SIT4	Serine/threonine-protein phosphatase PP1-1	32.8	7	7	7	338000000	303000000	49.84	11	11	11	118000000	101000000	8	11	-0.336095	-0.0129303	0.0129303	-0.000621383	-0.284324
sp|P20606|SAR1_YEAST	P20606	SAR1_YEAST	SAR1	Small COPII coat GTPase SAR1	58.42	9	9	9	699000000	1060000000	67.37	9	9	9	455000000	720000000	13	14	-0.279006	-0.415251	0.415251	0.0564675	0.117997
sp|P20676|NUP1_YEAST	P20676	NUP1_YEAST	NUP1	Nucleoporin NUP1	29.28	22	22	22	1320000000	1680000000	31.23	23	23	23	498000000	2850000000	13	17	-0.478797	-1.13704	1.13704	-0.143324	0.839782
sp|P20795|VPS33_YEAST	P20795	VPS33_YEAST	VPS33	Vacuolar protein sorting-associated protein 33	3.62	2	2	2	12900000	24700000	4.05	2	2	2	6471588	4.81673e+06	1	1	-0.643699	0.710896	-0.710896	-0.308225	-1.00815
sp|P20967|ODO1_YEAST	P20967	ODO1_YEAST	KGD1	2-oxoglutarate dehydrogenase, mitochondrial	51.28	48	48	48	10800000000	14100000000	43.49	44	44	44	4400000000	7170000000	58	61	-0.237204	-0.308824	0.308824	0.0982697	0.0115703
sp|P21147|ACO1_YEAST	P21147	ACO1_YEAST	OLE1	Acyl-CoA desaturase 1	28.82	11	11	11	5950000000	7850000000	32.35	17	17	17	1790000000	2060000000	17	23	-0.199771	-0.0667898	0.0667898	0.135702	-0.230464
sp|P21182|DCAM_YEAST	P21182	DCAM_YEAST	SPE2	S-adenosylmethionine decarboxylase proenzyme	38.13	9	9	9	464000000	640000000	36.11	8	8	8	59400000	117000000	13	5	-0.0444141	-1.17673	1.17673	0.291059	0.879478
sp|P21192|ACE2_YEAST	P21192	ACE2_YEAST	ACE2	Metallothionein expression activator	3.51	2	2	2	7.29512e+06	71868.3	3.64	3	3	3	486261	638289	1	1	-0.737264	-0.105998	0.105998	-0.40179	-0.191256
sp|P21242|PSA7_YEAST	P21242	PSA7_YEAST	PRE10	Probable proteasome subunit alpha type-7	59.72	13	13	13	5610000000	6770000000	58.68	13	13	13	4690000000	4430000000	15	17	-0.063908	0.0666641	-0.0666641	0.271565	-0.363918
sp|P21243|PSA1_YEAST	P21243	PSA1_YEAST	SCL1	Proteasome subunit alpha type-1	81.75	24	24	24	1850000000	2550000000	70.63	21	21	21	2570000000	3160000000	28	28	-0.185498	-0.170641	0.170641	0.149976	-0.126613
sp|P21264|PUR6_YEAST	P21264	PUR6_YEAST	ADE2	Phosphoribosylaminoimidazole carboxylase	56.22	22	22	22	576000000	764000000	55.87	24	24	24	478000000	730000000	24	25	-0.933987	-0.281191	0.281191	-0.598513	-0.0160628
sp|P21269|CCA1_YEAST	P21269	CCA1_YEAST	CCA1	CCA tRNA nucleotidyltransferase, mitochondrial	28.21	13	13	13	870000000	943000000	44.32	19	19	19	590000000	1000000000	8	18	-0.0348789	-0.322552	0.322552	0.300594	0.025298
sp|P21304|PWP1_YEAST	P21304	PWP1_YEAST	PWP1	Periodic tryptophan protein 1	59.9	25	25	25	958000000	1820000000	59.9	27	27	27	1410000000	1550000000	24	29	-0.229041	-0.117747	0.117747	0.106433	-0.179507
sp|P21306|ATP5E_YEAST	P21306	ATP5E_YEAST	ATP15	ATP synthase subunit epsilon, mitochondrial	90.32	5	5	5	159000000	152000000	90.32	6	6	6	420000000	602000000	4	5	0.353615	-0.203747	0.203747	0.689088	-0.0935072
sp|P21339|MSB1_YEAST	P21339	MSB1_YEAST	MSB1	Morphogenesis-related protein MSB1	16.97	13	13	13	599000000	811000000	18.29	12	12	12	776000000	938000000	5	9	-0.623488	-0.522335	0.522335	-0.288015	0.225081
sp|P21372|PRP5_YEAST	P21372	PRP5_YEAST	PRP5	Pre-mRNA-processing ATP-dependent RNA helicase PRP5	4.83	3	3	3	50500000	60500000	5.3	4	4	4	112000000	106000000	2	4	-0.067311	0.160221	-0.160221	0.268162	-0.457475
sp|P21373|UTR1_YEAST	P21373	UTR1_YEAST	UTR1	NAD(+) kinase	17.74	8	8	8	371000000	669000000	26.23	13	13	13	304000000	450000000	6	5	-0.675201	-0.752302	0.752302	-0.339728	0.455048
sp|P21375|OSM1_YEAST	P21375	OSM1_YEAST	OSM1	Fumarate reductase 2	30.14	10	10	10	44400000	79900000	21.56	9	9	9	28400000	29400000	5	5	-0.441226	0.0387268	-0.0387268	-0.105753	-0.335981
sp|P21524|RIR1_YEAST	P21524	RIR1_YEAST	RNR1	Ribonucleoside-diphosphate reductase large chain 1	68.69	45	34	45	10100000000	11900000000	73.31	49	37	49	3530000000	5200000000	56	60	-0.208645	-0.249794	0.249794	0.126829	-0.0474601
sp|P21538|REB1_YEAST	P21538	REB1_YEAST	REB1	DNA-binding protein REB1	40.86	21	21	21	2520000000	2870000000	43.7	24	23	24	2700000000	2790000000	21	23	-0.0875084	-0.238283	0.238283	0.247965	-0.0589711
sp|P21560|CBP3_YEAST	P21560	CBP3_YEAST	CBP3	Protein CBP3, mitochondrial	32.54	9	9	9	597000000	232000000	22.69	7	7	7	63200000	112000000	4	8	-0.339646	-0.180613	0.180613	-0.00417304	-0.116641
sp|P21576|VPS1_YEAST	P21576	VPS1_YEAST	VPS1	Vacuolar protein sorting-associated protein 1	68.61	48	46	48	5970000000	7490000000	63.64	44	43	44	5420000000	6810000000	62	65	-0.291783	-0.244018	0.244018	0.0436905	-0.0532359
sp|P21657|DAL81_YEAST	P21657	DAL81_YEAST	DAL81	Transcriptional activator protein DAL81	14.95	7	7	7	20600000	32000000	9.9	6	6	6	105000000	229000000	2	5	-0.824946	-0.689561	0.689561	-0.489473	0.392307
sp|P21734|UBC1_YEAST	P21734	UBC1_YEAST	UBC1	Ubiquitin-conjugating enzyme E2 1	76.74	10	10	10	517000000	805000000	76.74	11	11	11	312000000	477000000	8	12	-0.227843	-0.378834	0.378834	0.10763	0.0815799
sp|P21771|RT28_YEAST	P21771	RT28_YEAST	MRPS28	Small ribosomal subunit protein uS15m	11.19	2	2	2	7745880	4862164	16.78	3	3	3	20800000	4564038	2	1	0.11592	2.36502	-2.36502	0.451393	-2.66228
sp|P21801|SDHB_YEAST	P21801	SDHB_YEAST	SDH2	Succinate dehydrogenase [ubiquinone] iron-sulfur subunit, mitochondrial	63.16	11	11	11	417000000	419000000	43.98	9	9	9	427000000	424000000	6	9	0.310273	0.0237321	-0.0237321	0.645746	-0.320986
sp|P21825|SEC62_YEAST	P21825	SEC62_YEAST	SEC62	Translocation protein SEC62	35.4	10	10	10	315000000	301000000	35.77	9	9	9	287000000	403000000	6	9	-0.365851	-0.265766	0.265766	-0.0303774	-0.0314881
sp|P21827|RCC1_YEAST	P21827	RCC1_YEAST	SRM1	Guanine nucleotide exchange factor SRM1	37.97	17	17	17	2630000000	3840000000	40.04	18	18	18	1490000000	1760000000	26	25	-0.253586	-0.0482674	0.0482674	0.0818869	-0.248987
sp|P21951|DPOE_YEAST	P21951	DPOE_YEAST	POL2	DNA polymerase epsilon catalytic subunit A	10.71	17	17	17	720000000	545000000	12.11	20	20	20	138000000	261000000	12	9	-0.493769	-0.362797	0.362797	-0.158296	0.0655434
sp|P21954|IDHP_YEAST	P21954	IDHP_YEAST	IDP1	Isocitrate dehydrogenase [NADP], mitochondrial	74.53	36	31	36	6280000000	8360000000	71.96	36	31	36	6610000000	8110000000	52	56	-0.0710609	0.0780965	-0.0780965	0.264412	-0.37535
sp|P21957|OPI1_YEAST	P21957	OPI1_YEAST	OPI1	Transcriptional repressor OPI1	30.94	7	7	7	55100000	78300000	42.08	11	11	11	259000000	332000000	6	10	-0.344111	-1.07074	1.07074	-0.00863725	0.773483
sp|P21965|MCK1_YEAST	P21965	MCK1_YEAST	MCK1	Protein kinase MCK1	58.93	20	19	20	2420000000	3490000000	60.27	19	19	19	1500000000	2610000000	20	26	-0.250393	-0.294285	0.294285	0.0850803	-0.00296943
sp|P22007|FNTB_YEAST	P22007	FNTB_YEAST	RAM1	Protein farnesyltransferase subunit beta	4.87	2	2	2	385725	1.00626e+06	13.23	5	5	5	2.15741e+06	2.43092e+06	1	2	-0.168947	2.84856	-2.84856	0.166526	-3.14581
sp|P22023|KRE5_YEAST	P22023	KRE5_YEAST	KRE5	Killer toxin-resistance protein 5	14.87	12	12	12	182000000	529000000	17.07	14	14	14	502000000	635000000	9	10	-0.592869	-0.656498	0.656498	-0.257396	0.359244
sp|P22035|BAS1_YEAST	P22035	BAS1_YEAST	BAS1	Myb-like DNA-binding protein BAS1	9.12	3	3	3	76800000	131000000	7.27	4	4	4	1474579	8232216	3	2	-2.31449	-0.339858	0.339858	-1.97902	0.0426043
sp|P22082|SNF2_YEAST	P22082	SNF2_YEAST	SNF2	Transcription regulatory protein SNF2	14.27	15	14	14	71300000	463000000	12.86	13	12	12	30100000	472000000	4	4	-1.46395	-2.56796	2.56796	-1.12847	2.27071
sp|P22108|APA2_YEAST	P22108	APA2_YEAST	APA2	Diadenosine 5',5'''-P1,P4-tetraphosphate phosphorylase 2	43.38	8	8	8	576000000	884000000	41.54	10	10	10	186000000	258000000	6	8	-0.327194	-0.284438	0.284438	0.00827937	-0.012816
sp|P22133|MDHC_YEAST	P22133	MDHC_YEAST	MDH2	Malate dehydrogenase, cytoplasmic	29.71	8	8	8	46800000	67500000	19.36	5	5	5	11500000	11800000	6	4	0.0709878	0.0644915	-0.0644915	0.406461	-0.361746
sp|P22134|MAG_YEAST	P22134	MAG_YEAST	MAG1	DNA-3-methyladenine glycosylase	11.15	2	2	2	120370	580925	17.57	4	4	4	7.16429e+06	34500000	1	2	-0.0174958	-1.55931	1.55931	0.317977	1.26205
sp|P22135|ATP12_YEAST	P22135	ATP12_YEAST	ATP12	Protein ATP12, mitochondrial	7.69	2	2	2	384000000	424000000	13.23	3	3	3	8746233	8565613	2	3	-0.0855406	-0.143892	0.143892	0.249933	-0.153362
sp|P22137|CLH_YEAST	P22137	CLH_YEAST	CHC1	Clathrin heavy chain	58.02	84	84	84	15500000000	18200000000	57.41	89	89	89	7180000000	9140000000	95	119	-0.287646	-0.18337	0.18337	0.0478276	-0.113884
sp|P22138|RPA2_YEAST	P22138	RPA2_YEAST	RPA135	DNA-directed RNA polymerase I subunit RPA135	54.86	46	46	46	5030000000	5330000000	55.78	46	46	46	2440000000	3370000000	43	46	-0.379867	-0.319836	0.319836	-0.0443942	0.022582
sp|P22139|RPAB5_YEAST	P22139	RPAB5_YEAST	RPB10	DNA-directed RNA polymerases I, II, and III subunit RPABC5	65.71	4	4	4	426000000	397000000	52.86	3	3	3	266000000	408000000	5	5	-0.279773	-0.284642	0.284642	0.0557	-0.012612
sp|P22140|EPT1_YEAST	P22140	EPT1_YEAST	EPT1	Choline/ethanolaminephosphotransferase 1	8.18	2	2	2	66400000	111000000	8.18	2	2	2	63300000	84100000	2	2	-0.467797	-0.115362	0.115362	-0.132324	-0.181892
sp|P22141|PSB4_YEAST	P22141	PSB4_YEAST	PRE1	Proteasome subunit beta type-4	42.42	8	8	8	3220000000	7120000000	38.38	7	7	7	606000000	549000000	12	8	-0.123681	-0.0927402	0.0927402	0.211792	-0.204514
sp|P22146|GAS1_YEAST	P22146	GAS1_YEAST	GAS1	1,3-beta-glucanosyltransferase GAS1	38.82	20	20	20	36200000000	50800000000	33.45	17	17	17	7800000000	9260000000	24	20	-0.355156	-0.20554	0.20554	-0.0196826	-0.091714
sp|P22147|XRN1_YEAST	P22147	XRN1_YEAST	XRN1	5'-3' exoribonuclease 1	48.69	71	71	71	12000000000	17100000000	48.95	72	72	72	4770000000	6100000000	77	81	-0.278651	-0.29562	0.29562	0.0568224	-0.0016341
sp|P22149|AFT1_YEAST	P22149	AFT1_YEAST	AFT1	Iron-regulated transcriptional activator AFT1	5.94	3	3	3	71300000	22100000	9.28	4	4	4	27100000	132000000	2	1	2.23312	0.0428096	-0.0428096	2.5686	-0.340064
sp|P22202|HSP74_YEAST	P22202	HSP74_YEAST	SSA4	Heat shock protein SSA4	69	52	23	29	2760000000	2980000000	68.38	52	24	30	1420000000	1520000000	35	33	0.340177	-0.0885414	0.0885414	0.67565	-0.208713
sp|P22203|VATE_YEAST	P22203	VATE_YEAST	VMA4	V-type proton ATPase subunit E	80.26	25	24	25	870000000	937000000	80.69	21	21	21	1310000000	1380000000	27	29	0.0155332	0.181649	-0.181649	0.351006	-0.478903
sp|P22204|DBF2_YEAST	P22204	DBF2_YEAST	DBF2	Cell cycle protein kinase DBF2	26.05	11	10	11	177000000	32600000	20.1	6	6	6	6972105	12800000	4	6	-0.622225	-0.705662	0.705662	-0.286752	0.408409
sp|P22211|NPR1_YEAST	P22211	NPR1_YEAST	NPR1	Nitrogen permease reactivator protein	26.84	16	16	16	1710000000	3720000000	30.13	17	17	17	1290000000	1220000000	17	21	-0.0894855	-0.230797	0.230797	0.245988	-0.0664569
sp|P22213|SLY1_YEAST	P22213	SLY1_YEAST	SLY1	Protein SLY1	32.13	15	15	15	229000000	356000000	40.09	19	19	19	133000000	259000000	15	17	-0.477245	-0.640867	0.640867	-0.141772	0.343613
sp|P22214|SEC22_YEAST	P22214	SEC22_YEAST	SEC22	Protein transport protein SEC22	42.52	7	7	7	54700000	65800000	43.46	8	8	8	168000000	91400000	8	7	-0.00907187	-0.394428	0.394428	0.326401	0.0971736
sp|P22217|TRX1_YEAST	P22217	TRX1_YEAST	TRX1	Thioredoxin-1	66.02	9	7	7	74100000	121000000	66.02	9	7	7	69700000	81100000	8	9	-0.21116	-0.385279	0.385279	0.124313	0.0880249
sp|P22219|VPS15_YEAST	P22219	VPS15_YEAST	VPS15	Serine/threonine-protein kinase VPS15	1.93	2	2	2	1688951	2.25984e+06	1.86	2	2	2	2.40913e+06	4.01442e+06	1	2	-0.129574	-0.809411	0.809411	0.205899	0.512157
sp|P22224|SEC15_YEAST	P22224	SEC15_YEAST	SEC15	Exocyst complex component SEC15	10	7	6	7	312000000	59300000	9.78	4	4	4	1.37127e+06	4636665	4	2	-0.728676	-0.00293122	0.00293122	-0.393202	-0.294323
sp|P22276|RPC2_YEAST	P22276	RPC2_YEAST	RET1	DNA-directed RNA polymerase III subunit RPC2	28.72	23	23	23	479000000	983000000	28.2	22	22	22	120000000	233000000	10	16	-0.396729	-0.326704	0.326704	-0.0612558	0.0294499
sp|P22336|RFA1_YEAST	P22336	RFA1_YEAST	RFA1	Replication factor A protein 1	51.37	32	32	32	3370000000	2250000000	54.43	29	29	29	696000000	1110000000	31	24	0.0727277	-0.0895108	0.0895108	0.408201	-0.207743
sp|P22353|RM08_YEAST	P22353	RM08_YEAST	MRPL8	Large ribosomal subunit protein bL17m	46.64	7	7	7	1220000000	708000000	50	7	7	7	490000000	459000000	9	7	-0.563195	0.328122	-0.328122	-0.227722	-0.625376
sp|P22354|RM20_YEAST	P22354	RM20_YEAST	MRPL20	Large ribosomal subunit protein mL58	22.56	3	3	3	2.00116e+06	1651848	22.56	3	3	3	2.81414e+06	1.65553e+06	2	1	-0.233058	-0.171855	0.171855	0.102415	-0.125399
sp|P22470|SAN1_YEAST	P22470	SAN1_YEAST	SAN1	Protein SAN1	34.92	13	13	13	55300000	93600000	29.51	12	12	12	70900000	101000000	10	11	-0.512654	-0.29506	0.29506	-0.177181	-0.00219386
sp|P22515|UBA1_YEAST	P22515	UBA1_YEAST	UBA1	Ubiquitin-activating enzyme E1 1	65.53	62	62	62	15200000000	19400000000	67.29	61	61	61	7430000000	9840000000	89	92	-0.182116	-0.331245	0.331245	0.153357	0.0339908
sp|P22517|KCC2_YEAST	P22517	KCC2_YEAST	CMK2	Calcium/calmodulin-dependent protein kinase II	52.57	18	18	18	632000000	927000000	38.93	15	15	15	738000000	832000000	11	12	-0.262024	-0.222422	0.222422	0.0734491	-0.0748321
sp|P22543|VPS34_YEAST	P22543	VPS34_YEAST	VPS34	Phosphatidylinositol 3-kinase VPS34	3.31	2	2	2	109081	538574	12.23	5	5	5	690351	5.74243e+06	2	2	-1.6861	-1.45574	1.45574	-1.35063	1.15849
sp|P22579|SIN3_YEAST	P22579	SIN3_YEAST	SIN3	Transcriptional regulatory protein SIN3	24.15	28	28	28	2320000000	3790000000	25.59	31	31	31	811000000	1360000000	28	28	-0.502004	-0.316708	0.316708	-0.16653	0.0194538
sp|P22696|ESS1_YEAST	P22696	ESS1_YEAST	ESS1	Peptidyl-prolyl cis-trans isomerase ESS1	58.24	10	10	10	897000000	802000000	60.59	13	13	13	505000000	520000000	13	13	-0.0566357	0.0828919	-0.0828919	0.278838	-0.380146
sp|P22768|ASSY_YEAST	P22768	ASSY_YEAST	ARG1	Argininosuccinate synthase	70.48	35	35	35	9830000000	12300000000	68.57	34	34	34	6900000000	8100000000	53	55	-0.04515	-0.299349	0.299349	0.290323	0.00209466
sp|P22803|TRX2_YEAST	P22803	TRX2_YEAST	TRX2	Thioredoxin-2	73.08	10	8	10	11300000000	11400000000	73.08	9	7	9	2560000000	3050000000	20	20	0.158625	-0.138882	0.138882	0.494099	-0.158372
sp|P22804|BET1_YEAST	P22804	BET1_YEAST	BET1	Protein transport protein BET1	20.42	2	2	2	44400000	81700000	19.72	2	2	2	72300000	87000000	2	3	-0.773614	0.791243	-0.791243	-0.43814	-1.0885
sp|P22855|MAN1_YEAST	P22855	MAN1_YEAST	AMS1	Alpha-mannosidase	31.86	28	28	28	3080000000	2640000000	31.76	29	29	29	803000000	1250000000	24	18	0.264992	-0.209137	0.209137	0.600465	-0.0881174
sp|P22936|APN1_YEAST	P22936	APN1_YEAST	APN1	Apurinic-apyrimidinic endonuclease 1	37.33	7	7	7	2751979	7.82718e+06	42.78	10	10	10	132000000	108000000	3	7	-1.0654	-0.663147	0.663147	-0.729926	0.365893
sp|P22943|HSP12_YEAST	P22943	HSP12_YEAST	HSP12	12 kDa heat shock protein	88.99	18	18	18	622000000000	705000000000	88.99	19	19	19	283000000000	295000000000	58	53	0.120956	-0.00293912	0.00293912	0.45643	-0.294315
sp|P23180|AIM17_YEAST	P23180	AIM17_YEAST	AIM17	Probable oxidoreductase AIM17	52.47	20	20	20	5240000000	7710000000	56.99	19	18	19	1890000000	2550000000	22	24	-0.35301	-0.498595	0.498595	-0.0175365	0.201341
sp|P23201|SPA2_YEAST	P23201	SPA2_YEAST	SPA2	Protein SPA2	40.93	48	48	48	3470000000	4500000000	42.56	51	51	51	1870000000	1760000000	40	43	-0.54589	-0.303838	0.303838	-0.210417	0.00658366
sp|P23202|URE2_YEAST	P23202	URE2_YEAST	URE2	Transcriptional regulator URE2	20.06	7	7	7	389000000	598000000	26.84	8	8	8	135000000	192000000	6	9	-0.0744401	-0.308482	0.308482	0.261033	0.0112277
sp|P23248|RS3A2_YEAST	P23248	RS3A2_YEAST	RPS1B	Small ribosomal subunit protein eS1B	77.65	39	10	39	54400000000	75500000000	75.29	39	9	39	66300000000	69200000000	73	84	-0.272592	-0.06065	0.06065	0.0628808	-0.236604
sp|P23254|TKT1_YEAST	P23254	TKT1_YEAST	TKL1	Transketolase 1	67.94	52	49	52	39800000000	54300000000	63.82	47	45	47	30400000000	32000000000	85	86	-0.353496	-0.323863	0.323863	-0.0180231	0.0266094
sp|P23255|TAF2_YEAST	P23255	TAF2_YEAST	TAF2	Transcription initiation factor TFIID subunit 2	10.23	8	8	8	36500000	33200000	9.17	10	10	10	86400000	234000000	4	8	-0.273183	-0.654592	0.654592	0.0622904	0.357338
sp|P23285|CYPB_YEAST	P23285	CYPB_YEAST	CPR2	Peptidyl-prolyl cis-trans isomerase B	33.17	5	5	5	109000000	150000000	22.93	3	3	3	4683952	443737	5	1	-1.04163	-0.340576	0.340576	-0.706152	0.0433217
sp|P23287|PP2B1_YEAST	P23287	PP2B1_YEAST	CNA1	Serine/threonine-protein phosphatase 2B catalytic subunit A1	36.89	18	16	18	901000000	644000000	31.83	19	18	19	482000000	630000000	10	20	-0.239137	-0.0393517	0.0393517	0.0963358	-0.257902
sp|P23291|KC11_YEAST	P23291	KC11_YEAST	YCK1	Casein kinase I homolog 1	45.35	19	15	15	469000000	4620000000	44.42	16	12	12	469000000	1060000000	10	14	-0.885535	-0.520505	0.520505	-0.550062	0.223251
sp|P23292|KC12_YEAST	P23292	KC12_YEAST	YCK2	Casein kinase I homolog 2	39.38	16	12	16	2010000000	3810000000	42.31	18	14	18	561000000	926000000	12	16	-0.355999	-0.411713	0.411713	-0.0205252	0.114459
sp|P23293|BUR1_YEAST	P23293	BUR1_YEAST	SGV1	Serine/threonine-protein kinase BUR1	31.51	17	17	17	1410000000	1460000000	21.31	11	11	11	205000000	195000000	17	10	-0.484301	-0.519717	0.519717	-0.148827	0.222463
sp|P23301|IF5A1_YEAST	P23301	IF5A1_YEAST	HYP2	Eukaryotic translation initiation factor 5A-1	64.33	15	12	15	14200000000	21800000000	75.8	16	13	16	10200000000	14900000000	51	49	-0.573424	-0.298973	0.298973	-0.237951	0.00171868
sp|P23337|GYS1_YEAST	P23337	GYS1_YEAST	GSY1	Glycogen [starch] synthase isoform 1	33.9	18	13	13	622000000	1070000000	37.71	16	12	12	117000000	364000000	12	13	-0.00601507	-0.776622	0.776622	0.329458	0.479368
sp|P23394|PRP28_YEAST	P23394	PRP28_YEAST	PRP28	Pre-mRNA-splicing ATP-dependent RNA helicase PRP28	13.44	6	6	6	129000000	158000000	18.37	7	7	7	1.75624e+06	8862354	2	1	-0.856484	-1.37214	1.37214	-0.521011	1.07488
sp|P23493|MBR1_YEAST	P23493	MBR1_YEAST	MBR1	Mitochondrial biogenesis regulation protein 1	10.62	2	2	2	4983298	8830565	21.83	5	5	5	2.03772e+06	2.24359e+06	1	2	-0.510801	0.0998635	-0.0998635	-0.175327	-0.397117
sp|P23503|NAR1_YEAST	P23503	NAR1_YEAST	NAR1	Cytosolic Fe-S cluster assembly factor NAR1	28.72	9	9	9	27300000	204000000	23.83	8	8	8	34200000	62400000	7	6	-0.335531	-0.567853	0.567853	-5.8102e-05	0.270599
sp|P23542|AATC_YEAST	P23542	AATC_YEAST	AAT2	Aspartate aminotransferase, cytoplasmic	82.78	29	29	29	18300000000	17000000000	85.89	28	28	28	5420000000	5670000000	49	49	-0.17017	-0.323948	0.323948	0.165303	0.0266937
sp|P23561|STE11_YEAST	P23561	STE11_YEAST	STE11	Serine/threonine-protein kinase STE11	13.67	6	6	6	13800000	159000000	15.06	7	7	7	5694923	104000000	2	4	-0.216241	-0.988759	0.988759	0.119232	0.691505
sp|P23594|PP2A1_YEAST	P23594	PP2A1_YEAST	PPH21	Serine/threonine-protein phosphatase PP2A-1 catalytic subunit	46.88	10	2	2	8.37464e+06	11900000	49.86	11	4	4	17200000	99400000	3	2	-0.236068	-0.539268	0.539268	0.0994055	0.242014
sp|P23595|PP2A2_YEAST	P23595	PP2A2_YEAST	PPH22	Serine/threonine-protein phosphatase PP2A-2 catalytic subunit	56.5	13	5	13	323000000	775000000	67.9	13	6	13	246000000	401000000	14	14	-0.154893	-0.178364	0.178364	0.180581	-0.11889
sp|P23615|SPT6_YEAST	P23615	SPT6_YEAST	SPT6	Transcription elongation factor SPT6	37.15	50	50	50	7340000000	9580000000	36.8	47	47	47	1440000000	1980000000	47	55	-0.275376	-0.242613	0.242613	0.0600971	-0.0546412
sp|P23638|PSA3_YEAST	P23638	PSA3_YEAST	PRE9	Proteasome subunit alpha type-3	57.75	16	16	16	3920000000	4500000000	57.75	17	17	17	2220000000	2520000000	22	31	-0.0847922	-0.0430145	0.0430145	0.250681	-0.254239
sp|P23639|PSA2_YEAST	P23639	PSA2_YEAST	PRE8	Proteasome subunit alpha type-2	44.8	13	13	13	800000000	848000000	50	14	14	14	658000000	683000000	16	17	0.189444	-0.208216	0.208216	0.524917	-0.089038
sp|P23641|MPCP_YEAST	P23641	MPCP_YEAST	MIR1	Mitochondrial phosphate carrier protein	58.84	15	15	15	659000000	1130000000	54.34	15	15	15	446000000	616000000	20	23	-0.826518	-0.187273	0.187273	-0.491045	-0.109981
sp|P23642|VAN1_YEAST	P23642	VAN1_YEAST	VAN1	Mannan polymerase I complex VAN1 subunit	27.48	11	11	11	497000000	307000000	39.81	13	13	13	192000000	208000000	7	9	-0.347586	-0.550171	0.550171	-0.0121128	0.252917
sp|P23644|TOM40_YEAST	P23644	TOM40_YEAST	TOM40	Mitochondrial import receptor subunit TOM40	58.66	15	15	15	393000000	615000000	56.07	14	14	14	390000000	563000000	15	15	-0.52507	-0.197179	0.197179	-0.189596	-0.100075
sp|P23724|PSB6_YEAST	P23724	PSB6_YEAST	PRE7	Proteasome subunit beta type-6	47.72	11	11	11	436000000	970000000	47.3	10	10	10	504000000	541000000	11	11	-0.31461	0.0600272	-0.0600272	0.0208629	-0.357281
sp|P23776|EXG1_YEAST	P23776	EXG1_YEAST	EXG1	Glucan 1,3-beta-glucosidase I/II	48.88	19	19	19	2430000000	2700000000	52.46	20	20	20	2190000000	2480000000	23	26	0.0687629	-0.134288	0.134288	0.404236	-0.162966
sp|P23797|GPI12_YEAST	P23797	GPI12_YEAST	GPI12	N-acetylglucosaminyl-phosphatidylinositol de-N-acetylase	9.54	3	3	3	419597	1.15339e+06	8.55	2	2	2	120000000	177000000	1	1	-0.139991	-0.124472	0.124472	0.195482	-0.172782
sp|P23833|SCO1_YEAST	P23833	SCO1_YEAST	SCO1	Protein SCO1, mitochondrial	29.49	6	6	6	854367	3.19551e+06	29.15	5	5	5	33800000	77800000	2	5	0.0122736	-0.521699	0.521699	0.347747	0.224445
sp|P23900|FPS1_YEAST	P23900	FPS1_YEAST	FPS1	Glycerol uptake/efflux facilitator protein	9.12	4	4	4	238000000	714000000	10.16	4	4	4	99700000	186000000	2	5	-1.12367	-0.964677	0.964677	-0.788199	0.667423
sp|P24000|RL24B_YEAST	P24000	RL24B_YEAST	RPL24B	Large ribosomal subunit protein eL24B	48.39	16	5	5	2480000000	3030000000	45.81	12	3	3	1660000000	2060000000	7	5	-0.0717267	-0.0790367	0.0790367	0.263747	-0.218217
sp|P24004|PEX1_YEAST	P24004	PEX1_YEAST	PEX1	Peroxisomal ATPase PEX1	12.85	9	8	8	68600000	310000000	12.18	9	9	9	141000000	113000000	4	6	-0.422351	-0.145111	0.145111	-0.0868778	-0.152143
sp|P24031|PPA3_YEAST	P24031	PPA3_YEAST	PHO3	Constitutive acid phosphatase	28.05	8	5	8	124000000	170000000	33.19	11	6	11	52200000	71400000	12	10	-0.273006	-0.330789	0.330789	0.0624668	0.0335346
sp|P24276|SSD1_YEAST	P24276	SSD1_YEAST	SSD1	Protein SSD1	50.64	50	50	50	3420000000	3810000000	53.04	53	53	53	1400000000	2210000000	48	54	-0.372266	-0.444561	0.444561	-0.0367924	0.147307
sp|P24279|MCM3_YEAST	P24279	MCM3_YEAST	MCM3	DNA replication licensing factor MCM3	53.76	30	30	30	444000000	1540000000	49.74	30	30	30	316000000	559000000	20	18	-0.500056	-0.308406	0.308406	-0.164583	0.0111518
sp|P24280|SEC14_YEAST	P24280	SEC14_YEAST	SEC14	SEC14 cytosolic factor	85.2	25	24	25	5230000000	7010000000	88.49	27	26	27	2250000000	3240000000	37	38	-0.173183	-0.104073	0.104073	0.16229	-0.193181
sp|P24384|PRP22_YEAST	P24384	PRP22_YEAST	PRP22	Pre-mRNA-splicing factor ATP-dependent RNA helicase PRP22	5.5	6	6	6	344859	11200000	11.53	9	9	9	15000000	8350026	2	3	-0.221662	0.685554	-0.685554	0.113812	-0.982808
sp|P24482|DPB2_YEAST	P24482	DPB2_YEAST	DPB2	DNA polymerase epsilon subunit B	9.14	5	5	5	171000000	243000000	6.1	3	3	3	1.15103e+06	2.07756e+06	4	1	-0.46362	-0.903834	0.903834	-0.128147	0.60658
sp|P24521|ERG8_YEAST	P24521	ERG8_YEAST	ERG8	Phosphomevalonate kinase	50.55	16	16	16	1550000000	1760000000	45.23	14	14	14	480000000	613000000	16	20	-0.169677	-0.427382	0.427382	0.165796	0.130128
sp|P24583|KPC1_YEAST	P24583	KPC1_YEAST	PKC1	Protein kinase C-like 1	13.64	16	16	16	1020000000	768000000	13.99	16	16	16	586000000	758000000	13	18	-0.165155	-0.341772	0.341772	0.170319	0.0445184
sp|P24783|DBP2_YEAST	P24783	DBP2_YEAST	DBP2	ATP-dependent RNA helicase DBP2	72.53	39	38	38	4080000000	4590000000	65.38	36	35	35	2570000000	3150000000	49	53	-0.413452	-0.296201	0.296201	-0.0779788	-0.00105266
sp|P24784|DBP1_YEAST	P24784	DBP1_YEAST	DBP1	ATP-dependent RNA helicase DBP1	13.45	8	2	2	603389	385549	19.94	10	4	4	186958	1.7853e+06	1	1	-0.0860116	0.42339	-0.42339	0.249462	-0.720644
sp|P25037|UBP1_YEAST	P25037	UBP1_YEAST	UBP1	Ubiquitin carboxyl-terminal hydrolase 1	37.95	23	23	23	2810000000	3790000000	38.32	23	23	23	1130000000	1720000000	22	22	-0.560483	-0.438027	0.438027	-0.225009	0.140773
sp|P25039|EFGM_YEAST	P25039	EFGM_YEAST	MEF1	Elongation factor G, mitochondrial	36.66	21	21	21	466000000	1590000000	31.67	19	19	19	163000000	230000000	12	15	-0.171649	-0.246169	0.246169	0.163824	-0.0510852
sp|P25040|TSR4_YEAST	P25040	TSR4_YEAST	TSR4	20S rRNA accumulation protein 4	31.37	9	9	9	64800000	166000000	45.34	12	12	12	102000000	169000000	7	11	-0.446959	-0.333164	0.333164	-0.111486	0.0359096
sp|P25043|PSB2_YEAST	P25043	PSB2_YEAST	PUP1	Proteasome subunit beta type-2	44.44	10	10	10	625000000	830000000	48.28	11	11	11	827000000	1080000000	12	13	-0.350418	-0.0846287	0.0846287	-0.0149445	-0.212625
sp|P25044|PTP1_YEAST	P25044	PTP1_YEAST	PTP1	Tyrosine-protein phosphatase 1	21.49	5	5	5	33000000	16400000	24.18	8	8	8	21300000	45600000	3	7	0.570105	-0.615066	0.615066	0.905579	0.317812
sp|P25045|SPTC1_YEAST	P25045	SPTC1_YEAST	LCB1	Serine palmitoyltransferase 1	33.33	12	12	12	171000000	283000000	42.47	15	15	15	323000000	448000000	11	17	-0.204819	-0.438928	0.438928	0.130654	0.141674
sp|P25087|ERG6_YEAST	P25087	ERG6_YEAST	ERG6	Sterol 24-C-methyltransferase ERG6	70.76	27	27	27	10400000000	12300000000	68.93	25	25	25	2350000000	2730000000	33	35	0.0395374	-0.0282554	0.0282554	0.375011	-0.268999
sp|P25293|NAP1_YEAST	P25293	NAP1_YEAST	NAP1	Nucleosome assembly protein	52.52	16	16	16	811000000	1460000000	53	14	14	14	958000000	1520000000	17	20	-0.436046	-0.507136	0.507136	-0.100573	0.209882
sp|P25294|SIS1_YEAST	P25294	SIS1_YEAST	SIS1	Protein SIS1	56.25	21	21	21	8030000000	11500000000	54.83	20	20	20	3930000000	5150000000	30	37	-0.221809	-0.23722	0.23722	0.113664	-0.0600335
sp|P25296|CANB_YEAST	P25296	CANB_YEAST	CNB1	Calcineurin subunit B	41.14	5	5	5	2.46404e+06	25000000	32	4	4	4	119000000	118000000	2	6	-1.8909	-0.572768	0.572768	-1.55543	0.275514
sp|P25298|RNA14_YEAST	P25298	RNA14_YEAST	RNA14	mRNA 3'-end-processing protein RNA14	23.93	10	10	10	29900000	37800000	25.85	12	12	12	137000000	83200000	4	8	0.169006	-0.373603	0.373603	0.504479	0.0763493
sp|P25299|RNA15_YEAST	P25299	RNA15_YEAST	RNA15	mRNA 3'-end-processing protein RNA15	38.51	6	6	6	105000000	59600000	39.19	7	7	7	68100000	77000000	3	5	-0.60914	-1.36837	1.36837	-0.273667	1.07112
sp|P25302|SWI4_YEAST	P25302	SWI4_YEAST	SWI4	Regulatory protein SWI4	17.38	12	12	12	721000000	80200000	13.54	10	10	10	38500000	70100000	9	7	-0.178444	-0.146798	0.146798	0.157029	-0.150456
sp|P25303|SCJ1_YEAST	P25303	SCJ1_YEAST	SCJ1	DnaJ-related protein SCJ1	61.27	20	20	20	2880000000	4320000000	55.97	18	18	18	3000000000	3590000000	19	22	-0.725659	-0.307048	0.307048	-0.390186	0.00979373
sp|P25332|RBSK_YEAST	P25332	RBSK_YEAST	RBK1	Ribokinase	33.93	12	12	12	4010000000	1160000000	36.34	10	10	10	1260000000	1050000000	10	8	0.820333	0.00131844	-0.00131844	1.15581	-0.298572
sp|P25333|HAL4_YEAST	P25333	HAL4_YEAST	SAT4	Serine/threonine-protein kinase HAL4/SAT4	16.25	5	5	5	206000000	751000000	22.72	8	8	8	277000000	672000000	3	5	-0.378374	-0.0733778	0.0733778	-0.0429005	-0.223876
sp|P25334|CYPR_YEAST	P25334	CYPR_YEAST	CPR4	Peptidyl-prolyl cis-trans isomerase CPR4	11.01	2	2	2	28900000	51900000	14.15	3	3	3	23900000	38100000	2	3	-0.41691	-0.537461	0.537461	-0.0814366	0.240207
sp|P25336|MSH3_YEAST	P25336	MSH3_YEAST	MSH3	DNA mismatch repair protein MSH3	8.55	7	7	7	3.77465e+06	7418404	5.5	5	5	5	5114402	9557048	2	4	-0.3132	0.418519	-0.418519	0.0222731	-0.715773
sp|P25338|MPO1_YEAST	P25338	MPO1_YEAST	MPO1	2-hydroxy-palmitic acid dioxygenase MPO1	10.34	2	2	2	14800000	19300000	18.39	2	2	2	10200000	16700000	2	2	-0.359598	-0.464394	0.464394	-0.0241251	0.16714
sp|P25339|PUF4_YEAST	P25339	PUF4_YEAST	PUF4	Pumilio homology domain family member 4	37.84	20	20	20	4280000000	4230000000	45.27	22	22	22	910000000	1420000000	17	27	0.221934	-0.341407	0.341407	0.557407	0.0441531
sp|P25340|ERG4_YEAST	P25340	ERG4_YEAST	ERG4	Delta(24(24(1)))-sterol reductase ERG4	16.49	10	10	10	402000000	879000000	15.22	9	9	9	386000000	658000000	8	9	-0.448973	-0.537859	0.537859	-0.1135	0.240605
sp|P25342|CDC10_YEAST	P25342	CDC10_YEAST	CDC10	Cell division control protein 10	77.64	18	18	18	22700000000	2740000000	77.64	18	18	18	11300000000	1090000000	30	22	-0.0332722	-0.0439282	0.0439282	0.302201	-0.253326
sp|P25343|RV161_YEAST	P25343	RV161_YEAST	RVS161	Reduced viability upon starvation protein 161	69.81	21	21	21	1070000000	1110000000	75.47	18	18	18	1230000000	1450000000	19	21	-0.294488	-0.0495153	0.0495153	0.0409848	-0.247739
sp|P25344|STE50_YEAST	P25344	STE50_YEAST	STE50	Protein STE50	11.85	2	2	2	9957232	31800000	19.94	3	3	3	24400000	186000000	3	4	-1.16402	-3.12186	3.12186	-0.828549	2.8246
sp|P25349|YCP4_YEAST	P25349	YCP4_YEAST	YCP4	Flavoprotein-like protein YCP4	78.14	18	17	17	5610000000	7560000000	78.14	21	20	20	1820000000	2680000000	24	32	-0.155777	-0.377357	0.377357	0.179696	0.080103
sp|P25353|NPP1_YEAST	P25353	NPP1_YEAST	NPP1	Ectonucleotide pyrophosphatase/phosphodiesterase 1	6.47	3	3	3	6.33803e+06	4.87416e+06	4.45	2	2	2	83000000	49600000	1	1	0.117156	-1.31504	1.31504	0.45263	1.01779
sp|P25355|ATX10_YEAST	P25355	ATX10_YEAST	CTR86	Ataxin-10 homolog	17.76	8	8	8	122000000	187000000	19.54	7	7	7	116000000	118000000	4	5	-0.762692	-0.634107	0.634107	-0.427219	0.336853
sp|P25357|SNT1_YEAST	P25357	SNT1_YEAST	SNT1	Probable DNA-binding protein SNT1	14.27	8	8	8	697000000	1120000000	9.38	6	6	6	61200000	264000000	5	5	-0.362011	-0.789336	0.789336	-0.0265381	0.492082
sp|P25358|ELO2_YEAST	P25358	ELO2_YEAST	ELO2	Fatty acid elongase 2	13.83	4	4	4	1070000000	1580000000	9.51	3	3	3	1840000000	2620000000	6	6	-0.898618	-0.159358	0.159358	-0.563144	-0.137896
sp|P25359|RRP43_YEAST	P25359	RRP43_YEAST	RRP43	Exosome complex component RRP43	27.92	8	8	8	401000000	324000000	31.47	9	9	9	400000000	468000000	7	6	-0.0860138	0.0225781	-0.0225781	0.249459	-0.319832
sp|P25361|YCT3_YEAST	P25361	YCT3_YEAST	YCR043C	Uncharacterized protein YCR043C	43.31	3	3	3	11000000	30900000	33.86	2	2	2	19000000	28100000	3	2	-0.542387	-0.158788	0.158788	-0.206913	-0.138466
sp|P25364|HCM1_YEAST	P25364	HCM1_YEAST	HCM1	Forkhead transcription factor HCM1	7.98	2	2	2	147573	2.90061e+06	3.9	2	2	2	10200000	10700000	1	2	0.2524	-0.602781	0.602781	0.587873	0.305527
sp|P25365|SED4_YEAST	P25365	SED4_YEAST	SED4	Putative guanine nucleotide-exchange factor SED4	6.2	7	7	7	41800000	101000000	10.14	8	8	8	338000000	445000000	5	7	-0.397447	-0.0178722	0.0178722	-0.061974	-0.279382
sp|P25366|OCA4_YEAST	P25366	OCA4_YEAST	OCA4	Protein OCA4	20.17	5	5	5	6322027	16300000	23.48	4	4	4	10400000	41100000	3	2	-0.2307	-0.51351	0.51351	0.104773	0.216256
sp|P25367|RNQ1_YEAST	P25367	RNQ1_YEAST	RNQ1	[PIN+] prion protein RNQ1	23.95	7	7	7	653000000	744000000	26.42	8	8	8	1020000000	1740000000	16	15	-0.0115696	-0.139381	0.139381	0.323904	-0.157873
sp|P25368|RRP7_YEAST	P25368	RRP7_YEAST	RRP7	Ribosomal RNA-processing protein 7	19.87	5	5	5	489000000	385000000	25.59	7	7	7	428000000	417000000	3	6	-0.301114	-0.443275	0.443275	0.0343588	0.146021
sp|P25369|LSB5_YEAST	P25369	LSB5_YEAST	LSB5	LAS seventeen-binding protein 5	42.94	12	12	12	1100000000	1160000000	39.27	11	11	11	281000000	373000000	14	12	-0.064589	-0.20244	0.20244	0.270884	-0.0948139
sp|P25371|ADP1_YEAST	P25371	ADP1_YEAST	ADP1	Probable ATP-dependent permease	15.54	11	11	11	674000000	1440000000	14.01	10	10	10	146000000	255000000	8	9	-0.62718	-0.176479	0.176479	-0.291706	-0.120775
sp|P25372|TRX3_YEAST	P25372	TRX3_YEAST	TRX3	Thioredoxin-3, mitochondrial	44.09	6	6	6	12000000	22900000	48.03	7	7	7	137000000	155000000	5	4	-0.337242	-0.279152	0.279152	-0.00176908	-0.0181018
sp|P25373|GLRX1_YEAST	P25373	GLRX1_YEAST	GRX1	Glutaredoxin-1	92.73	10	10	10	834000000	1270000000	90.91	10	10	10	894000000	661000000	10	11	-0.0177897	0.533526	-0.533526	0.317684	-0.83078
sp|P25374|NFS1_YEAST	P25374	NFS1_YEAST	NFS1	Cysteine desulfurase, mitochondrial	46.28	15	15	15	1630000000	1580000000	43.66	15	15	15	978000000	1320000000	15	11	-0.0850311	-0.0886903	0.0886903	0.250442	-0.208564
sp|P25375|PRTD_YEAST	P25375	PRTD_YEAST	PRD1	Saccharolysin	45.93	30	30	30	763000000	1120000000	50	35	35	35	1020000000	1180000000	25	34	0.0942502	-0.210157	0.210157	0.429723	-0.0870969
sp|P25376|AGP1_YEAST	P25376	AGP1_YEAST	AGP1	General amino acid permease AGP1	9	5	5	5	439000000	779000000	15.48	7	7	7	130000000	174000000	4	3	-0.154378	-0.513465	0.513465	0.181095	0.216211
sp|P25378|RHEB_YEAST	P25378	RHEB_YEAST	RHB1	Rheb-like protein RHB1	23.92	4	4	4	51400000	53300000	8.61	2	2	2	55600000	75100000	2	3	-0.657267	-0.104205	0.104205	-0.321794	-0.193049
sp|P25382|NLE1_YEAST	P25382	NLE1_YEAST	RSA4	Ribosome assembly protein 4	28.16	10	10	10	154000000	261000000	33.2	12	12	12	284000000	485000000	8	12	-0.200438	-0.430573	0.430573	0.135036	0.133319
sp|P25385|BOS1_YEAST	P25385	BOS1_YEAST	BOS1	Protein transport protein BOS1	38.11	7	7	7	81300000	218000000	53.28	10	10	10	147000000	208000000	7	7	-1.0116	-0.0977061	0.0977061	-0.676124	-0.199548
sp|P25386|USO1_YEAST	P25386	USO1_YEAST	USO1	Intracellular protein transport protein USO1	36.76	60	60	60	2840000000	2300000000	43.35	70	70	70	1540000000	1710000000	45	52	-0.267764	-0.180789	0.180789	0.0677095	-0.116465
sp|P25443|RS2_YEAST	P25443	RS2_YEAST	RPS2	Small ribosomal subunit protein uS5	82.28	26	26	26	16300000000	31200000000	68.11	23	23	23	18100000000	25200000000	36	36	-0.457179	-0.170522	0.170522	-0.121705	-0.126732
sp|P25451|PSB3_YEAST	P25451	PSB3_YEAST	PUP3	Proteasome subunit beta type-3	35.61	8	8	8	483000000	335000000	41.46	8	8	8	1240000000	1270000000	8	9	-0.288221	-0.0586419	0.0586419	0.0472518	-0.238612
sp|P25454|RAD51_YEAST	P25454	RAD51_YEAST	RAD51	DNA repair protein RAD51	39	12	12	12	1110000000	1300000000	33.5	9	9	9	648000000	840000000	11	11	-0.401088	-0.454248	0.454248	-0.0656143	0.156994
sp|P25491|MAS5_YEAST	P25491	MAS5_YEAST	YDJ1	Mitochondrial protein import protein MAS5	56.23	31	31	31	24800000000	27300000000	54.52	30	30	30	5320000000	7020000000	53	46	-0.36618	-0.210715	0.210715	-0.0307066	-0.0865389
sp|P25554|SGF29_YEAST	P25554	SGF29_YEAST	SGF29	SAGA-associated factor 29	47.88	9	9	9	1090000000	1520000000	45.17	9	9	9	110000000	351000000	5	5	-0.359024	-1.21077	1.21077	-0.0235503	0.913513
sp|P25555|GBP2_YEAST	P25555	GBP2_YEAST	GBP2	Serine/arginine (SR)-type shuttling mRNA binding protein GBP2	49.18	19	19	19	1230000000	1470000000	44.73	18	18	18	281000000	354000000	18	14	-0.300831	-0.139163	0.139163	0.0346426	-0.158091
sp|P25558|BUD3_YEAST	P25558	BUD3_YEAST	BUD3	Bud site selection protein 3	13.39	17	17	17	197000000	259000000	19.93	20	20	20	49400000	93100000	6	11	-0.320233	-0.259376	0.259376	0.0152405	-0.0378784
sp|P25559|DCC1_YEAST	P25559	DCC1_YEAST	DCC1	Sister chromatid cohesion protein DCC1	19.74	6	6	6	1.2708e+06	1710521	20	5	5	5	544000000	94800000	3	4	-0.409159	-0.253905	0.253905	-0.0736857	-0.0433491
sp|P25560|RER1_YEAST	P25560	RER1_YEAST	RER1	Protein RER1	19.68	2	2	2	12600000	6863783	37.23	6	6	6	96300000	112000000	2	5	-0.0365973	0.0841841	-0.0841841	0.298876	-0.381438
sp|P25566|MXR2_YEAST	P25566	MXR2_YEAST	MXR2	Peptide methionine sulfoxide reductase 2	50	5	5	5	594000000	1030000000	55.36	7	7	7	50300000	143000000	3	3	-0.528652	-0.992656	0.992656	-0.193179	0.695402
sp|P25567|SRO9_YEAST	P25567	SRO9_YEAST	SRO9	RNA-binding protein SRO9	55.99	21	21	21	2890000000	4570000000	59.45	24	24	24	1170000000	2270000000	23	35	-0.626019	-0.607577	0.607577	-0.290546	0.310323
sp|P25568|ATG22_YEAST	P25568	ATG22_YEAST	ATG22	Autophagy-related protein 22	10.8	3	3	3	277000000	189000000	10.8	3	3	3	309893	9911097	3	1	0.356807	-1.23849	1.23849	0.692281	0.941233
sp|P25569|GID7_YEAST	P25569	GID7_YEAST	GID7	Glucose-induced degradation protein 7	21.07	7	7	7	39500000	79100000	19.73	8	8	8	211000000	194000000	3	5	-0.179806	-0.35314	0.35314	0.155668	0.0558859
sp|P25573|MGR1_YEAST	P25573	MGR1_YEAST	MGR1	Mitochondrial inner membrane i-AAA protease supercomplex subunit MGR1	25.18	6	6	6	43300000	121000000	40.05	9	9	9	110000000	202000000	4	7	-1.1776	-0.363835	0.363835	-0.842124	0.0665806
sp|P25574|EMC1_YEAST	P25574	EMC1_YEAST	EMC1	ER membrane protein complex subunit 1	22.11	15	15	15	2470000000	4680000000	23.68	15	15	15	988000000	1050000000	17	14	-0.370618	-0.0459995	0.0459995	-0.035145	-0.251254
sp|P25576|POF1_YEAST	P25576	POF1_YEAST	POF1	Nicotinamide mononucleotide adenylyltransferase	24.81	4	4	4	23500000	38900000	26.36	4	4	4	58700000	75900000	4	2	-0.724006	-0.813056	0.813056	-0.388533	0.515802
sp|P25580|PBN1_YEAST	P25580	PBN1_YEAST	PBN1	Protein PBN1	12.98	5	5	5	54100000	398000000	7.45	2	2	2	624480	407304	2	1	-1.68928	0.903031	-0.903031	-1.35381	-1.20029
sp|P25582|SPB1_YEAST	P25582	SPB1_YEAST	SPB1	27S pre-rRNA (guanosine(2922)-2'-O)-methyltransferase	21.88	15	15	15	167000000	559000000	24.49	14	14	14	401000000	531000000	15	7	-0.40987	0.06408	-0.06408	-0.0743968	-0.361334
sp|P25586|KRR1_YEAST	P25586	KRR1_YEAST	KRR1	KRR1 small subunit processome component	43.35	15	15	15	1170000000	1920000000	54.75	15	15	15	434000000	488000000	16	13	-0.268221	-0.145548	0.145548	0.0672526	-0.151706
sp|P25588|MRC1_YEAST	P25588	MRC1_YEAST	MRC1	Mediator of replication checkpoint protein 1	15.33	10	10	10	48300000	178000000	15.78	12	12	12	83000000	197000000	5	7	-0.226925	-0.379732	0.379732	0.108548	0.0824781
sp|P25604|STP22_YEAST	P25604	STP22_YEAST	STP22	Suppressor protein STP22 of temperature-sensitive alpha-factor receptor and arginine permease	19.48	4	4	4	6022591	14100000	19.48	4	4	4	32500000	163000000	1	3	-1.10185	-0.362237	0.362237	-0.766377	0.0649828
sp|P25605|ILV6_YEAST	P25605	ILV6_YEAST	ILV6	Acetolactate synthase small subunit, mitochondrial	80.26	20	20	20	5980000000	7880000000	82.52	22	22	22	2070000000	4530000000	29	29	-0.296498	-0.226592	0.226592	0.0389757	-0.0706619
sp|P25617|YCQ6_YEAST	P25617	YCQ6_YEAST	YCR016W	Uncharacterized protein YCR016W	33.45	8	8	8	180000000	72300000	26.21	8	8	8	71300000	123000000	5	5	-0.292588	-0.539648	0.539648	0.0428851	0.242394
sp|P25618|CWH43_YEAST	P25618	CWH43_YEAST	CWH43	Protein CWH43	7.76	6	6	6	317000000	546000000	5.25	4	4	4	381000000	528000000	6	3	-0.334833	0.195431	-0.195431	0.000639897	-0.492685
sp|P25623|SYP1_YEAST	P25623	SYP1_YEAST	SYP1	Suppressor of yeast profilin deletion	47.24	35	35	35	2230000000	3090000000	41.95	29	29	29	1120000000	1780000000	30	30	-0.0205217	-0.175933	0.175933	0.314952	-0.121321
sp|P25626|IMG1_YEAST	P25626	IMG1_YEAST	IMG1	Large ribosomal subunit protein bL19m	10.65	2	2	2	521398	583014	12.43	2	2	2	10100000	22600000	1	1	0.119831	-0.830613	0.830613	0.455304	0.533359
sp|P25627|BUD23_YEAST	P25627	BUD23_YEAST	BUD23	18S rRNA (guanine(1575)-N(7))-methyltransferase	20	3	3	3	1.71015e+06	15500000	21.82	4	4	4	1.80704e+06	8404438	1	1	-2.84933	-0.909255	0.909255	-2.51386	0.612001
sp|P25631|YCU1_YEAST	P25631	YCU1_YEAST	YCR051W	Ankyrin repeat-containing protein YCR051W	77.93	12	12	12	847000000	1450000000	84.23	14	14	14	410000000	665000000	13	15	-0.364901	-0.426419	0.426419	-0.0294279	0.129165
sp|P25632|RSC6_YEAST	P25632	RSC6_YEAST	RSC6	Chromatin structure-remodeling complex protein RSC6	52.17	14	14	14	444000000	418000000	56.73	19	19	19	249000000	397000000	14	13	-0.346854	-0.187524	0.187524	-0.0113806	-0.10973
sp|P25635|PWP2_YEAST	P25635	PWP2_YEAST	PWP2	Periodic tryptophan protein 2	18.2	13	13	13	1290000000	788000000	16.03	13	13	13	127000000	281000000	8	9	-0.28176	-0.496798	0.496798	0.0537135	0.199544
sp|P25638|TAH1_YEAST	P25638	TAH1_YEAST	TAH1	TPR repeat-containing protein associated with Hsp90	60.36	3	3	3	68800000	106000000	70.27	4	4	4	57000000	412000000	4	7	-0.448893	-1.975	1.975	-0.11342	1.67774
sp|P25639|YCV1_YEAST	P25639	YCV1_YEAST	YCR061W	Uncharacterized membrane protein YCR061W	11.41	4	4	4	55500000	50800000	12.68	7	7	7	119000000	408000000	3	4	-0.265839	-0.991983	0.991983	0.0696342	0.694729
sp|P25642|IMG2_YEAST	P25642	IMG2_YEAST	IMG2	Large ribosomal subunit protein mL49	14.38	2	2	2	13800000	19800000	28.77	4	4	4	11500000	750197	1	1	-0.231582	4.93751	-4.93751	0.103891	-5.23477
sp|P25644|PAT1_YEAST	P25644	PAT1_YEAST	PAT1	Deadenylation-dependent mRNA-decapping factor PAT1	21.23	15	15	15	764000000	1620000000	22.74	16	16	16	1000000000	1140000000	13	16	-0.413913	-0.160164	0.160164	-0.0784401	-0.13709
sp|P25654|YCY0_YEAST	P25654	YCY0_YEAST	YCR090C	UPF0587 protein YCR090C	25.82	4	4	4	2609000	2863144	30.22	5	5	5	8272778	10800000	2	3	0.15024	-0.134234	0.134234	0.485714	-0.16302
sp|P25655|NOT1_YEAST	P25655	NOT1_YEAST	CDC39	General negative regulator of transcription subunit 1	18.55	28	28	28	297000000	477000000	21.11	34	34	34	866000000	1160000000	20	32	-0.230357	-0.211569	0.211569	0.105116	-0.0856847
sp|P25656|CDC50_YEAST	P25656	CDC50_YEAST	CDC50	Phospholipid-transporting ATPase accessory subunit CDC50	11	2	2	2	10100000	18000000	20.72	4	4	4	104000000	113000000	1	3	-0.543416	-0.570434	0.570434	-0.207943	0.27318
sp|P25659|FUB1_YEAST	P25659	FUB1_YEAST	FUB1	Silencing boundary-establishment protein FUB1	10.4	2	2	2	25900000	44200000	22.4	3	3	3	14200000	28600000	2	1	-0.552123	-0.142193	0.142193	-0.21665	-0.155061
sp|P25694|CDC48_YEAST	P25694	CDC48_YEAST	CDC48	Cell division control protein 48	72.69	70	70	70	51000000000	78300000000	67.43	69	69	69	13300000000	18200000000	106	115	-0.299183	-0.132511	0.132511	0.03629	-0.164743
sp|P25719|CYPC_YEAST	P25719	CYPC_YEAST	CPR3	Peptidyl-prolyl cis-trans isomerase C, mitochondrial	68.13	11	10	10	2550000000	2800000000	63.74	10	9	9	2400000000	2930000000	13	13	0.0405204	-0.130067	0.130067	0.375994	-0.167187
sp|P25808|SPB4_YEAST	P25808	SPB4_YEAST	SPB4	ATP-dependent rRNA helicase SPB4	15.18	7	7	7	81400000	85400000	24.09	9	9	9	40200000	54400000	5	6	-0.134091	-0.110338	0.110338	0.201382	-0.186916
sp|P25847|MSH2_YEAST	P25847	MSH2_YEAST	MSH2	DNA mismatch repair protein MSH2	29.67	18	18	18	883000000	1530000000	24.9	18	18	18	263000000	451000000	13	12	-0.391029	-0.0854118	0.0854118	-0.0555559	-0.211842
sp|P26263|PDC6_YEAST	P26263	PDC6_YEAST	PDC6	Pyruvate decarboxylase isozyme 3	19.72	8	2	2	9050.56	47241.5	23.27	9	3	3	133217	263561	1	1	-0.28417	-0.697875	0.697875	0.0513031	0.400621
sp|P26321|RL5_YEAST	P26321	RL5_YEAST	RPL5	Large ribosomal subunit protein uL18	69.36	26	26	26	37800000000	49700000000	69.36	24	24	24	24500000000	35900000000	54	50	-0.190473	-0.165086	0.165086	0.145	-0.132168
sp|P26570|PPZ1_YEAST	P26570	PPZ1_YEAST	PPZ1	Serine/threonine-protein phosphatase PP-Z1	41.62	18	15	17	747000000	929000000	41.62	18	13	17	750000000	891000000	13	14	-0.27518	-0.378235	0.378235	0.0602933	0.0809805
sp|P26637|SYLC_YEAST	P26637	SYLC_YEAST	CDC60	Leucine--tRNA ligase, cytoplasmic	64.95	78	76	78	30700000000	35400000000	64.31	77	76	77	16800000000	24000000000	128	132	-0.287891	-0.316543	0.316543	0.0475818	0.0192894
sp|P26754|RFA2_YEAST	P26754	RFA2_YEAST	RFA2	Replication factor A protein 2	78.75	14	14	14	666000000	987000000	82.42	16	16	16	692000000	980000000	16	17	-0.284757	-0.517788	0.517788	0.0507165	0.220534
sp|P26755|RFA3_YEAST	P26755	RFA3_YEAST	RFA3	Replication factor A protein 3	72.13	6	6	6	39900000	51400000	57.38	5	5	5	5.01679e+06	13300000	7	5	-0.387812	-0.987033	0.987033	-0.0523388	0.689779
sp|P26783|RS5_YEAST	P26783	RS5_YEAST	RPS5	Small ribosomal subunit protein uS7	48.44	18	18	18	34700000000	49600000000	48.44	17	17	17	51700000000	73500000000	34	30	-0.180079	-0.188621	0.188621	0.155394	-0.108633
sp|P26784|RL16A_YEAST	P26784	RL16A_YEAST	RPL16A	Large ribosomal subunit protein uL13A	65.33	22	12	12	2740000000	4250000000	67.84	22	12	12	2580000000	2370000000	20	18	-0.270718	0.0476	-0.0476	0.0647558	-0.344854
sp|P26785|RL16B_YEAST	P26785	RL16B_YEAST	RPL16B	Large ribosomal subunit protein uL13B	67.17	22	12	22	23000000000	30000000000	69.7	22	12	22	10500000000	12800000000	36	35	-0.278906	0.0626497	-0.0626497	0.0565675	-0.359904
sp|P26786|RS7A_YEAST	P26786	RS7A_YEAST	RPS7A	Small ribosomal subunit protein eS7A	77.89	25	13	25	114000000000	128000000000	77.89	24	12	24	21700000000	26400000000	46	47	-0.122577	-0.0548255	0.0548255	0.212896	-0.242428
sp|P26793|FEN1_YEAST	P26793	FEN1_YEAST	RAD27	Flap endonuclease 1	32.2	12	12	12	438000000	728000000	41.1	13	13	13	265000000	260000000	7	9	-0.219676	-0.362262	0.362262	0.115797	0.0650081
sp|P27351|AP2B_YEAST	P27351	AP2B_YEAST	APL1	AP-2 complex subunit beta	8.57	4	4	4	166000000	230000000	11.43	5	5	5	46200000	25900000	5	2	-0.243621	-0.00663683	0.00663683	0.0918527	-0.290617
sp|P27466|KCC1_YEAST	P27466	KCC1_YEAST	CMK1	Calcium/calmodulin-dependent protein kinase I	40.81	15	15	15	76300000	157000000	47.31	15	15	15	198000000	440000000	6	10	0.0132871	-0.324413	0.324413	0.34876	0.0271586
sp|P27472|GYS2_YEAST	P27472	GYS2_YEAST	GSY2	Glycogen [starch] synthase isoform 2	51.21	35	30	35	7050000000	8140000000	49.36	31	27	31	3370000000	4710000000	45	41	-0.233562	-0.160135	0.160135	0.101911	-0.137119
sp|P27476|NSR1_YEAST	P27476	NSR1_YEAST	NSR1	Nuclear localization sequence-binding protein	56.52	29	29	29	6950000000	9780000000	53.86	30	30	30	7280000000	10500000000	51	46	-0.265152	-0.148608	0.148608	0.0703217	-0.148646
sp|P27514|PHO91_YEAST	P27514	PHO91_YEAST	PHO91	Low-affinity phosphate transporter PHO91	13.65	8	8	8	312000000	2050000000	9.06	4	4	4	209000000	341000000	8	4	-0.0376988	-0.626462	0.626462	0.297774	0.329208
sp|P27515|URK1_YEAST	P27515	URK1_YEAST	URK1	Uridine kinase	12.57	4	4	4	38100000	76300000	20.16	6	6	6	36900000	48000000	1	4	-0.8339	0.218031	-0.218031	-0.498426	-0.515285
sp|P27614|CBPS_YEAST	P27614	CBPS_YEAST	CPS1	Carboxypeptidase S	33.68	18	18	18	6620000000	7650000000	34.55	19	19	19	1980000000	3450000000	24	21	-0.198428	-0.355144	0.355144	0.137045	0.0578901
sp|P27616|PUR7_YEAST	P27616	PUR7_YEAST	ADE1	Phosphoribosylaminoimidazole-succinocarboxamide synthase	61.76	19	19	19	880000000	1660000000	60.78	21	21	21	597000000	976000000	15	25	-0.320914	-0.386272	0.386272	0.0145593	0.0890181
sp|P27637|BUD14_YEAST	P27637	BUD14_YEAST	BUD14	Bud site selection protein 14	29.48	14	14	14	1630000000	2050000000	27.36	15	15	15	423000000	431000000	10	12	-0.242119	-0.258225	0.258225	0.0933544	-0.0390295
sp|P27680|COQ3_YEAST	P27680	COQ3_YEAST	COQ3	Ubiquinone biosynthesis O-methyltransferase, mitochondrial	10.9	3	3	3	858421	1.55188e+06	10.9	3	3	3	73300000	88400000	3	3	-0.662778	-0.311792	0.311792	-0.327305	0.0145381
sp|P27692|SPT5_YEAST	P27692	SPT5_YEAST	SPT5	Transcription elongation factor SPT5	52.02	50	50	50	2840000000	3540000000	44.12	45	45	45	1220000000	1920000000	50	43	-0.247514	-0.285818	0.285818	0.0879594	-0.0114355
sp|P27697|COQ8_YEAST	P27697	COQ8_YEAST	COQ8	Atypical kinase COQ8, mitochondrial	15.17	5	5	5	422000000	1350000000	16.57	8	8	8	92600000	210000000	4	6	-0.453985	-0.0342583	0.0342583	-0.118512	-0.262996
sp|P27705|MIG1_YEAST	P27705	MIG1_YEAST	MIG1	Regulatory protein MIG1	13.29	3	3	3	42122.8	53952	18.65	5	5	5	8421962	107000000	1	2	-0.0760975	-0.84116	0.84116	0.259376	0.543906
sp|P27801|PEP3_YEAST	P27801	PEP3_YEAST	PEP3	Vacuolar membrane protein PEP3	11.87	7	7	7	120000000	309000000	10.57	7	7	7	11100000	12800000	3	3	-0.500061	-0.149309	0.149309	-0.164588	-0.147945
sp|P27809|KRE2_YEAST	P27809	KRE2_YEAST	KRE2	Glycolipid 2-alpha-mannosyltransferase	47.51	18	18	18	714000000	948000000	48.64	16	16	16	498000000	613000000	19	20	-0.139886	-0.310103	0.310103	0.195587	0.0128489
sp|P27810|KTR1_YEAST	P27810	KTR1_YEAST	KTR1	Alpha-1,2 mannosyltransferase KTR1	44.02	16	16	16	759000000	986000000	44.02	14	14	14	904000000	770000000	13	15	0.113433	0.144858	-0.144858	0.448906	-0.442112
sp|P27825|CALX_YEAST	P27825	CALX_YEAST	CNE1	Calnexin homolog	8.96	3	3	3	18400000	34700000	11.75	3	3	3	8681390	6901787	2	1	-0.040086	-0.93696	0.93696	0.295387	0.639706
sp|P27882|ERV1_YEAST	P27882	ERV1_YEAST	ERV1	Mitochondrial FAD-linked sulfhydryl oxidase ERV1	49.21	6	6	6	994000000	480000000	50.26	9	9	9	151000000	224000000	5	6	-0.352533	-0.55301	0.55301	-0.0170598	0.255756
sp|P27895|CIN8_YEAST	P27895	CIN8_YEAST	CIN8	Kinesin-like protein CIN8	7.7	5	5	5	184000000	184000000	6	3	3	3	500118	2.24487e+06	3	2	-0.0303517	-0.237245	0.237245	0.305122	-0.0600087
sp|P27929|NAM9_YEAST	P27929	NAM9_YEAST	NAM9	Small ribosomal subunit protein uS4m	15.64	5	5	5	655121	1.67109e+06	22.02	9	9	9	182000000	237000000	1	7	-0.957146	0.748999	-0.748999	-0.621673	-1.04625
sp|P27999|RPB9_YEAST	P27999	RPB9_YEAST	RPB9	DNA-directed RNA polymerase II subunit RPB9	40.98	4	4	4	8468685	7.25343e+06	48.36	5	5	5	163000000	137000000	2	6	-0.704761	0.361905	-0.361905	-0.369288	-0.659159
sp|P28000|RPAC2_YEAST	P28000	RPAC2_YEAST	RPC19	DNA-directed RNA polymerases I and III subunit RPAC2	89.44	11	11	11	344000000	678000000	89.44	11	11	11	550000000	634000000	18	18	-0.896956	-0.851313	0.851313	-0.561483	0.554059
sp|P28004|PRP45_YEAST	P28004	PRP45_YEAST	PRP45	Pre-mRNA-processing protein 45	30.34	7	7	7	64000000	114000000	21.64	5	5	5	13500000	23300000	4	4	0.0643834	-0.58893	0.58893	0.399857	0.291676
sp|P28005|POP5_YEAST	P28005	POP5_YEAST	POP5	Ribonuclease P/MRP protein subunit POP5	12.14	2	2	2	21200000	29500000	14.45	2	2	2	15300000	19200000	2	1	-0.299629	-0.0270543	0.0270543	0.0358439	-0.2702
sp|P28007|GAR1_YEAST	P28007	GAR1_YEAST	GAR1	H/ACA ribonucleoprotein complex subunit GAR1	43.41	7	7	7	38600000	87900000	33.17	6	6	6	105000000	140000000	7	7	-1.09565	-0.298752	0.298752	-0.760177	0.00149764
sp|P28241|IDH2_YEAST	P28241	IDH2_YEAST	IDH2	Isocitrate dehydrogenase [NAD] subunit 2, mitochondrial	55.01	17	17	17	3290000000	4860000000	58.27	19	19	19	1800000000	2460000000	23	26	-0.224544	-0.277817	0.277817	0.110929	-0.0194367
sp|P28263|UBC8_YEAST	P28263	UBC8_YEAST	UBC8	Ubiquitin-conjugating enzyme E2-24 kDa	27.98	5	5	5	706000000	1110000000	22.94	5	5	5	10600000	50600000	4	2	-0.141181	-0.697724	0.697724	0.194292	0.40047
sp|P28272|PYRD_YEAST	P28272	PYRD_YEAST	URA1	Dihydroorotate dehydrogenase (fumarate)	43.63	11	11	11	373000000	623000000	46.18	12	12	12	329000000	463000000	10	15	-0.622885	-0.329224	0.329224	-0.287411	0.0319696
sp|P28273|OPLA_YEAST	P28273	OPLA_YEAST	OXP1	5-oxoprolinase	46.58	43	43	43	1870000000	3400000000	47.36	43	43	43	751000000	1200000000	30	34	-0.0887804	-0.327608	0.327608	0.246693	0.0303544
sp|P28274|URA7_YEAST	P28274	URA7_YEAST	URA7	CTP synthase 1	75.47	38	31	38	6390000000	9050000000	79.62	39	34	39	4170000000	5590000000	47	50	-0.381258	-0.20571	0.20571	-0.0457846	-0.0915442
sp|P28319|CWP1_YEAST	P28319	CWP1_YEAST	CWP1	Cell wall protein CWP1	55.23	7	7	7	724000000	664000000	58.16	11	11	11	898000000	1210000000	10	13	0.775942	-0.330043	0.330043	1.11142	0.0327885
sp|P28320|YJU2_YEAST	P28320	YJU2_YEAST	YJU2	Splicing factor YJU2	19.78	4	4	4	1.67588e+06	5379641	14.75	3	3	3	8879749	9997070	3	3	-0.791211	-0.361042	0.361042	-0.455738	0.0637876
sp|P28321|MGLL_YEAST	P28321	MGLL_YEAST	YJU3	Monoglyceride lipase	44.09	14	14	14	1380000000	2370000000	51.76	12	12	12	824000000	1320000000	16	18	-0.159929	-0.407299	0.407299	0.175544	0.110045
sp|P28495|CAPZA_YEAST	P28495	CAPZA_YEAST	CAP1	F-actin-capping protein subunit alpha	45.9	13	13	13	882000000	3170000000	64.93	15	15	15	357000000	305000000	15	11	0.0694518	-0.133479	0.133479	0.404925	-0.163775
sp|P28496|LAC1_YEAST	P28496	LAC1_YEAST	LAC1	Ceramide synthase LAC1	10.53	4	4	4	3.89457e+06	24700000	7.18	2	2	2	433414	391910	3	1	-1.25611	0.666899	-0.666899	-0.920639	-0.964153
sp|P28625|YIM1_YEAST	P28625	YIM1_YEAST	YIM1	Protein YIM1	42.47	13	13	13	307000000	546000000	36.16	10	10	10	165000000	181000000	9	8	-0.225312	-0.297571	0.297571	0.110161	0.000317457
sp|P28707|SBA1_YEAST	P28707	SBA1_YEAST	SBA1	Co-chaperone protein SBA1	31.02	7	7	7	2220000000	2990000000	31.02	8	8	8	906000000	1130000000	9	9	-0.26882	-0.44482	0.44482	0.0666535	0.147566
sp|P28708|PRR1_YEAST	P28708	PRR1_YEAST	PRR1	Serine/threonine-protein kinase PRR1	12.74	6	5	5	3.11427e+06	3.77619e+06	15.64	6	5	5	3.31408e+06	9265633	2	3	-0.145291	-0.112615	0.112615	0.190182	-0.184639
sp|P28737|MSP1_YEAST	P28737	MSP1_YEAST	MSP1	Outer mitochondrial transmembrane helix translocase	11.33	4	3	3	7600187	16800000	8.56	3	2	2	17500000	13600000	2	2	-0.862909	-0.584572	0.584572	-0.527436	0.287318
sp|P28777|AROC_YEAST	P28777	AROC_YEAST	ARO2	Chorismate synthase ARO2	78.72	26	26	26	6690000000	10200000000	78.72	26	26	26	3350000000	4220000000	36	42	-0.349965	-0.38296	0.38296	-0.0144922	0.0857061
sp|P28789|HEM3_YEAST	P28789	HEM3_YEAST	HEM3	Porphobilinogen deaminase	47.71	14	14	14	2340000000	3150000000	60.86	17	17	17	944000000	805000000	16	20	-0.0883438	-0.22522	0.22522	0.247129	-0.0720339
sp|P28791|SEC20_YEAST	P28791	SEC20_YEAST	SEC20	Protein transport protein SEC20	11.75	3	3	3	313000000	334000000	14.88	3	3	3	276000000	343000000	3	4	-0.16832	-0.00599619	0.00599619	0.167153	-0.291258
sp|P28795|PEX3_YEAST	P28795	PEX3_YEAST	PEX3	Peroxisomal biogenesis factor 3	19.05	5	5	5	2.12509e+06	4.6615e+06	7.03	3	3	3	256628	9766510	1	1	-0.947849	-1.62634	1.62634	-0.612376	1.32908
sp|P28817|HIBCH_YEAST	P28817	HIBCH_YEAST	EHD3	Small ribosomal subunit protein mS47	19.4	8	8	8	120000000	200000000	27.4	12	12	12	867000000	1450000000	3	10	-0.899507	-0.432324	0.432324	-0.564033	0.13507
sp|P28834|IDH1_YEAST	P28834	IDH1_YEAST	IDH1	Isocitrate dehydrogenase [NAD] subunit 1, mitochondrial	56.11	18	18	18	2690000000	3420000000	54.44	15	15	15	1670000000	1820000000	25	21	-0.352164	0.184783	-0.184783	-0.0166912	-0.482037
sp|P29029|CHIT_YEAST	P29029	CHIT_YEAST	CTS1	Endochitinase	7.83	3	3	3	3231434	3819199	9.25	4	4	4	70900000	72000000	2	4	0.366021	0.278382	-0.278382	0.701494	-0.575636
sp|P29055|TF2B_YEAST	P29055	TF2B_YEAST	SUA7	Transcription initiation factor IIB	35.94	9	9	9	66700000	140000000	37.68	10	10	10	12100000	29900000	10	4	-0.368618	-0.62123	0.62123	-0.0331449	0.323976
sp|P29056|TF3B_YEAST	P29056	TF3B_YEAST	BRF1	Transcription factor IIIB 70 kDa subunit	14.6	4	4	4	47700000	190000000	13.76	4	4	4	20100000	46500000	3	3	-1.0615	-1.21425	1.21425	-0.726027	0.916997
sp|P29295|HRR25_YEAST	P29295	HRR25_YEAST	HRR25	Casein kinase I homolog HRR25	44.94	15	14	15	875000000	1640000000	43.93	16	16	16	291000000	754000000	13	17	-0.734738	-0.428424	0.428424	-0.399264	0.13117
sp|P29311|BMH1_YEAST	P29311	BMH1_YEAST	BMH1	Protein BMH1	82.02	27	10	27	22200000000	25400000000	82.02	26	9	26	26400000000	32100000000	60	57	-0.00886269	-0.0955966	0.0955966	0.326611	-0.201657
sp|P29366|BEM1_YEAST	P29366	BEM1_YEAST	BEM1	Bud emergence protein 1	16.52	6	6	6	23500000	46100000	20.69	8	8	8	48000000	80400000	4	7	-0.259122	-1.0032	1.0032	0.0763509	0.70595
sp|P29453|RL8B_YEAST	P29453	RL8B_YEAST	RPL8B	Large ribosomal subunit protein eL8B	76.56	31	6	31	180000000000	258000000000	69.14	27	6	27	66400000000	92800000000	53	50	-0.433381	-0.243053	0.243053	-0.0979081	-0.0542008
sp|P29465|CHS3_YEAST	P29465	CHS3_YEAST	CHS3	Chitin synthase 3	20.09	14	14	14	454000000	1160000000	20.34	14	14	14	45600000	173000000	8	7	-1.20994	-0.53502	0.53502	-0.874462	0.237766
sp|P29468|PAP_YEAST	P29468	PAP_YEAST	PAP1	Poly(A) polymerase	33.45	13	13	13	1560000000	1720000000	32.92	14	14	14	30800000	77900000	7	7	-0.49096	-0.0859424	0.0859424	-0.155487	-0.211312
sp|P29469|MCM2_YEAST	P29469	MCM2_YEAST	MCM2	DNA replication licensing factor MCM2	29.38	17	17	17	13100000	194000000	29.38	18	18	18	346000000	509000000	9	13	-0.437206	-0.297123	0.297123	-0.101733	-0.000131244
sp|P29478|SEC65_YEAST	P29478	SEC65_YEAST	SEC65	Signal recognition particle subunit SEC65	46.52	11	11	11	2160000000	3570000000	39.56	9	9	9	980000000	1280000000	15	13	-0.701179	-0.638119	0.638119	-0.365706	0.340865
sp|P29496|MCM5_YEAST	P29496	MCM5_YEAST	MCM5	Minichromosome maintenance protein 5	41.29	25	25	25	519000000	611000000	38.45	22	22	22	248000000	419000000	15	11	-0.212145	-0.146712	0.146712	0.123328	-0.150542
sp|P29509|TRXB1_YEAST	P29509	TRXB1_YEAST	TRR1	Thioredoxin reductase 1	73.67	21	19	21	3640000000	5700000000	73.35	20	18	20	2850000000	4160000000	31	34	-0.157645	-0.151837	0.151837	0.177828	-0.145417
sp|P29547|EF1G1_YEAST	P29547	EF1G1_YEAST	CAM1	Elongation factor 1-gamma 1	62.41	27	25	25	23800000000	32100000000	70.12	30	28	28	6100000000	8530000000	40	44	-0.207408	-0.429205	0.429205	0.128065	0.131951
sp|P29703|FNTA_YEAST	P29703	FNTA_YEAST	RAM2	Protein farnesyltransferase/geranylgeranyltransferase type-1 subunit alpha	5.38	2	2	2	389000000	143000000	9.18	3	3	3	37900000	40000000	2	3	-0.42004	-0.526619	0.526619	-0.0845668	0.229365
sp|P29704|ERG9_YEAST	P29704	ERG9_YEAST	ERG9	Squalene synthase ERG9	40.54	19	19	19	577000000	843000000	38.06	19	19	19	507000000	762000000	20	23	-0.575717	-0.185172	0.185172	-0.240243	-0.112082
sp|P29952|MPI_YEAST	P29952	MPI_YEAST	PMI40	Mannose-6-phosphate isomerase	74.13	27	27	27	12800000000	17600000000	75.99	28	28	28	6240000000	8050000000	45	55	-0.315538	-0.443253	0.443253	0.0199355	0.145999
sp|P30605|ITR1_YEAST	P30605	ITR1_YEAST	ITR1	Myo-inositol transporter 1	16.1	7	7	7	1720000000	2400000000	13.18	7	7	7	568000000	751000000	12	10	-0.481605	-0.507472	0.507472	-0.146132	0.210218
sp|P30606|ITR2_YEAST	P30606	ITR2_YEAST	ITR2	Myo-inositol transporter 2	4.11	2	2	2	6374277	20600000	7.55	4	4	4	4.32278e+06	11200000	1	3	-0.747541	-0.169665	0.169665	-0.412068	-0.127589
sp|P30619|SEC1_YEAST	P30619	SEC1_YEAST	SEC1	Protein transport protein SEC1	15.33	7	7	7	1.47782e+06	1.353e+06	15.88	8	8	8	9649103	13100000	4	5	0.321588	0.149872	-0.149872	0.657061	-0.447126
sp|P30624|LCF1_YEAST	P30624	LCF1_YEAST	FAA1	Long-chain-fatty-acid--CoA ligase 1	64.71	50	46	50	34000000000	47400000000	66	50	47	50	15800000000	20300000000	76	69	-0.236268	-0.295644	0.295644	0.0992051	-0.00160957
sp|P30656|PSB5_YEAST	P30656	PSB5_YEAST	PRE2	Proteasome subunit beta type-5	46.69	12	12	12	983000000	1290000000	64.11	16	16	16	786000000	1000000000	10	15	-0.099999	-0.18383	0.18383	0.235474	-0.113424
sp|P30657|PSB7_YEAST	P30657	PSB7_YEAST	PRE4	Proteasome subunit beta type-7	55.26	10	10	10	883000000	1360000000	46.24	10	10	10	347000000	386000000	7	12	-0.406688	-0.180371	0.180371	-0.071215	-0.116883
sp|P30665|MCM4_YEAST	P30665	MCM4_YEAST	MCM4	DNA replication licensing factor MCM4	34.62	24	24	24	1110000000	3010000000	45.87	30	30	30	1590000000	1810000000	20	22	-0.460095	-0.139045	0.139045	-0.124622	-0.158209
sp|P30771|RENT1_YEAST	P30771	RENT1_YEAST	NAM7	ATP-dependent helicase NAM7	38	27	27	27	3140000000	7640000000	42.02	29	29	29	1060000000	1300000000	24	32	-0.467334	-0.288158	0.288158	-0.13186	-0.00909639
sp|P30822|XPO1_YEAST	P30822	XPO1_YEAST	CRM1	Exportin-1	30.9	27	27	27	1410000000	1970000000	28.32	26	26	26	786000000	1100000000	25	26	-0.459847	-0.418433	0.418433	-0.124373	0.121179
sp|P30902|ATP7_YEAST	P30902	ATP7_YEAST	ATP7	ATP synthase subunit d, mitochondrial	80.46	16	16	16	2910000000	3860000000	81.61	18	18	18	663000000	1020000000	16	19	-0.0125516	-0.116155	0.116155	0.322922	-0.181099
sp|P31109|SNC1_YEAST	P31109	SNC1_YEAST	SNC1	Synaptobrevin homolog 1	52.14	6	5	6	247000000	3740000000	52.14	5	4	5	361000000	528000000	5	6	-0.595009	-0.0786874	0.0786874	-0.259536	-0.218567
sp|P31115|PUS3_YEAST	P31115	PUS3_YEAST	DEG1	tRNA pseudouridine(38/39) synthase	18.33	6	6	6	192000000	280000000	19	7	7	7	122000000	207000000	2	5	-0.400103	-0.289527	0.289527	-0.0646293	-0.0077269
sp|P31116|DHOM_YEAST	P31116	DHOM_YEAST	HOM6	Homoserine dehydrogenase	77.16	29	29	29	7380000000	10200000000	79.39	30	30	30	7460000000	9170000000	47	50	-0.4746	-0.0931226	0.0931226	-0.139127	-0.204131
sp|P31334|RM09_YEAST	P31334	RM09_YEAST	MRPL9	Large ribosomal subunit protein uL3m	28.62	6	6	6	716000000	973000000	23.42	5	5	5	143000000	155000000	5	4	0.332883	-0.127031	0.127031	0.668356	-0.170223
sp|P31373|CYS3_YEAST	P31373	CYS3_YEAST	CYS3	Cystathionine gamma-lyase	60.66	17	17	17	5260000000	6650000000	55.58	17	17	17	4650000000	5850000000	27	26	-0.164903	-0.161075	0.161075	0.17057	-0.136179
sp|P31374|PSK1_YEAST	P31374	PSK1_YEAST	PSK1	Serine/threonine-protein kinase PSK1	17.04	15	14	15	329000000	640000000	15.04	13	13	13	149000000	261000000	11	11	-0.305251	-0.258539	0.258539	0.0302222	-0.0387152
sp|P31377|STX8_YEAST	P31377	STX8_YEAST	SYN8	Syntaxin-8	12.55	2	2	2	6.09359e+06	15900000	8.63	2	2	2	2.61067e+06	6618379	2	1	-1.12837	-1.05723	1.05723	-0.792901	0.759975
sp|P31380|FUN30_YEAST	P31380	FUN30_YEAST	FUN30	ATP-dependent helicase FUN30	30.77	24	24	24	819000000	9470000000	28.03	23	23	23	254000000	417000000	13	15	-0.523305	-0.149746	0.149746	-0.187831	-0.147508
sp|P31381|FUN26_YEAST	P31381	FUN26_YEAST	FUN26	Nucleoside transporter FUN26	13.54	4	4	4	394065	603830	7.35	2	2	2	5716622	10400000	1	2	-0.33473	-0.0572922	0.0572922	0.000743512	-0.239962
sp|P31382|PMT2_YEAST	P31382	PMT2_YEAST	PMT2	Dolichyl-phosphate-mannose--protein mannosyltransferase 2	32.28	19	17	19	5580000000	7500000000	35.18	19	17	19	9410000000	11000000000	20	22	-0.489504	-0.0681585	0.0681585	-0.15403	-0.229095
sp|P31383|2AAA_YEAST	P31383	2AAA_YEAST	TPD3	Protein phosphatase PP2A regulatory subunit A	23.62	12	12	12	530000000	1250000000	29.92	18	18	18	363000000	516000000	13	18	-0.444138	-0.0828765	0.0828765	-0.108665	-0.214377
sp|P31384|CCR4_YEAST	P31384	CCR4_YEAST	CCR4	CCR4-Not complex 3'-5'-exoribonuclease subunit Ccr4	30.11	17	17	17	337000000	1090000000	40.5	23	23	23	891000000	810000000	11	21	-0.0344756	-0.172961	0.172961	0.300998	-0.124293
sp|P31385|DEP1_YEAST	P31385	DEP1_YEAST	DEP1	Transcriptional regulatory protein DEP1	11.6	3	3	3	122000000	126000000	19.75	6	6	6	71000000	129000000	1	2	0.0740974	-0.467685	0.467685	0.409571	0.170431
sp|P31412|VATC_YEAST	P31412	VATC_YEAST	VMA5	V-type proton ATPase subunit C	65.05	27	27	27	2180000000	2490000000	74.23	27	27	27	1160000000	1630000000	26	37	-0.105431	-0.120891	0.120891	0.230042	-0.176363
sp|P31539|HS104_YEAST	P31539	HS104_YEAST	HSP104	Heat shock protein 104	68.17	74	74	74	38400000000	38600000000	68.17	75	75	75	19600000000	24300000000	111	104	0.213862	0.0203264	-0.0203264	0.549335	-0.31758
sp|P31688|TPS2_YEAST	P31688	TPS2_YEAST	TPS2	Trehalose-phosphatase	69.98	64	64	64	30900000000	32000000000	72.21	66	66	66	14200000000	17300000000	96	98	0.0727113	-0.209066	0.209066	0.408185	-0.088188
sp|P31755|OCH1_YEAST	P31755	OCH1_YEAST	OCH1	Initiation-specific alpha-1,6-mannosyltransferase	17.5	5	5	5	393000000	394000000	18.75	6	6	6	202000000	239000000	5	6	0.300822	-0.0125607	0.0125607	0.636295	-0.284693
sp|P31787|ACBP_YEAST	P31787	ACBP_YEAST	ACB1	Acyl-CoA-binding protein	94.25	10	10	10	978000000	1140000000	90.8	6	6	6	3140000000	4340000000	13	14	-0.287549	0.0953395	-0.0953395	0.0479239	-0.392593
sp|P32047|MLF3_YEAST	P32047	MLF3_YEAST	MLF3	Protein MLF3	25	6	6	6	1.66516e+06	7.94624e+06	29.2	8	8	8	37600000	62000000	4	4	-0.671707	-0.280901	0.280901	-0.336233	-0.0163527
sp|P32074|COPG_YEAST	P32074	COPG_YEAST	SEC21	Coatomer subunit gamma	51.87	41	41	41	4160000000	5950000000	55.29	40	40	40	2530000000	3220000000	44	48	-0.462393	-0.193635	0.193635	-0.12692	-0.103619
sp|P32178|CHMU_YEAST	P32178	CHMU_YEAST	ARO7	Chorismate mutase	74.61	19	19	19	2740000000	3670000000	71.09	20	20	20	959000000	1310000000	19	23	-0.227971	-0.609968	0.609968	0.107503	0.312714
sp|P32179|MET22_YEAST	P32179	MET22_YEAST	MET22	3'(2'),5'-bisphosphate nucleotidase	49.58	19	19	19	2980000000	4480000000	58.82	22	22	22	1020000000	1330000000	19	25	-0.273039	-0.171533	0.171533	0.0624338	-0.125721
sp|P32191|GPDM_YEAST	P32191	GPDM_YEAST	GUT2	Glycerol-3-phosphate dehydrogenase, mitochondrial	41.91	22	22	22	423000000	729000000	42.06	21	21	21	732000000	942000000	17	18	0.185949	-0.00667695	0.00667695	0.521422	-0.290577
sp|P32259|MED16_YEAST	P32259	MED16_YEAST	SIN4	Mediator of RNA polymerase II transcription subunit 16	8.32	6	6	6	27800000	54800000	11.7	7	7	7	3763714	6205542	3	3	-0.285494	-0.80268	0.80268	0.0499795	0.505426
sp|P32263|P5CR_YEAST	P32263	P5CR_YEAST	PRO3	Pyrroline-5-carboxylate reductase	65.73	13	13	13	1520000000	2110000000	74.48	14	14	14	838000000	1080000000	16	17	-0.474515	-0.178057	0.178057	-0.139042	-0.119197
sp|P32264|PROB_YEAST	P32264	PROB_YEAST	PRO1	Glutamate 5-kinase	46.73	17	17	17	677000000	1250000000	43.22	14	14	14	463000000	577000000	15	17	-0.495206	-0.448269	0.448269	-0.159732	0.151015
sp|P32266|MGM1_YEAST	P32266	MGM1_YEAST	MGM1	Dynamin-like GTPase MGM1, mitochondrial	22.7	16	15	15	58500000	89400000	19.75	11	10	10	76700000	89700000	11	3	-0.376463	-0.415239	0.415239	-0.0409893	0.117985
sp|P32288|GLNA_YEAST	P32288	GLNA_YEAST	GLN1	Glutamine synthetase	69.46	26	26	26	10800000000	14600000000	65.68	23	23	23	5030000000	6490000000	45	40	-0.22507	-0.0554056	0.0554056	0.110403	-0.241848
sp|P32316|ACH1_YEAST	P32316	ACH1_YEAST	ACH1	Acetyl-CoA hydrolase	46.39	22	22	22	1680000000	2140000000	51.33	24	24	24	1810000000	2810000000	19	25	-0.13529	-0.262927	0.262927	0.200183	-0.0343273
sp|P32317|AFG1_YEAST	P32317	AFG1_YEAST	AFG1	Protein AFG1	15.91	7	7	7	16600000	20700000	22.59	8	8	8	77900000	135000000	1	4	-0.0315466	-0.389966	0.389966	0.303927	0.0927122
sp|P32319|VPS10_YEAST	P32319	VPS10_YEAST	PEP1	Vacuolar protein sorting/targeting protein VPS10	32.43	37	32	37	1180000000	1890000000	30.59	41	34	41	1120000000	1390000000	27	36	-0.312645	-0.141145	0.141145	0.0228279	-0.156109
sp|P32324|EF2_YEAST	P32324	EF2_YEAST	EFT1	Elongation factor 2	75.65	64	64	64	268000000000	267000000000	77.32	67	67	67	73300000000	88000000000	140	154	-0.273869	-0.216564	0.216564	0.0616045	-0.0806904
sp|P32327|PYC2_YEAST	P32327	PYC2_YEAST	PYC2	Pyruvate carboxylase 2	57.97	66	28	28	3820000000	9170000000	53.9	58	24	24	2500000000	2970000000	31	34	-0.334277	-0.288957	0.288957	0.00119669	-0.00829699
sp|P32331|YMC1_YEAST	P32331	YMC1_YEAST	YMC1	Mitochondrial glycine transporter YMC1	40.39	10	10	10	535000000	443000000	34.53	8	8	8	39200000	111000000	6	7	-0.90872	-0.337796	0.337796	-0.573247	0.0405419
sp|P32332|OAC1_YEAST	P32332	OAC1_YEAST	OAC1	Mitochondrial oxaloacetate transport protein	33.33	9	9	9	156000000	237000000	41.98	11	11	11	69000000	140000000	8	5	-0.294213	-0.437781	0.437781	0.0412604	0.140527
sp|P32333|BTAF1_YEAST	P32333	BTAF1_YEAST	MOT1	TATA-binding protein-associated factor MOT1	16.18	19	19	19	1120000000	718000000	17.14	21	21	21	465000000	585000000	11	12	-0.434622	-0.227438	0.227438	-0.0991492	-0.0698162
sp|P32334|MSB2_YEAST	P32334	MSB2_YEAST	MSB2	Signaling mucin MSB2	2.99	2	2	2	7967170	12500000	2.99	2	2	2	5413802	10500000	1	1	-0.573699	-0.98279	0.98279	-0.238226	0.685536
sp|P32335|MSS51_YEAST	P32335	MSS51_YEAST	MSS51	Protein MSS51, mitochondrial	27.98	11	11	11	1240000000	1720000000	30.73	13	13	13	808000000	985000000	12	12	-0.428433	-0.0211564	0.0211564	-0.0929597	-0.276098
sp|P32336|NUD1_YEAST	P32336	NUD1_YEAST	NUD1	Protein NUD1	16.8	6	6	6	3293503	24200000	13.04	5	5	5	21800000	28400000	1	3	-2.15861	-0.509297	0.509297	-1.82314	0.212043
sp|P32337|IMB3_YEAST	P32337	IMB3_YEAST	PSE1	Importin subunit beta-3	30.12	25	25	25	562000000	647000000	27.09	18	18	18	92400000	146000000	17	16	-0.19101	-0.767244	0.767244	0.144463	0.46999
sp|P32338|RME1_YEAST	P32338	RME1_YEAST	RME1	Zinc finger protein RME1	16.67	3	3	3	371000000	48400000	16.33	3	3	3	197000000	223000000	1	4	-0.0228677	0.103397	-0.103397	0.312606	-0.400651
sp|P32340|NDI1_YEAST	P32340	NDI1_YEAST	NDI1	Rotenone-insensitive NADH-ubiquinone oxidoreductase, mitochondrial	45.22	20	20	20	1700000000	1450000000	45.81	19	19	19	921000000	1290000000	17	20	-0.0468379	-0.393592	0.393592	0.288635	0.0963376
sp|P32341|VPH2_YEAST	P32341	VPH2_YEAST	VPH2	Vacuolar ATPase assembly integral membrane protein VPH2	32.09	5	5	5	223000000	305000000	20.93	4	4	4	99800000	267000000	3	5	-0.332468	-0.23421	0.23421	0.0030053	-0.0630437
sp|P32342|SRP21_YEAST	P32342	SRP21_YEAST	SRP21	Signal recognition particle subunit SRP21	37.13	5	5	5	68000000	109000000	28.74	4	4	4	56500000	83600000	5	4	-0.400679	-0.140649	0.140649	-0.0652061	-0.156605
sp|P32347|DCUP_YEAST	P32347	DCUP_YEAST	HEM12	Uroporphyrinogen decarboxylase	28.45	8	8	8	834000000	1950000000	36.19	12	12	12	847000000	909000000	6	11	-0.493558	-0.334945	0.334945	-0.158085	0.0376915
sp|P32349|RPC3_YEAST	P32349	RPC3_YEAST	RPC82	DNA-directed RNA polymerase III subunit RPC3	30.12	14	14	14	92800000	134000000	25.38	11	11	11	61400000	80300000	8	6	-0.729325	-0.0916082	0.0916082	-0.393852	-0.205646
sp|P32351|IMPX_YEAST	P32351	IMPX_YEAST	IMP2'	Sugar utilization regulatory protein IMP2	23.7	5	5	5	93000000	151000000	20.52	6	6	6	17100000	38300000	5	4	-0.0361015	-0.411512	0.411512	0.299372	0.114258
sp|P32352|ERG2_YEAST	P32352	ERG2_YEAST	ERG2	C-8 sterol isomerase ERG2	19.37	4	4	4	474000000	631000000	19.37	3	3	3	506000000	629000000	7	5	-0.137148	0.239678	-0.239678	0.198325	-0.536932
sp|P32353|ERG3_YEAST	P32353	ERG3_YEAST	ERG3	Delta(7)-sterol 5(6)-desaturase ERG3	15.34	6	6	6	621000000	981000000	13.42	4	4	4	300000000	454000000	4	4	-0.609972	-0.657657	0.657657	-0.274499	0.360403
sp|P32356|TREA_YEAST	P32356	TREA_YEAST	NTH1	Cytosolic neutral trehalase	60.99	41	37	41	6650000000	8080000000	65.51	45	40	45	2900000000	3830000000	45	50	0.0184813	-0.35732	0.35732	0.353955	0.060066
sp|P32364|SMY1_YEAST	P32364	SMY1_YEAST	SMY1	Kinesin-related protein SMY1	16.46	8	8	8	16000000	22500000	19.97	10	10	10	23600000	28900000	6	7	0.0190065	0.086675	-0.086675	0.35448	-0.383929
sp|P32366|VA0D_YEAST	P32366	VA0D_YEAST	VMA6	V-type proton ATPase subunit d	56.81	14	14	14	2570000000	2920000000	50.72	13	13	13	2160000000	2530000000	18	20	-0.0861513	-0.0433323	0.0433323	0.249322	-0.253922
sp|P32367|TFC1_YEAST	P32367	TFC1_YEAST	TFC1	Transcription factor tau 95 kDa subunit	9.4	3	3	3	286758	695086	13.71	5	5	5	203659	2.74281e+06	2	2	-1.04735	-1.94102	1.94102	-0.711879	1.64377
sp|P32368|SAC1_YEAST	P32368	SAC1_YEAST	SAC1	Phosphatidylinositol-3-phosphatase SAC1	57.78	33	33	33	2480000000	5410000000	60.67	33	33	33	2230000000	2460000000	28	38	-0.256648	-0.118317	0.118317	0.0788254	-0.178937
sp|P32377|MVD1_YEAST	P32377	MVD1_YEAST	MVD1	Diphosphomevalonate decarboxylase	55.56	19	19	19	2080000000	2740000000	60.35	21	21	21	1130000000	1510000000	20	24	-0.298297	-0.252853	0.252853	0.037176	-0.0444011
sp|P32379|PSA5_YEAST	P32379	PSA5_YEAST	PUP2	Proteasome subunit alpha type-5	88.08	19	19	19	2060000000	3180000000	84.23	18	18	18	1980000000	2310000000	27	29	-0.25187	-0.0570195	0.0570195	0.0836028	-0.240235
sp|P32380|SP110_YEAST	P32380	SP110_YEAST	SPC110	Spindle pole body component 110	24.36	17	17	17	3610000000	4620000000	28.81	24	24	24	2770000000	3360000000	14	22	-0.307651	-0.173163	0.173163	0.0278223	-0.124091
sp|P32381|ARP2_YEAST	P32381	ARP2_YEAST	ARP2	Actin-related protein 2	60.61	23	23	23	12400000000	15700000000	50.38	19	19	19	4610000000	5850000000	24	26	-0.308454	-0.15777	0.15777	0.0270189	-0.139484
sp|P32386|YBT1_YEAST	P32386	YBT1_YEAST	YBT1	ATP-dependent bile acid permease	22.46	32	31	32	1860000000	2130000000	24.98	35	34	35	469000000	745000000	27	32	-0.365479	-0.186408	0.186408	-0.0300059	-0.110846
sp|P32387|RM41_YEAST	P32387	RM41_YEAST	MRP20	Large ribosomal subunit protein uL23m	30.42	8	8	8	4180000000	192000000	25.86	7	7	7	1020000000	133000000	4	4	0.00664443	0.442498	-0.442498	0.342118	-0.739752
sp|P32388|RM49_YEAST	P32388	RM49_YEAST	MRP49	Large ribosomal subunit protein mL61	19.71	2	2	2	5342385	8604448	19.71	2	2	2	10200000	7699174	1	1	-0.124962	-0.864293	0.864293	0.210512	0.567039
sp|P32389|MET4_YEAST	P32389	MET4_YEAST	MET4	Transcriptional activator of sulfur metabolism MET4	13.24	7	7	7	194000000	537000000	15.03	7	7	7	29000000	47200000	6	4	-0.5075	-0.122258	0.122258	-0.172027	-0.174996
sp|P32419|MDHP_YEAST	P32419	MDHP_YEAST	MDH3	Malate dehydrogenase, peroxisomal	72.89	22	22	22	3290000000	3400000000	72.59	20	20	20	2060000000	2390000000	30	36	0.0589557	-0.158737	0.158737	0.394429	-0.138517
sp|P32445|RIM1_YEAST	P32445	RIM1_YEAST	RIM1	Single-stranded DNA-binding protein RIM1, mitochondrial	51.85	10	10	10	3270000000	4340000000	54.07	9	9	9	1810000000	2240000000	10	8	-0.0301427	-0.134062	0.134062	0.305331	-0.163192
sp|P32447|ASF1_YEAST	P32447	ASF1_YEAST	ASF1	Histone chaperone ASF1	29.03	7	7	7	405000000	512000000	35.84	7	7	7	288000000	335000000	9	7	-0.18504	-0.199576	0.199576	0.150433	-0.0976775
sp|P32449|AROG_YEAST	P32449	AROG_YEAST	ARO4	Phospho-2-dehydro-3-deoxyheptonate aldolase, tyrosine-inhibited	79.19	28	26	28	35200000000	42800000000	78.38	28	26	28	12000000000	20900000000	47	44	-0.0845543	-0.105426	0.105426	0.250919	-0.191828
sp|P32451|BIOB_YEAST	P32451	BIOB_YEAST	BIO2	Biotin synthase, mitochondrial	24.27	8	8	8	461000000	857000000	33.6	10	10	10	458000000	883000000	6	10	-0.702261	-0.6183	0.6183	-0.366788	0.321046
sp|P32452|PHA2_YEAST	P32452	PHA2_YEAST	PHA2	Probable prephenate dehydratase	23.35	6	6	6	18600000	68000000	18.86	5	5	5	4750183	10400000	4	4	0.261645	0.513507	-0.513507	0.597118	-0.810761
sp|P32453|ATP11_YEAST	P32453	ATP11_YEAST	ATP11	Protein ATP11, mitochondrial	18.55	5	5	5	3167316	19700000	12.89	3	3	3	69800000	168000000	3	3	-0.466627	-0.25485	0.25485	-0.131154	-0.0424036
sp|P32454|APE2_YEAST	P32454	APE2_YEAST	APE2	Aminopeptidase 2, mitochondrial	61.34	48	45	48	4160000000	6390000000	61.87	55	51	55	2480000000	2630000000	53	67	-0.185619	-0.158333	0.158333	0.149854	-0.138921
sp|P32457|CDC3_YEAST	P32457	CDC3_YEAST	CDC3	Cell division control protein 3	67.69	31	31	31	464000000	712000000	69.81	31	31	31	595000000	992000000	25	30	-0.179282	-0.550664	0.550664	0.156191	0.25341
sp|P32458|CDC11_YEAST	P32458	CDC11_YEAST	CDC11	Cell division control protein 11	40	13	13	13	5920000000	4880000000	46.99	16	16	16	1540000000	1720000000	14	22	-0.305091	-0.180593	0.180593	0.0303819	-0.116661
sp|P32460|DCG1_YEAST	P32460	DCG1_YEAST	DCG1	Protein DCG1	17.62	2	2	2	815594	233209	9.43	2	2	2	8019701	14900000	1	1	2.0888	-0.160782	0.160782	2.42427	-0.136472
sp|P32461|DPH2_YEAST	P32461	DPH2_YEAST	DPH2	2-(3-amino-3-carboxypropyl)histidine synthase subunit 2	36.14	10	10	10	134000000	248000000	36.33	11	11	11	308000000	360000000	8	10	-0.513863	-0.277325	0.277325	-0.17839	-0.019929
sp|P32462|ERG24_YEAST	P32462	ERG24_YEAST	ERG24	Delta(14)-sterol reductase ERG24	4.34	3	3	3	36000000	34000000	6.39	4	4	4	35700000	44400000	1	4	-1.88185	-0.193954	0.193954	-1.54638	-0.1033
sp|P32463|ACPM_YEAST	P32463	ACPM_YEAST	ACP1	Acyl carrier protein, mitochondrial	30.4	4	4	4	1230000000	1740000000	30.4	3	3	3	1220000000	1550000000	5	4	-1.05597	-0.108095	0.108095	-0.720495	-0.189159
sp|P32465|HXT1_YEAST	P32465	HXT1_YEAST	HXT1	Low-affinity glucose transporter HXT1	34.74	17	15	15	3380000000	5310000000	33.86	16	14	14	846000000	1260000000	17	18	-0.518094	-0.398095	0.398095	-0.182621	0.100841
sp|P32466|HXT3_YEAST	P32466	HXT3_YEAST	HXT3	Low-affinity glucose transporter HXT3	29.1	12	10	11	426000000	1080000000	24.69	10	9	9	381000000	458000000	13	9	-0.431782	-0.0918989	0.0918989	-0.0963092	-0.205355
sp|P32468|CDC12_YEAST	P32468	CDC12_YEAST	CDC12	Cell division control protein 12	57.74	22	22	22	6200000000	8820000000	63.14	26	26	26	2100000000	2580000000	27	30	-0.171926	-0.0671849	0.0671849	0.163547	-0.230069
sp|P32469|DPH5_YEAST	P32469	DPH5_YEAST	DPH5	Diphthine methyl ester synthase	44.67	8	8	8	34900000	129000000	34.33	9	9	9	164000000	144000000	7	8	-0.440512	-0.273883	0.273883	-0.105039	-0.0233709
sp|P32471|EF1B_YEAST	P32471	EF1B_YEAST	EFB1	Elongation factor 1-beta	77.67	16	16	16	33100000000	39500000000	73.79	18	18	18	4900000000	6070000000	38	44	-0.433612	-0.449764	0.449764	-0.0981383	0.15251
sp|P32472|FKBP2_YEAST	P32472	FKBP2_YEAST	FPR2	Peptidyl-prolyl cis-trans isomerase FPR2	42.96	7	7	7	287000000	476000000	51.11	6	6	6	296000000	386000000	7	8	-0.320941	-0.179687	0.179687	0.014532	-0.117567
sp|P32473|ODPB_YEAST	P32473	ODPB_YEAST	PDB1	Pyruvate dehydrogenase E1 component subunit beta, mitochondrial	59.84	18	18	18	1750000000	2280000000	52.46	17	17	17	1550000000	1870000000	18	25	-0.497266	0.0349431	-0.0349431	-0.161793	-0.332197
sp|P32474|EUG1_YEAST	P32474	EUG1_YEAST	EUG1	Protein disulfide-isomerase EUG1	32.69	14	14	14	1010000000	1280000000	29.21	14	14	14	608000000	879000000	10	14	0.111331	0.0984084	-0.0984084	0.446804	-0.395662
sp|P32476|ERG1_YEAST	P32476	ERG1_YEAST	ERG1	Squalene epoxidase ERG1	46.98	17	17	17	3570000000	6370000000	35.69	13	13	13	944000000	1540000000	21	18	-0.488594	-0.0629718	0.0629718	-0.15312	-0.234282
sp|P32477|GSH1_YEAST	P32477	GSH1_YEAST	GSH1	Glutamate--cysteine ligase	25.22	12	12	12	116000000	530000000	26.4	13	13	13	169000000	281000000	5	10	-0.260475	-0.48817	0.48817	0.0749979	0.190916
sp|P32478|HS150_YEAST	P32478	HS150_YEAST	HSP150	Cell wall mannoprotein HSP150	51.33	10	8	10	1740000000	1740000000	49.15	9	7	9	353000000	382000000	6	7	-0.322903	0.0128913	-0.0128913	0.0125705	-0.310145
sp|P32481|IF2G_YEAST	P32481	IF2G_YEAST	GCD11	Eukaryotic translation initiation factor 2 subunit gamma	62.81	33	33	33	12900000000	19300000000	61.86	34	34	34	7620000000	10100000000	44	49	-0.191776	-0.355426	0.355426	0.143697	0.0581719
sp|P32485|HOG1_YEAST	P32485	HOG1_YEAST	HOG1	Mitogen-activated protein kinase HOG1	45.29	14	14	14	3590000000	1770000000	51.49	18	17	18	1680000000	2300000000	19	22	-0.2081	-0.380365	0.380365	0.127374	0.0831114
sp|P32486|KRE6_YEAST	P32486	KRE6_YEAST	KRE6	Beta-glucan synthesis-associated protein KRE6	35.14	17	16	17	2370000000	2210000000	32.36	16	15	16	990000000	1260000000	20	15	-0.235204	-0.216239	0.216239	0.10027	-0.0810153
sp|P32487|LYP1_YEAST	P32487	LYP1_YEAST	LYP1	Lysine-specific permease	8.35	3	3	3	10300000	23200000	14.57	5	4	5	82000000	203000000	2	3	-0.695603	0.45891	-0.45891	-0.360129	-0.756164
sp|P32492|MYO4_YEAST	P32492	MYO4_YEAST	MYO4	Myosin-4	20.94	21	17	17	471000000	571000000	23.59	22	18	18	77300000	88800000	7	10	-0.394614	-0.230214	0.230214	-0.0591404	-0.0670403
sp|P32494|NGG1_YEAST	P32494	NGG1_YEAST	NGG1	Chromatin-remodeling complexes subunit NGG1	22.36	9	9	9	387000000	616000000	23.36	10	10	10	28700000	61600000	6	5	-0.440863	-0.795536	0.795536	-0.105389	0.498282
sp|P32495|NHP2_YEAST	P32495	NHP2_YEAST	NHP2	H/ACA ribonucleoprotein complex subunit NHP2	39.74	6	6	6	1070000000	1760000000	39.74	8	8	8	1330000000	1670000000	11	12	-0.379343	-0.106059	0.106059	-0.0438697	-0.191195
sp|P32496|RPN12_YEAST	P32496	RPN12_YEAST	RPN12	26S proteasome regulatory subunit RPN12	63.87	16	16	16	3570000000	2540000000	68.61	20	20	20	870000000	1100000000	20	25	0.0307114	-0.205994	0.205994	0.366185	-0.0912602
sp|P32497|EIF3C_YEAST	P32497	EIF3C_YEAST	NIP1	Eukaryotic translation initiation factor 3 subunit C	45.69	33	33	33	2070000000	2660000000	41.38	36	36	36	1250000000	1810000000	38	40	-0.471518	-0.153304	0.153304	-0.136045	-0.14395
sp|P32499|NUP2_YEAST	P32499	NUP2_YEAST	NUP2	Nucleoporin NUP2	80.56	38	38	38	1610000000	2590000000	71.39	38	38	38	1720000000	3180000000	42	42	-0.449522	-0.489249	0.489249	-0.114049	0.191995
sp|P32500|NDC1_YEAST	P32500	NDC1_YEAST	NDC1	Nucleoporin NDC1	17.25	7	7	7	6393515	7075342	18.93	8	8	8	116000000	147000000	3	6	-0.182607	-0.328506	0.328506	0.152866	0.0312524
sp|P32501|EI2BE_YEAST	P32501	EI2BE_YEAST	GCD6	Translation initiation factor eIF2B subunit epsilon	41.57	24	24	24	450000000	832000000	52.39	28	28	28	610000000	692000000	19	24	-0.20339	-0.0924418	0.0924418	0.132083	-0.204812
sp|P32502|EI2BB_YEAST	P32502	EI2BB_YEAST	GCD7	Translation initiation factor eIF2B subunit beta	36.48	10	10	10	228000000	397000000	32.55	9	9	9	272000000	419000000	8	9	-0.276499	-0.710048	0.710048	0.0589742	0.412794
sp|P32504|CBF3A_YEAST	P32504	CBF3A_YEAST	CBF2	Centromere DNA-binding protein complex CBF3 subunit A	3.97	3	3	3	241000000	361000000	13.91	7	7	7	23600000	37200000	3	3	-0.160813	-0.364668	0.364668	0.17466	0.0674141
sp|P32505|NAB2_YEAST	P32505	NAB2_YEAST	NAB2	Nuclear polyadenylated RNA-binding protein NAB2	25.71	12	12	12	1850000000	2070000000	35.24	16	16	16	1720000000	2240000000	11	18	-0.439895	-0.284129	0.284129	-0.104422	-0.0131247
sp|P32521|PAN1_YEAST	P32521	PAN1_YEAST	PAN1	Actin cytoskeleton-regulatory complex protein PAN1	35.68	47	47	47	4040000000	5230000000	35.95	47	47	47	1180000000	1500000000	46	50	-0.211646	-0.208478	0.208478	0.123828	-0.0887764
sp|P32523|PRP19_YEAST	P32523	PRP19_YEAST	PRP19	Pre-mRNA-processing factor 19	17.69	8	8	8	866000000	642000000	38.37	15	15	15	347000000	467000000	5	13	-0.351879	-0.359817	0.359817	-0.0164061	0.0625626
sp|P32525|ECM25_YEAST	P32525	ECM25_YEAST	ECM25	Protein ECM25	13.02	5	5	5	35400000	127000000	10.35	4	4	4	33000000	44900000	5	2	-1.50574	0.105865	-0.105865	-1.17026	-0.403119
sp|P32527|ZUO1_YEAST	P32527	ZUO1_YEAST	ZUO1	Zuotin	73.67	39	39	39	36400000000	34600000000	71.82	36	36	36	9390000000	9570000000	49	46	-0.374873	-0.156275	0.156275	-0.0393994	-0.140979
sp|P32528|DUR1_YEAST	P32528	DUR1_YEAST	DUR1,2	Urea amidolyase	35.04	46	46	46	1200000000	2400000000	33.9	41	41	41	755000000	775000000	30	36	-0.698717	-0.276466	0.276466	-0.363244	-0.0207882
sp|P32529|RPA12_YEAST	P32529	RPA12_YEAST	RPA12	DNA-directed RNA polymerase I subunit RPA12	50.4	6	6	6	293000000	583000000	49.6	6	6	6	196000000	336000000	8	7	-0.140161	-0.111249	0.111249	0.195312	-0.186005
sp|P32558|SPT16_YEAST	P32558	SPT16_YEAST	SPT16	FACT complex subunit SPT16	47.63	50	50	50	12600000000	25800000000	53.33	56	56	56	5110000000	6400000000	61	65	-0.347319	-0.123438	0.123438	-0.0118453	-0.173816
sp|P32561|RPD3_YEAST	P32561	RPD3_YEAST	RPD3	Histone deacetylase RPD3	53.12	15	15	15	384000000	770000000	59.82	17	17	17	188000000	248000000	12	12	-0.254196	-0.0886245	0.0886245	0.0812768	-0.20863
sp|P32563|VPP1_YEAST	P32563	VPP1_YEAST	VPH1	V-type proton ATPase subunit a, vacuolar isoform	39.88	29	29	29	6030000000	7680000000	38.81	31	31	31	1410000000	1940000000	33	36	-0.273178	-0.214402	0.214402	0.0622951	-0.0828522
sp|P32565|RPN2_YEAST	P32565	RPN2_YEAST	RPN2	26S proteasome regulatory subunit RPN2	48.57	50	49	50	5280000000	8660000000	53.33	48	47	48	1580000000	2200000000	42	47	-0.247842	-0.0366878	0.0366878	0.0876309	-0.260566
sp|P32566|SMI1_YEAST	P32566	SMI1_YEAST	SMI1	Cell wall assembly regulator SMI1	46.53	18	18	18	2060000000	2160000000	48.32	18	18	18	799000000	956000000	13	23	-0.230009	-0.295776	0.295776	0.105464	-0.00147828
sp|P32567|PAH1_YEAST	P32567	PAH1_YEAST	PAH1	Phosphatidic acid phosphohydrolase 1	14.97	10	10	10	446000000	655000000	19.95	13	13	13	224000000	290000000	8	10	-0.165952	-0.0711056	0.0711056	0.169522	-0.226148
sp|P32568|SNQ2_YEAST	P32568	SNQ2_YEAST	SNQ2	Protein SNQ2	31.51	38	34	38	1030000000	1950000000	34.51	39	35	39	502000000	1120000000	32	34	-0.871561	-0.519548	0.519548	-0.536088	0.222294
sp|P32569|MED17_YEAST	P32569	MED17_YEAST	SRB4	Mediator of RNA polymerase II transcription subunit 17	24.16	8	8	8	15000000	41600000	19.51	8	8	8	22800000	11800000	3	6	-1.23372	-0.583393	0.583393	-0.898246	0.286139
sp|P32578|SIP1_YEAST	P32578	SIP1_YEAST	SIP1	SNF1 protein kinase subunit beta-1	15.95	8	8	8	2.46583e+06	17800000	22.82	9	9	9	22400000	119000000	2	5	-1.56728	-0.937224	0.937224	-1.2318	0.63997
sp|P32579|SUA5_YEAST	P32579	SUA5_YEAST	SUA5	Threonylcarbamoyl-AMP synthase	28.17	5	5	5	127000000	553000000	31.46	8	8	8	237000000	299000000	3	6	-1.17605	-0.232765	0.232765	-0.840572	-0.064489
sp|P32582|CBS_YEAST	P32582	CBS_YEAST	CYS4	Cystathionine beta-synthase	86.98	49	49	49	22300000000	23000000000	84.42	48	48	48	10600000000	12900000000	80	86	-0.00758445	-0.0520438	0.0520438	0.327889	-0.24521
sp|P32583|SRP40_YEAST	P32583	SRP40_YEAST	SRP40	Suppressor protein SRP40	11.58	4	4	4	396000000	838000000	17.49	5	5	5	143000000	228000000	5	6	-0.928699	-0.41792	0.41792	-0.593225	0.120666
sp|P32584|STE14_YEAST	P32584	STE14_YEAST	STE14	Protein-S-isoprenylcysteine O-methyltransferase	10.04	2	2	2	627000000	1280000000	15.06	3	3	3	81500000	151000000	4	3	-0.44533	-0.737073	0.737073	-0.109857	0.439819
sp|P32585|MED18_YEAST	P32585	MED18_YEAST	SRB5	Mediator of RNA polymerase II transcription subunit 18	15.96	4	4	4	16200000	38600000	20.2	5	5	5	14200000	51900000	2	4	-0.535526	-0.975966	0.975966	-0.200053	0.678712
sp|P32588|PUB1_YEAST	P32588	PUB1_YEAST	PUB1	Nuclear and cytoplasmic polyadenylated RNA-binding protein PUB1	50.11	17	17	17	2410000000	3400000000	44.15	15	15	15	971000000	1160000000	20	23	0.157537	-0.27993	0.27993	0.49301	-0.0173241
sp|P32589|HSP7F_YEAST	P32589	HSP7F_YEAST	SSE1	Heat shock protein homolog SSE1	83.98	76	66	76	117000000000	151000000000	82.4	72	62	72	51100000000	60600000000	143	130	-0.129801	-0.0905383	0.0905383	0.205672	-0.206716
sp|P32590|HSP79_YEAST	P32590	HSP79_YEAST	SSE2	Heat shock protein homolog SSE2	71.28	55	45	45	8530000000	7120000000	81.39	58	48	48	4370000000	5120000000	50	49	0.212831	-0.0284343	0.0284343	0.548305	-0.26882
sp|P32591|SWI3_YEAST	P32591	SWI3_YEAST	SWI3	SWI/SNF complex subunit SWI3	36.24	20	20	20	296000000	492000000	36.73	20	20	20	406000000	641000000	11	15	-0.532405	-0.574366	0.574366	-0.196932	0.277112
sp|P32597|STH1_YEAST	P32597	STH1_YEAST	STH1	Nuclear protein STH1/NPS1	24.58	29	28	29	1780000000	1550000000	27.67	29	28	29	900000000	1480000000	21	24	-0.532348	-0.211775	0.211775	-0.196875	-0.0854789
sp|P32598|PP12_YEAST	P32598	PP12_YEAST	GLC7	Serine/threonine-protein phosphatase PP1-2	51.6	15	14	15	5870000000	6260000000	57.05	17	16	17	3130000000	4530000000	25	25	-0.167551	-0.0442408	0.0442408	0.167922	-0.253013
sp|P32599|FIMB_YEAST	P32599	FIMB_YEAST	SAC6	Fimbrin	63.24	38	38	38	35000000000	40800000000	62.46	39	39	39	5540000000	5980000000	46	50	-0.226706	-0.0400334	0.0400334	0.108767	-0.257221
sp|P32600|TOR2_YEAST	P32600	TOR2_YEAST	TOR2	Serine/threonine-protein kinase TOR2	4.08	7	6	6	210000000	179000000	5.62	10	9	9	124000000	120000000	5	5	-0.43931	-0.189043	0.189043	-0.103837	-0.108211
sp|P32601|DSS4_YEAST	P32601	DSS4_YEAST	DSS4	Protein DSS4	36.36	3	3	3	3.29995e+06	4.8367e+06	41.96	4	4	4	6.60627e+06	11700000	2	4	-0.275111	-0.335428	0.335428	0.0603625	0.0381743
sp|P32602|SEC17_YEAST	P32602	SEC17_YEAST	SEC17	Alpha-soluble NSF attachment protein	72.6	19	19	19	1330000000	1490000000	63.36	14	14	14	486000000	506000000	23	19	-0.0706818	0.119601	-0.119601	0.264791	-0.416855
sp|P32604|F26_YEAST	P32604	F26_YEAST	FBP26	Fructose-2,6-bisphosphatase	9.07	3	3	3	61200000	76300000	26.55	7	7	7	35600000	47800000	4	4	-0.301835	-0.575745	0.575745	0.0336381	0.278491
sp|P32606|PT127_YEAST	P32606	PT127_YEAST	PET127	Putative mitochondrial translation system component PET127	11.25	6	6	6	86898.7	232048	7.25	4	4	4	590970	3168242	1	3	-1.13604	-0.563794	0.563794	-0.800563	0.26654
sp|P32607|RTG1_YEAST	P32607	RTG1_YEAST	RTG1	Retrograde regulation protein 1	36.16	3	3	3	22542.4	410198	25.42	2	2	2	58753.7	279392	1	1	-2.64409	-1.96306	1.96306	-2.30862	1.6658
sp|P32608|RTG2_YEAST	P32608	RTG2_YEAST	RTG2	Retrograde regulation protein 2	35.54	18	18	18	351000000	480000000	48.64	22	22	22	689000000	1090000000	15	23	-0.251663	-0.328085	0.328085	0.0838098	0.0308309
sp|P32610|VATD_YEAST	P32610	VATD_YEAST	VMA8	V-type proton ATPase subunit D	61.33	19	19	19	6320000000	6950000000	61.33	19	19	19	3120000000	3980000000	22	21	-0.104153	-0.0559878	0.0559878	0.23132	-0.241266
sp|P32614|FRDS_YEAST	P32614	FRDS_YEAST	FRD1	Fumarate reductase 1	75.74	36	36	36	6090000000	7280000000	68.09	34	34	34	2490000000	3330000000	44	43	0.0478839	-0.198738	0.198738	0.383357	-0.0985158
sp|P32617|IES6_YEAST	P32617	IES6_YEAST	IES6	Chromatin-remodeling complex subunit IES6	53.61	6	6	6	10000000	190000000	36.75	5	5	5	128000000	116000000	4	5	-0.625588	-0.0383697	0.0383697	-0.290115	-0.258884
sp|P32618|YEF3_YEAST	P32618	YEF3_YEAST	YEL043W	Uncharacterized protein YEL043W	22.8	9	9	9	54576.2	27400000	19.35	10	10	10	8620146	14200000	1	3	-2.0204	-0.80228	0.80228	-1.68493	0.505026
sp|P32621|GDA1_YEAST	P32621	GDA1_YEAST	GDA1	Guanosine-diphosphatase	45.95	17	17	17	2290000000	2970000000	47.3	20	20	20	443000000	553000000	15	21	-0.625811	-0.320137	0.320137	-0.290338	0.0228833
sp|P32623|CRH2_YEAST	P32623	CRH2_YEAST	UTR2	Probable glycosidase CRH2	8.99	4	4	4	128000000	304000000	18.42	4	4	4	84200000	93100000	4	5	-0.933139	-0.492535	0.492535	-0.597666	0.195281
sp|P32626|ENOPH_YEAST	P32626	ENOPH_YEAST	UTR4	Enolase-phosphatase E1	35.68	7	7	7	143000000	133000000	29.07	7	7	7	264000000	261000000	6	8	-0.0685309	-0.358765	0.358765	0.266942	0.0615106
sp|P32628|RAD23_YEAST	P32628	RAD23_YEAST	RAD23	UV excision repair protein RAD23	42.46	15	15	15	589000000	887000000	49.75	18	18	18	622000000	685000000	15	18	-0.603398	-0.375147	0.375147	-0.267925	0.0778932
sp|P32629|ANP1_YEAST	P32629	ANP1_YEAST	ANP1	Mannan polymerase II complex ANP1 subunit	15.8	6	6	6	582000000	961000000	17.2	8	8	8	720000000	1120000000	4	7	-0.599466	-0.476607	0.476607	-0.263993	0.179353
sp|P32639|BRR2_YEAST	P32639	BRR2_YEAST	BRR2	Pre-mRNA-splicing helicase BRR2	13.36	22	22	22	324000000	421000000	13.41	22	22	22	207000000	411000000	12	12	-0.264479	-0.298384	0.298384	0.0709946	0.00112998
sp|P32642|GLRX4_YEAST	P32642	GLRX4_YEAST	GRX4	Monothiol glutaredoxin-4	14.75	3	2	2	5649202	5.98345e+06	23.77	5	4	4	42600000	47400000	2	4	0.00869653	0.100048	-0.100048	0.34417	-0.397302
sp|P32643|TMT1_YEAST	P32643	TMT1_YEAST	TMT1	Trans-aconitate 3-methyltransferase	41.81	12	12	12	432000000	529000000	31.44	9	9	9	144000000	234000000	10	8	-0.0514929	-0.149704	0.149704	0.28398	-0.14755
sp|P32644|ECM32_YEAST	P32644	ECM32_YEAST	ECM32	Putative ATP-dependent RNA helicase ECM32	11.86	8	8	8	182000000	283000000	26.32	19	19	19	122000000	96400000	6	8	-0.793533	-0.104093	0.104093	-0.45806	-0.193161
sp|P32656|CHAC_YEAST	P32656	CHAC_YEAST	GCG1	Glutathione-specific gamma-glutamylcyclotransferase	28.88	5	5	5	32000000	44300000	34.91	5	5	5	58700000	97300000	3	3	-0.208919	-0.683505	0.683505	0.126554	0.386251
sp|P32657|CHD1_YEAST	P32657	CHD1_YEAST	CHD1	Chromo domain-containing protein 1	23.77	28	28	28	1880000000	2490000000	25.2	29	29	29	306000000	512000000	20	17	-0.683108	-0.246644	0.246644	-0.347634	-0.05061
sp|P32660|ATC5_YEAST	P32660	ATC5_YEAST	DNF1	Phospholipid-transporting ATPase DNF1	13.88	13	12	12	40800000	91400000	16.1	16	15	15	79200000	107000000	6	9	-0.496358	-0.314154	0.314154	-0.160885	0.0168997
sp|P32767|KA122_YEAST	P32767	KA122_YEAST	KAP122	Importin beta-like protein KAP122	6.11	4	4	4	51100000	70300000	11.75	9	9	9	4.20848e+06	26900000	1	6	-0.132772	-0.620302	0.620302	0.202701	0.323048
sp|P32769|HBS1_YEAST	P32769	HBS1_YEAST	HBS1	Elongation factor 1 alpha-like protein	36.82	15	15	15	475000000	780000000	43.37	21	20	21	555000000	1040000000	12	23	-0.0939959	-0.340992	0.340992	0.241477	0.0437381
sp|P32770|DRI1_YEAST	P32770	DRI1_YEAST	NRP1	Putative RNA-binding protein involved in heterochromatin assembly	30.74	11	11	11	3.01961e+06	44300000	29.07	9	9	9	61100000	142000000	2	6	-0.444357	-0.528765	0.528765	-0.108884	0.231511
sp|P32771|FADH_YEAST	P32771	FADH_YEAST	SFA1	S-(hydroxymethyl)glutathione dehydrogenase	51.81	20	20	20	3110000000	3660000000	48.96	23	23	23	2060000000	2790000000	26	23	-0.204312	-0.354647	0.354647	0.131161	0.0573926
sp|P32773|TOA1_YEAST	P32773	TOA1_YEAST	TOA1	Transcription initiation factor IIA large subunit	5.59	2	2	2	23500000	26700000	14.34	4	4	4	86900000	106000000	2	4	0.173939	-0.0874242	0.0874242	0.509413	-0.20983
sp|P32774|T2AG_YEAST	P32774	T2AG_YEAST	TOA2	Transcription initiation factor IIA subunit 2	65.57	9	9	9	32100000	39500000	44.26	6	6	6	81400000	80800000	5	4	-0.372757	-0.0243998	0.0243998	-0.0372837	-0.272854
sp|P32775|GLGB_YEAST	P32775	GLGB_YEAST	GLC3	1,4-alpha-glucan-branching enzyme	30.68	15	15	15	360000000	390000000	40.77	24	24	24	704000000	1000000000	13	23	0.261025	-0.0347235	0.0347235	0.596499	-0.26253
sp|P32776|TFB1_YEAST	P32776	TFB1_YEAST	TFB1	General transcription and DNA repair factor IIH subunit TFB1	14.64	6	6	6	82200000	82700000	27.41	12	12	12	147000000	139000000	3	7	-0.075384	0.177783	-0.177783	0.260089	-0.475037
sp|P32783|MCES_YEAST	P32783	MCES_YEAST	ABD1	mRNA cap guanine-N7 methyltransferase	22.71	7	7	7	49800000	67700000	21.56	7	7	7	149000000	186000000	5	6	-0.332097	-0.124366	0.124366	0.00337652	-0.172888
sp|P32784|GPT1_YEAST	P32784	GPT1_YEAST	SCT1	Glycerol-3-phosphate O-acyltransferase 1	12.25	5	5	5	163000000	270000000	11.86	5	5	5	122000000	116000000	2	4	-0.486841	-0.290802	0.290802	-0.151368	-0.0064517
sp|P32787|MG101_YEAST	P32787	MG101_YEAST	MGM101	Mitochondrial genome maintenance protein MGM101	56.88	14	14	14	2140000000	1690000000	60.59	16	16	16	1510000000	1680000000	12	18	0.00689992	-0.136824	0.136824	0.342373	-0.16043
sp|P32788|YBB0_YEAST	P32788	YBB0_YEAST	YBL010C	Uncharacterized protein YBL010C	10.36	2	2	2	13400000	35400000	19.29	4	4	4	22400000	48800000	1	2	-0.977843	-0.382292	0.382292	-0.64237	0.0850381
sp|P32790|SLA1_YEAST	P32790	SLA1_YEAST	SLA1	Actin cytoskeleton-regulatory complex protein SLA1	50	39	39	39	4060000000	3510000000	49.2	43	43	43	1590000000	1800000000	33	46	-0.237355	-0.452994	0.452994	0.098118	0.15574
sp|P32792|YHH7_YEAST	P32792	YHH7_YEAST	YSC83	UPF0744 protein YSC83	5.71	2	2	2	19600000	26800000	9.87	4	4	4	42800000	78700000	2	3	-0.81017	-0.628661	0.628661	-0.474697	0.331407
sp|P32793|YSC84_YEAST	P32793	YSC84_YEAST	YSC84	Protein YSC84	39.96	20	9	9	1570000000	1790000000	41.67	20	11	11	714000000	1140000000	10	13	-0.392374	-0.490039	0.490039	-0.0569004	0.192785
sp|P32794|AFG2_YEAST	P32794	AFG2_YEAST	AFG2	ATPase family gene 2 protein	29.74	16	15	15	422000000	653000000	45.64	23	23	23	284000000	538000000	11	13	-0.704178	-0.314554	0.314554	-0.368704	0.0173005
sp|P32795|YME1_YEAST	P32795	YME1_YEAST	YME1	Mitochondrial inner membrane i-AAA protease supercomplex subunit YME1	49.93	29	29	29	30200000000	2920000000	46.32	28	28	28	546000000	894000000	23	24	-0.131549	-0.348974	0.348974	0.203924	0.0517196
sp|P32798|COT1_YEAST	P32798	COT1_YEAST	COT1	Vacuolar zinc transporter COT1	26.2	6	6	6	2300000000	3820000000	19.36	4	4	4	494000000	555000000	5	6	-0.723994	-0.0859784	0.0859784	-0.388521	-0.211276
sp|P32799|COX13_YEAST	P32799	COX13_YEAST	COX13	Cytochrome c oxidase subunit 13, mitochondrial	21.71	3	3	3	164000000	78100000	24.03	3	3	3	138000000	66300000	4	4	0.418637	-0.116255	0.116255	0.75411	-0.180999
sp|P32802|TMN1_YEAST	P32802	TMN1_YEAST	EMP70	Transmembrane 9 superfamily member 1	14.99	12	11	12	2750000000	3440000000	16.19	13	12	13	1320000000	1600000000	9	13	-0.326951	-0.0924458	0.0924458	0.00852181	-0.204808
sp|P32803|EMP24_YEAST	P32803	EMP24_YEAST	EMP24	Endosomal protein P24B	21.18	3	3	3	1290000000	1880000000	33	5	5	5	660000000	762000000	5	6	-0.0255836	-0.064052	0.064052	0.30989	-0.233202
sp|P32806|GYP6_YEAST	P32806	GYP6_YEAST	GYP6	GTPase-activating protein GYP6	20.52	5	5	5	214000000	444000000	9.17	2	2	2	2.46034e+06	10700000	2	2	-0.696822	-1.54954	1.54954	-0.361349	1.25229
sp|P32829|MRE11_YEAST	P32829	MRE11_YEAST	MRE11	Double-strand break repair protein MRE11	9.97	4	4	4	561000000	108000000	10.4	4	4	4	91400000	266000000	2	2	-0.593338	-0.779422	0.779422	-0.257864	0.482168
sp|P32831|NGR1_YEAST	P32831	NGR1_YEAST	NGR1	Negative growth regulatory protein NGR1	40.33	13	13	13	89900000	111000000	31.85	11	11	11	221000000	317000000	8	13	-0.10085	-0.843459	0.843459	0.234623	0.546205
sp|P32832|RSC7_YEAST	P32832	RSC7_YEAST	NPL6	Chromatin structure-remodeling complex subunit RSC7	46.21	14	14	14	1060000000	990000000	48.74	17	17	17	387000000	508000000	14	15	-0.273945	-0.0323066	0.0323066	0.0615285	-0.264947
sp|P32833|ORC2_YEAST	P32833	ORC2_YEAST	ORC2	Origin recognition complex subunit 2	9.84	5	5	5	221000000	706000000	8.23	4	4	4	55100000	50400000	1	2	-0.062719	0.0505737	-0.0505737	0.272754	-0.347828
sp|P32835|GSP1_YEAST	P32835	GSP1_YEAST	GSP1	GTP-binding nuclear protein GSP1/CNR1	43.84	14	1	1	4.24008e+06	2.81481e+06	43.38	13	1	1	12500000	5.36426e+06	2	2	-0.113096	-0.794245	0.794245	0.222377	0.496991
sp|P32836|GSP2_YEAST	P32836	GSP2_YEAST	GSP2	GTP-binding nuclear protein GSP2/CNR2	44.09	14	1	14	16000000000	18700000000	43.64	13	1	13	24400000000	27900000000	19	19	0.111315	0.0265577	-0.0265577	0.446788	-0.323812
sp|P32843|YME2_YEAST	P32843	YME2_YEAST	YME2	Mitochondrial escape protein 2	20.82	13	13	13	35000000	38100000	15.88	10	10	10	33000000	163000000	5	6	-0.167889	-0.544706	0.544706	0.167585	0.247452
sp|P32844|SEC6_YEAST	P32844	SEC6_YEAST	SEC6	Exocyst complex component SEC6	3.85	3	3	3	805424	647425	5.84	4	4	4	1.784e+06	9359481	2	1	-0.292057	0.185796	-0.185796	0.0434163	-0.48305
sp|P32849|RAD5_YEAST	P32849	RAD5_YEAST	RAD5	DNA repair protein RAD5	5.05	3	3	3	6.02677e+06	5.81508e+06	11.38	10	10	10	25200000	76100000	2	5	-0.15839	-0.462466	0.462466	0.177084	0.165212
sp|P32855|SEC8_YEAST	P32855	SEC8_YEAST	SEC8	Exocyst complex component SEC8	15.02	11	11	11	76200000	235000000	14.74	11	11	11	63900000	274000000	8	8	-0.564515	-1.59577	1.59577	-0.229042	1.29852
sp|P32857|PTM1_YEAST	P32857	PTM1_YEAST	PTM1	Membrane protein PTM1	18.74	6	6	6	28000000	55900000	19.5	8	8	8	77900000	77000000	6	8	-0.627899	-0.171631	0.171631	-0.292426	-0.125623
sp|P32860|NFU1_YEAST	P32860	NFU1_YEAST	NFU1	NifU-like protein, mitochondrial	47.66	11	11	11	1010000000	1710000000	53.91	10	10	10	143000000	212000000	15	9	-0.181757	-0.709451	0.709451	0.153716	0.412197
sp|P32861|UGPA1_YEAST	P32861	UGPA1_YEAST	UGP1	UTP--glucose-1-phosphate uridylyltransferase	77.76	45	45	45	52500000000	62400000000	75.55	42	42	42	65200000000	77100000000	79	79	0.0412277	-0.115125	0.115125	0.376701	-0.182129
sp|P32864|RAEP_YEAST	P32864	RAEP_YEAST	MRS6	Rab proteins geranylgeranyltransferase component A	21.23	11	11	11	626000000	653000000	22.72	11	11	11	694000000	1080000000	8	7	-0.641666	-0.605178	0.605178	-0.306193	0.307924
sp|P32867|SSO1_YEAST	P32867	SSO1_YEAST	SSO1	Protein SSO1	45.86	11	9	9	1790000000	1360000000	33.1	8	6	6	313000000	292000000	11	9	0.0768201	0.012886	-0.012886	0.412293	-0.31014
sp|P32873|BEM3_YEAST	P32873	BEM3_YEAST	BEM3	GTPase-activating protein BEM3	12.59	8	8	8	184000000	476000000	23.23	15	15	15	466000000	528000000	3	11	0.110716	-1.09815	1.09815	0.44619	0.800894
sp|P32875|LIPA_YEAST	P32875	LIPA_YEAST	LIP5	Lipoyl synthase, mitochondrial	22.95	7	7	7	217000000	1130000000	28.02	9	9	9	147000000	325000000	8	9	-0.456754	-0.802604	0.802604	-0.121281	0.50535
sp|P32891|DLD1_YEAST	P32891	DLD1_YEAST	DLD1	D-lactate dehydrogenase [cytochrome] 1, mitochondrial	53.49	30	30	30	7120000000	9360000000	59.8	26	26	26	3010000000	3670000000	40	39	-0.208155	-0.116535	0.116535	0.127318	-0.180719
sp|P32892|DRS1_YEAST	P32892	DRS1_YEAST	DRS1	ATP-dependent RNA helicase DRS1	19.15	13	13	13	179000000	278000000	30.72	17	17	17	113000000	172000000	9	11	-0.542919	-0.460724	0.460724	-0.207446	0.16347
sp|P32895|KPR1_YEAST	P32895	KPR1_YEAST	PRS1	Ribose-phosphate pyrophosphokinase 1	49.41	18	18	18	1710000000	2010000000	37.47	14	14	14	865000000	1140000000	21	18	-0.335549	-0.171928	0.171928	-7.60547e-05	-0.125326
sp|P32896|PDC2_YEAST	P32896	PDC2_YEAST	PDC2	Protein PDC2	12.11	8	8	8	23500000	67600000	12.97	6	6	6	634191	9879534	4	1	-0.154098	-0.115454	0.115454	0.181375	-0.1818
sp|P32897|TIM23_YEAST	P32897	TIM23_YEAST	TIM23	Mitochondrial import inner membrane translocase subunit TIM23	44.14	7	7	7	68900000	100000000	52.25	8	8	8	248000000	293000000	2	8	-0.355736	0.0579963	-0.0579963	-0.0202631	-0.35525
sp|P32898|PREP_YEAST	P32898	PREP_YEAST	CYM1	Presequence protease, mitochondrial	35.19	22	22	22	820000000	1680000000	39.43	30	30	30	222000000	442000000	10	20	-0.117148	-0.265206	0.265206	0.218325	-0.0320483
sp|P32899|IMP3_YEAST	P32899	IMP3_YEAST	IMP3	U3 small nucleolar ribonucleoprotein protein IMP3	38.8	7	7	7	28200000	41900000	26.23	4	4	4	12200000	49100000	6	3	-0.193189	-0.815551	0.815551	0.142284	0.518297
sp|P32900|SKG6_YEAST	P32900	SKG6_YEAST	SKG6	Protein SKG6	5.31	3	3	3	234000000	209000000	12.4	4	4	4	420478	662463	3	1	-0.334024	-0.369326	0.369326	0.0014496	0.0720724
sp|P32901|PTR2_YEAST	P32901	PTR2_YEAST	PTR2	Peptide transporter PTR2	26.79	12	12	12	221000000	499000000	29.12	12	12	12	862000000	1350000000	9	10	-1.04626	-0.179556	0.179556	-0.710791	-0.117698
sp|P32902|RT04_YEAST	P32902	RT04_YEAST	MRP4	Small ribosomal subunit protein uS2m	38.83	8	8	8	1.93875e+06	8925144	40.1	10	10	10	44100000	46100000	2	4	-0.937567	-0.465686	0.465686	-0.602094	0.168432
sp|P32904|RM06_YEAST	P32904	RM06_YEAST	MRPL6	Large ribosomal subunit protein uL6m	30.84	5	5	5	1410000000	1760000000	41.59	6	6	6	174000000	228000000	6	7	-0.241786	0.0929165	-0.0929165	0.0936872	-0.39017
sp|P32906|MNS1_YEAST	P32906	MNS1_YEAST	MNS1	Endoplasmic reticulum mannosyl-oligosaccharide 1,2-alpha-mannosidase	23.68	10	10	10	267000000	694000000	23.13	7	7	7	1.39237e+06	6847888	7	3	-1.29335	-2.08686	2.08686	-0.957873	1.78961
sp|P32908|SMC1_YEAST	P32908	SMC1_YEAST	SMC1	Structural maintenance of chromosomes protein 1	31.27	29	29	29	913000000	1170000000	31.27	30	30	30	814000000	1250000000	18	21	-0.286599	-0.320565	0.320565	0.0488744	0.0233108
sp|P32909|SMY2_YEAST	P32909	SMY2_YEAST	SMY2	Protein SMY2	28.51	16	16	16	342000000	477000000	27.57	15	15	15	384000000	458000000	14	18	-0.298067	-0.299614	0.299614	0.0374058	0.00236024
sp|P32910|RPC6_YEAST	P32910	RPC6_YEAST	RPC34	DNA-directed RNA polymerase III subunit RPC6	23.34	5	5	5	1070000000	445000000	24.92	5	5	5	112000000	28000000	4	3	-0.0194895	-0.132045	0.132045	0.315984	-0.165209
sp|P32911|SUI1_YEAST	P32911	SUI1_YEAST	SUI1	Eukaryotic translation initiation factor eIF-1	75	11	11	11	1510000000	1690000000	75	11	11	11	949000000	704000000	17	19	-0.0994759	-0.881121	0.881121	0.235997	0.583867
sp|P32912|VAM7_YEAST	P32912	VAM7_YEAST	VAM7	Vacuolar morphogenesis protein 7	37.66	9	9	9	190000000	287000000	49.05	12	12	12	229000000	397000000	5	8	-0.569144	-0.741372	0.741372	-0.23367	0.444118
sp|P32913|VPS17_YEAST	P32913	VPS17_YEAST	VPS17	Vacuolar protein sorting-associated protein 17	26.13	10	10	10	310000000	811000000	33.58	15	15	15	242000000	293000000	8	11	-0.809274	-1.58482	1.58482	-0.4738	1.28756
sp|P32914|SPT4_YEAST	P32914	SPT4_YEAST	SPT4	Transcription elongation factor SPT4	69.61	4	4	4	610000000	1630000000	69.61	4	4	4	1860000000	2920000000	6	6	-0.955006	-1.3443	1.3443	-0.619532	1.04705
sp|P32915|SC61A_YEAST	P32915	SC61A_YEAST	SEC61	Protein transport protein SEC61	16.25	7	7	7	385000000	504000000	7.71	4	4	4	190000000	201000000	4	4	0.256898	-0.031425	0.031425	0.592371	-0.265829
sp|P32916|SRPR_YEAST	P32916	SRPR_YEAST	SRP101	Signal recognition particle receptor subunit alpha homolog	39.94	16	16	16	1100000000	3400000000	48.47	20	20	20	240000000	360000000	17	18	-0.293092	-0.110889	0.110889	0.0423809	-0.186365
sp|P32917|STE5_YEAST	P32917	STE5_YEAST	STE5	Protein STE5	7.42	3	3	3	568000000	61300000	17.01	8	8	8	19900000	56700000	1	3	0.62905	-1.16102	1.16102	0.964523	0.863766
sp|P32939|YPT7_YEAST	P32939	YPT7_YEAST	YPT7	Ypt/Rab-type GTPase YPT7	70.19	10	10	10	266000000	382000000	54.33	9	9	9	363000000	405000000	12	12	-0.284022	0.0375831	-0.0375831	0.0514509	-0.334837
sp|P32945|PPQ1_YEAST	P32945	PPQ1_YEAST	PPQ1	Serine/threonine-protein phosphatase PPQ	5.28	3	3	3	1.41262e+06	3.69247e+06	11.66	3	3	3	253116	386368	2	1	-0.826549	-0.323693	0.323693	-0.491076	0.0264389
sp|P33201|MRT4_YEAST	P33201	MRT4_YEAST	MRT4	Ribosome assembly factor MRT4	80.51	19	19	19	2830000000	4150000000	74.15	18	18	18	1080000000	1200000000	18	23	-0.27403	-0.192305	0.192305	0.0614429	-0.104949
sp|P33202|UFD4_YEAST	P33202	UFD4_YEAST	UFD4	Ubiquitin fusion degradation protein 4	14.77	17	17	17	692000000	1100000000	19.35	20	20	20	348000000	575000000	15	18	-0.450289	-0.367081	0.367081	-0.114815	0.0698271
sp|P33203|PRP40_YEAST	P33203	PRP40_YEAST	PRP40	Pre-mRNA-processing protein PRP40	11.32	5	5	5	412000000	452000000	17.15	8	8	8	396000000	77700000	4	5	-0.372208	0.605135	-0.605135	-0.0367345	-0.902389
sp|P33204|ARPC4_YEAST	P33204	ARPC4_YEAST	ARC19	Actin-related protein 2/3 complex subunit 4	37.43	4	4	4	440000000	584000000	42.11	5	5	5	1450000000	424000000	7	6	-0.433579	-0.358897	0.358897	-0.0981056	0.061643
sp|P33296|UBC6_YEAST	P33296	UBC6_YEAST	UBC6	Ubiquitin-conjugating enzyme E2 6	29.6	6	6	6	85900000	223000000	29.2	7	7	7	81100000	110000000	6	8	-0.731065	-0.016531	0.016531	-0.395592	-0.280723
sp|P33297|PRS6A_YEAST	P33297	PRS6A_YEAST	RPT5	26S proteasome regulatory subunit 6A	64.29	26	26	26	1420000000	2310000000	60.37	26	26	26	1490000000	1210000000	39	35	-0.377067	-0.0420226	0.0420226	-0.0415933	-0.255231
sp|P33298|PRS6B_YEAST	P33298	PRS6B_YEAST	RPT3	26S proteasome regulatory subunit 6B homolog	66.82	23	22	23	4230000000	5220000000	77.1	28	27	28	4290000000	5270000000	28	37	-0.0850935	-0.222032	0.222032	0.25038	-0.0752218
sp|P33299|PRS7_YEAST	P33299	PRS7_YEAST	RPT1	26S proteasome regulatory subunit 7 homolog	60.17	28	27	28	8040000000	9640000000	59.31	31	30	31	1930000000	2730000000	40	38	-0.156292	-0.351026	0.351026	0.179182	0.0537721
sp|P33302|PDR5_YEAST	P33302	PDR5_YEAST	PDR5	Pleiotropic ABC efflux transporter of multiple drugs	34.02	40	32	40	4510000000	5320000000	35.27	43	35	43	2600000000	2670000000	41	48	-0.0475897	-0.136415	0.136415	0.287884	-0.160839
sp|P33307|CSE1_YEAST	P33307	CSE1_YEAST	CSE1	Importin alpha re-exporter	22.5	14	14	14	273000000	383000000	22.6	16	16	16	275000000	384000000	13	14	-0.410989	-0.508955	0.508955	-0.0755156	0.211701
sp|P33308|MED9_YEAST	P33308	MED9_YEAST	CSE2	Mediator of RNA polymerase II transcription subunit 9	37.58	3	3	3	18300000	23500000	38.93	3	3	3	4.56836e+06	7.40694e+06	1	1	-0.0689018	-0.722806	0.722806	0.266571	0.425552
sp|P33309|DOM34_YEAST	P33309	DOM34_YEAST	DOM34	Protein DOM34	22.02	7	7	7	1050000000	1210000000	22.54	8	8	8	377000000	511000000	7	11	0.16144	0.131588	-0.131588	0.496913	-0.428842
sp|P33310|MDL1_YEAST	P33310	MDL1_YEAST	MDL1	ATP-dependent permease MDL1, mitochondrial	11.08	5	5	5	7.63361e+06	186000000	14.82	4	4	4	2.39116e+06	22900000	2	1	-0.137519	-1.70717	1.70717	0.197954	1.40992
sp|P33311|MDL2_YEAST	P33311	MDL2_YEAST	MDL2	ATP-dependent permease MDL2, mitochondrial	17.34	9	9	9	691449	95400000	15.65	8	8	8	2.2504e+06	440000000	3	2	-0.940755	-0.687801	0.687801	-0.605281	0.390547
sp|P33313|CNS1_YEAST	P33313	CNS1_YEAST	CNS1	Hsp70/Hsp90 co-chaperone CNS1	39.22	14	14	14	164000000	349000000	36.1	13	13	13	182000000	319000000	14	8	-0.0819305	-0.0902712	0.0902712	0.253543	-0.206983
sp|P33314|BUD2_YEAST	P33314	BUD2_YEAST	BUD2	Inhibitory regulator protein BUD2/CLA2	1.72	2	2	2	59300000	22300000	11.5	9	9	9	108000000	105000000	2	6	0.55972	-0.3942	0.3942	0.895194	0.0969458
sp|P33315|TKT2_YEAST	P33315	TKT2_YEAST	TKL2	Transketolase 2	56.98	33	30	30	4190000000	4510000000	55.51	35	33	33	3760000000	5220000000	45	58	0.041127	-0.206717	0.206717	0.3766	-0.0905375
sp|P33317|DUT_YEAST	P33317	DUT_YEAST	DUT1	Deoxyuridine 5'-triphosphate nucleotidohydrolase	30.61	4	4	4	194000000	153000000	25.17	3	3	3	420000000	379000000	5	5	0.218896	0.0877924	-0.0877924	0.554369	-0.385046
sp|P33322|CBF5_YEAST	P33322	CBF5_YEAST	CBF5	H/ACA ribonucleoprotein complex subunit CBF5	65.42	25	25	25	10500000000	15800000000	70.6	33	33	33	2590000000	3550000000	32	39	-0.333495	-0.302892	0.302892	0.00197834	0.00563823
sp|P33324|YKJ1_YEAST	P33324	YKJ1_YEAST	YKL091C	CRAL-TRIO domain-containing protein YKL091C	30.97	9	8	8	27100000	42300000	51.61	12	11	11	37100000	77400000	7	7	-0.0109135	-0.819777	0.819777	0.32456	0.522523
sp|P33327|DHE2_YEAST	P33327	DHE2_YEAST	GDH2	NAD-specific glutamate dehydrogenase	32.23	23	23	23	2540000000	2840000000	28.94	19	19	19	268000000	494000000	16	20	-0.0366275	-0.198688	0.198688	0.298846	-0.098566
sp|P33328|SNC2_YEAST	P33328	SNC2_YEAST	SNC2	Synaptobrevin homolog 2	31.3	5	4	4	281000000	308000000	53.91	7	6	6	409000000	466000000	7	9	-0.0551667	-0.209541	0.209541	0.280307	-0.0877133
sp|P33329|PPZ2_YEAST	P33329	PPZ2_YEAST	PPZ2	Serine/threonine-protein phosphatase PP-Z2	10	5	2	2	16832.7	32626.7	16.76	9	4	4	44183.3	40100000	2	1	-0.372894	-1.29129	1.29129	-0.0374203	0.994035
sp|P33330|SERC_YEAST	P33330	SERC_YEAST	SER1	Phosphoserine aminotransferase	69.37	27	27	27	5210000000	6830000000	71.39	27	27	27	1940000000	2770000000	37	40	-0.197318	-0.124531	0.124531	0.138155	-0.172723
sp|P33331|NTF2_YEAST	P33331	NTF2_YEAST	NTF2	Nuclear transport factor 2	73.6	7	7	7	1350000000	1820000000	73.6	7	7	7	235000000	312000000	7	8	-0.198186	-0.364804	0.364804	0.137287	0.0675498
sp|P33332|SEC3_YEAST	P33332	SEC3_YEAST	SEC3	Exocyst complex component SEC3	20.51	18	17	18	677000000	578000000	25.6	24	23	24	190000000	393000000	9	17	-0.496249	-0.559002	0.559002	-0.160775	0.261748
sp|P33333|PLSC_YEAST	P33333	PLSC_YEAST	SLC1	1-acyl-sn-glycerol-3-phosphate acyltransferase	41.58	16	16	16	2380000000	3920000000	42.24	15	15	15	905000000	1150000000	16	16	-0.483838	-0.45636	0.45636	-0.148365	0.159106
sp|P33334|PRP8_YEAST	P33334	PRP8_YEAST	PRP8	Pre-mRNA-splicing factor 8	8.62	12	12	12	48900000	466000000	9.41	13	13	13	36900000	163000000	4	3	-2.10599	-1.67396	1.67396	-1.77051	1.37671
sp|P33336|SKN1_YEAST	P33336	SKN1_YEAST	SKN1	Beta-glucan synthesis-associated protein SKN1	17.25	8	7	7	47700000	81400000	10.51	5	4	4	37000000	84000000	4	2	-0.344101	-0.16144	0.16144	-0.00862784	-0.135814
sp|P33338|SLA2_YEAST	P33338	SLA2_YEAST	SLA2	Protein SLA2	51.34	40	40	40	1650000000	2820000000	50.52	44	44	44	2020000000	3110000000	34	45	-0.369039	-0.408262	0.408262	-0.0335662	0.111008
sp|P33339|TFC4_YEAST	P33339	TFC4_YEAST	TFC4	Transcription factor tau 131 kDa subunit	5.27	4	4	4	206606	37915.8	6.34	5	5	5	4.18949e+06	4.16058e+06	1	3	-1.28974	-0.661876	0.661876	-0.954265	0.364622
sp|P33399|LHP1_YEAST	P33399	LHP1_YEAST	LHP1	La protein homolog	70.55	21	21	21	2360000000	4210000000	65.09	17	17	17	1290000000	1460000000	17	21	-0.528405	-0.35613	0.35613	-0.192932	0.0588755
sp|P33401|PGM1_YEAST	P33401	PGM1_YEAST	PGM1	Phosphoglucomutase 1	43.33	21	18	18	1880000000	2870000000	48.6	21	18	18	914000000	1410000000	19	19	-0.0298475	-0.311046	0.311046	0.305626	0.0137918
sp|P33412|ECT1_YEAST	P33412	ECT1_YEAST	ECT1	Ethanolamine-phosphate cytidylyltransferase	33.75	10	10	10	2090000000	2590000000	26.93	7	7	7	709000000	636000000	11	10	-0.253468	-0.187469	0.187469	0.082005	-0.109785
sp|P33416|HSP78_YEAST	P33416	HSP78_YEAST	HSP78	Heat shock protein 78, mitochondrial	58.69	42	42	42	6430000000	6000000000	61.65	46	46	46	3680000000	3430000000	48	53	0.212641	-0.0991492	0.0991492	0.548114	-0.198105
sp|P33417|IXR1_YEAST	P33417	IXR1_YEAST	IXR1	Intrastrand cross-link recognition protein	16.25	5	5	5	15200000	183000000	17.59	7	7	7	89600000	212000000	3	3	-2.07548	-1.78028	1.78028	-1.74	1.48303
sp|P33418|XPOT_YEAST	P33418	XPOT_YEAST	LOS1	Exportin-T	8	5	5	5	15100000	67200000	13.45	8	8	8	28200000	104000000	1	4	-0.810184	-0.994478	0.994478	-0.474711	0.697224
sp|P33441|MFT1_YEAST	P33441	MFT1_YEAST	MFT1	THO complex subunit MFT1	36.99	10	10	10	411000000	423000000	30.36	10	10	10	92000000	149000000	6	4	0.0622909	-0.717297	0.717297	0.397764	0.420043
sp|P33442|RS3A1_YEAST	P33442	RS3A1_YEAST	RPS1A	Small ribosomal subunit protein eS1A	75.29	37	8	8	3890000000	5030000000	75.29	38	8	8	2210000000	2780000000	8	8	-0.21969	-0.142311	0.142311	0.115784	-0.154943
sp|P33734|HIS5_YEAST	P33734	HIS5_YEAST	HIS7	Imidazole glycerol phosphate synthase hisHF	82.61	40	40	40	1710000000	2140000000	75.18	38	38	38	1380000000	1710000000	40	42	-0.111243	-0.382046	0.382046	0.22423	0.0847922
sp|P33748|MSN2_YEAST	P33748	MSN2_YEAST	MSN2	Zinc finger protein MSN2	8.66	5	4	4	516000000	1020000000	12.22	7	6	6	319000000	368000000	6	8	-0.433284	-0.30801	0.30801	-0.0978103	0.0107559
sp|P33749|MSN4_YEAST	P33749	MSN4_YEAST	MSN4	Zinc finger protein MSN4	16.19	7	6	7	31000000	63700000	21.9	9	8	9	66600000	118000000	6	6	-0.82517	-0.347905	0.347905	-0.489697	0.0506508
sp|P33750|DCA13_YEAST	P33750	DCA13_YEAST	SOF1	Protein SOF1	44.58	17	17	17	194000000	540000000	35.79	15	15	15	368000000	631000000	12	13	-0.517897	-0.146921	0.146921	-0.182424	-0.150333
sp|P33753|TRM2_YEAST	P33753	TRM2_YEAST	TRM2	tRNA (uracil(54)-C(5))-methyltransferase	19.87	8	8	8	50000000	111000000	27.86	12	12	12	252000000	401000000	4	10	-1.11878	-0.103346	0.103346	-0.783304	-0.193908
sp|P33754|SEC66_YEAST	P33754	SEC66_YEAST	SEC66	Translocation protein SEC66	30.58	7	7	7	448000000	716000000	42.23	8	8	8	343000000	469000000	9	7	-0.449161	-0.264202	0.264202	-0.113688	-0.0330525
sp|P33755|NPL4_YEAST	P33755	NPL4_YEAST	NPL4	Nuclear protein localization protein 4	32.76	13	13	13	378000000	549000000	40.34	17	17	17	277000000	369000000	15	11	-0.195346	-0.233623	0.233623	0.140127	-0.0636307
sp|P33759|RT05_YEAST	P33759	RT05_YEAST	MRPS5	Small ribosomal subunit protein uS5m	27.69	7	7	7	21000000	20800000	26.71	7	7	7	29900000	78400000	4	2	0.00400113	-0.0538991	0.0538991	0.339474	-0.243355
sp|P33760|PEX6_YEAST	P33760	PEX6_YEAST	PEX6	Peroxisomal ATPase PEX6	9.42	6	6	6	4.2339e+06	32400000	6.8	5	5	5	21400000	68000000	3	3	-1.25595	-1.65998	1.65998	-0.920476	1.36273
sp|P33767|OSTB_YEAST	P33767	OSTB_YEAST	WBP1	Dolichyl-diphosphooligosaccharide--protein glycosyltransferase subunit WBP1	54.88	20	20	20	651000000	846000000	48.37	17	17	17	1750000000	1580000000	15	18	-0.172492	-0.243525	0.243525	0.162982	-0.0537295
sp|P33775|PMT1_YEAST	P33775	PMT1_YEAST	PMT1	Dolichyl-phosphate-mannose--protein mannosyltransferase 1	28.52	16	16	16	3020000000	3760000000	25.95	17	17	17	2070000000	2820000000	19	24	-0.438715	-0.159077	0.159077	-0.103241	-0.138177
sp|P33891|TIP20_YEAST	P33891	TIP20_YEAST	TIP20	Protein transport protein TIP20	20.68	9	9	9	37800000	73000000	16.55	8	8	8	74700000	89400000	6	4	-0.0640885	-0.0230867	0.0230867	0.271385	-0.274167
sp|P33892|GCN1_YEAST	P33892	GCN1_YEAST	GCN1	eIF-2-alpha kinase activator GCN1	35.74	83	83	83	5870000000	10700000000	36.26	86	86	86	2520000000	3380000000	67	75	-0.348086	-0.165787	0.165787	-0.0126132	-0.131467
sp|P33894|STE13_YEAST	P33894	STE13_YEAST	STE13	Dipeptidyl aminopeptidase A	10.1	6	6	6	22300000	35300000	2.15	2	2	2	7.63855e+06	14700000	2	2	-0.298654	-0.585844	0.585844	0.0368191	0.28859
sp|P34072|MKS1_YEAST	P34072	MKS1_YEAST	MKS1	Negative regulator of RAS-cAMP pathway	23.46	7	7	7	509000000	1100000000	29.97	11	11	11	94200000	149000000	6	5	-1.11384	-1.0203	1.0203	-0.778366	0.723046
sp|P34077|NIC96_YEAST	P34077	NIC96_YEAST	NIC96	Nucleoporin NIC96	24.2	18	18	18	1610000000	1210000000	27.65	21	21	21	1020000000	1380000000	16	15	-0.39823	-0.00322149	0.00322149	-0.0627563	-0.294033
sp|P34078|LTV1_YEAST	P34078	LTV1_YEAST	LTV1	Protein LTV1	23.97	10	10	10	877000000	1310000000	26.57	8	8	8	435000000	727000000	9	11	-0.088832	-0.0579871	0.0579871	0.246641	-0.239267
sp|P34087|RPB7_YEAST	P34087	RPB7_YEAST	RPB7	DNA-directed RNA polymerase II subunit RPB7	32.16	4	4	4	11200000	16000000	29.24	4	4	4	13400000	8662450	3	3	0.35495	0.24076	-0.24076	0.690424	-0.538014
sp|P34110|VPS35_YEAST	P34110	VPS35_YEAST	VPS35	Vacuolar protein sorting-associated protein 35	9.75	6	6	6	292000000	611000000	12.71	7	7	7	67500000	14700000	3	3	-0.258451	1.63444	-1.63444	0.0770221	-1.93169
sp|P34111|TFC3_YEAST	P34111	TFC3_YEAST	TFC3	Transcription factor tau 138 kDa subunit	1.72	2	2	2	71156.6	6924.96	5.17	5	5	5	8828195	6.49912e+06	1	3	3.6421	-0.13767	0.13767	3.97757	-0.159584
sp|P34160|NCBP1_YEAST	P34160	NCBP1_YEAST	STO1	Nuclear cap-binding protein complex subunit 1	17.07	13	13	13	59100000	179000000	26.36	19	19	19	157000000	491000000	9	13	-0.493882	-0.58014	0.58014	-0.158409	0.282886
sp|P34162|MED20_YEAST	P34162	MED20_YEAST	SRB2	Mediator of RNA polymerase II transcription subunit 20	37.62	5	5	5	57900000	70900000	37.62	5	5	5	45400000	62300000	4	4	-0.285953	-0.016871	0.016871	0.04952	-0.280383
sp|P34163|TGL1_YEAST	P34163	TGL1_YEAST	TGL1	Sterol esterase TGL1	29.56	12	12	12	1330000000	1710000000	33.94	15	15	15	564000000	889000000	8	10	-0.667329	-0.294696	0.294696	-0.331855	-0.00255799
sp|P34164|SIP2_YEAST	P34164	SIP2_YEAST	SIP2	SNF1 protein kinase subunit beta-2	28.43	8	6	6	161000000	160000000	26.75	8	6	6	4.75617e+06	11100000	2	4	-0.222042	-0.412602	0.412602	0.113432	0.115348
sp|P34167|IF4B_YEAST	P34167	IF4B_YEAST	TIF3	Eukaryotic translation initiation factor 4B	78.21	39	39	39	16600000000	25300000000	79.82	39	39	39	14100000000	21700000000	46	48	-0.4513	-0.382755	0.382755	-0.115827	0.0855012
sp|P34216|EDE1_YEAST	P34216	EDE1_YEAST	EDE1	EH domain-containing and endocytosis protein 1	42.94	53	53	53	10100000000	11100000000	51.63	60	60	60	3130000000	4390000000	53	68	-0.0546165	-0.565028	0.565028	0.280857	0.267774
sp|P34217|PIN4_YEAST	P34217	PIN4_YEAST	PIN4	RNA-binding protein PIN4	36.53	13	13	13	1730000000	4580000000	42.07	13	13	13	969000000	2040000000	13	13	-0.691273	-0.243292	0.243292	-0.3558	-0.0539615
sp|P34219|TOD6_YEAST	P34219	TOD6_YEAST	TOD6	Transcriptional regulatory protein TOD6	8.76	3	3	3	103000000	254000000	21.14	7	7	7	19400000	117000000	4	5	-1.43368	-1.44856	1.44856	-1.09821	1.15131
sp|P34220|YBF5_YEAST	P34220	YBF5_YEAST	YBL055C	Deoxyribonuclease Tat-D	33.73	8	8	8	1100000000	499000000	34.69	8	8	8	318000000	274000000	4	8	-0.0261891	0.224067	-0.224067	0.309284	-0.521321
sp|P34221|PP2C3_YEAST	P34221	PP2C3_YEAST	PTC3	Protein phosphatase 2C homolog 3	31.84	11	9	9	2120000000	3090000000	28.63	13	9	9	641000000	898000000	10	12	-0.286589	-0.125843	0.125843	0.0488843	-0.17141
sp|P34222|PTH2_YEAST	P34222	PTH2_YEAST	PTH2	Peptidyl-tRNA hydrolase 2	37.02	6	6	6	1000000000	1520000000	37.98	6	6	6	285000000	261000000	5	6	-0.264587	-0.726193	0.726193	0.0708859	0.428939
sp|P34223|UBX1_YEAST	P34223	UBX1_YEAST	SHP1	UBX domain-containing protein 1	69.74	25	25	25	5190000000	8040000000	72.1	30	30	30	2420000000	3110000000	31	39	-0.165931	-0.237972	0.237972	0.169543	-0.0592815
sp|P34226|SKT5_YEAST	P34226	SKT5_YEAST	SKT5	Chitin synthase regulator SKT5	15.8	9	9	9	310000000	679000000	12.93	7	7	7	63500000	105000000	8	3	-0.28511	-0.473584	0.473584	0.0503637	0.17633
sp|P34227|PRX1_YEAST	P34227	PRX1_YEAST	PRX1	Peroxiredoxin PRX1, mitochondrial	61.3	16	16	16	3370000000	2180000000	59	16	16	16	4710000000	1480000000	19	20	-0.152842	-0.161826	0.161826	0.182632	-0.135428
sp|P34228|SEF1_YEAST	P34228	SEF1_YEAST	SEF1	Putative transcription factor SEF1	16.81	8	8	8	2.0882e+06	4701763	10.19	7	7	7	8017171	16800000	1	2	-0.888369	-0.294324	0.294324	-0.552895	-0.00292961
sp|P34232|MTR2_YEAST	P34232	MTR2_YEAST	MTR2	mRNA transport regulator MTR2	28.8	4	4	4	82500000	119000000	28.8	4	4	4	241000000	326000000	4	4	-0.622733	-0.0860891	0.0860891	-0.28726	-0.211165
sp|P34233|ASH1_YEAST	P34233	ASH1_YEAST	ASH1	Transcriptional regulatory protein ASH1	6.8	3	3	3	88700000	140000000	12.76	4	4	4	2.64379e+06	50500000	1	2	-0.613413	-2.7796	2.7796	-0.27794	2.48235
sp|P34237|CASP_YEAST	P34237	CASP_YEAST	COY1	Protein CASP	38.29	20	20	20	549000000	1020000000	37.11	20	20	20	352000000	404000000	15	15	-0.267816	-0.376078	0.376078	0.0676576	0.0788239
sp|P34240|ZRT3_YEAST	P34240	ZRT3_YEAST	ZRT3	Zinc-regulated transporter 3	7.95	3	3	3	429000000	159000000	5.57	2	2	2	343000000	354000000	2	2	-0.464071	-0.199614	0.199614	-0.128598	-0.0976405
sp|P34241|URB1_YEAST	P34241	URB1_YEAST	URB1	Nucleolar pre-ribosomal-associated protein 1	12.59	17	17	17	78900000	124000000	14.51	22	22	22	159000000	96700000	11	15	-0.429005	-0.352395	0.352395	-0.0935313	0.0551414
sp|P34243|HCS1_YEAST	P34243	HCS1_YEAST	HCS1	DNA polymerase alpha-associated DNA helicase A	15.81	7	7	7	275000000	357000000	11.42	6	6	6	56500000	75500000	4	5	-0.395044	-0.903147	0.903147	-0.0595707	0.605893
sp|P34244|HSL1_YEAST	P34244	HSL1_YEAST	HSL1	Probable serine/threonine-protein kinase HSL1	9.35	9	8	8	12900000	171000000	10.47	12	11	11	42500000	150000000	3	3	-0.174523	-0.343779	0.343779	0.160951	0.046525
sp|P34247|UTP11_YEAST	P34247	UTP11_YEAST	UTP11	U3 small nucleolar RNA-associated protein 11	22.4	5	5	5	37600000	273000000	24.4	5	5	5	147000000	272000000	2	6	-0.830472	-0.360891	0.360891	-0.494999	0.0636375
sp|P34248|YKK0_YEAST	P34248	YKK0_YEAST	YKL100C	Probable intramembrane protease YKL100C	20.27	10	10	10	1150000000	1580000000	19.59	11	11	11	158000000	294000000	10	7	0.225939	-0.0270387	0.0270387	0.561412	-0.270215
sp|P34250|SEG2_YEAST	P34250	SEG2_YEAST	SEG2	Eisosome protein SEG2	12.37	9	9	9	319000000	929000000	13.87	11	11	11	139000000	120000000	4	7	0.23373	0.118278	-0.118278	0.569203	-0.415532
sp|P34253|KTI12_YEAST	P34253	KTI12_YEAST	KTI12	Protein KTI12	33.87	9	9	9	269000000	323000000	33.55	9	9	9	175000000	429000000	6	4	-0.438261	-0.850524	0.850524	-0.102788	0.55327
sp|P34730|BMH2_YEAST	P34730	BMH2_YEAST	BMH2	Protein BMH2	64.47	26	9	9	2180000000	2590000000	64.47	26	9	9	1920000000	2210000000	11	10	0.149629	-0.0918117	0.0918117	0.485103	-0.205442
sp|P34756|FAB1_YEAST	P34756	FAB1_YEAST	FAB1	1-phosphatidylinositol 3-phosphate 5-kinase FAB1	7.51	11	11	11	13800000	23000000	6.63	8	8	8	33400000	187000000	3	2	-0.607301	-1.08439	1.08439	-0.271828	0.787136
sp|P34758|SCD5_YEAST	P34758	SCD5_YEAST	SCD5	Protein SCD5	10.78	4	4	4	13300000	28100000	23.97	8	8	8	2.33532e+06	22200000	2	1	-0.790348	-0.26177	0.26177	-0.454875	-0.0354835
sp|P34760|TSA1_YEAST	P34760	TSA1_YEAST	TSA1	Peroxiredoxin TSA1	80.61	18	17	18	23300000000	35800000000	80.61	19	18	19	12600000000	18000000000	40	34	-0.659102	-0.220346	0.220346	-0.323629	-0.0769079
sp|P34761|WHI3_YEAST	P34761	WHI3_YEAST	WHI3	Protein WHI3	23.3	10	10	10	1640000000	2380000000	28.29	10	10	10	358000000	467000000	4	7	-0.381653	-0.268964	0.268964	-0.0461802	-0.0282896
sp|P34909|NOT4_YEAST	P34909	NOT4_YEAST	MOT2	General negative regulator of transcription subunit 4	38.5	14	14	14	760000000	1130000000	28.28	9	9	9	214000000	394000000	10	12	-0.679184	-1.01821	1.01821	-0.343711	0.72096
sp|P35056|PEX5_YEAST	P35056	PEX5_YEAST	PEX5	Peroxisomal targeting signal receptor	17.97	6	6	6	36700000	69600000	17.65	6	6	6	18200000	19100000	2	3	-0.117322	-0.0597408	0.0597408	0.218151	-0.237513
sp|P35169|TOR1_YEAST	P35169	TOR1_YEAST	TOR1	Serine/threonine-protein kinase TOR1	12.19	16	15	16	56300000	591000000	11.9	19	18	19	36900000	66800000	6	7	-1.59331	-0.977125	0.977125	-1.25784	0.679871
sp|P35172|TREB_YEAST	P35172	TREB_YEAST	NTH2	Probable trehalase	16.03	9	5	5	218000000	351000000	21.03	11	6	6	94100000	186000000	3	4	-0.753577	-1.08006	1.08006	-0.418104	0.782808
sp|P35176|CYPD_YEAST	P35176	CYPD_YEAST	CPR5	Peptidyl-prolyl cis-trans isomerase D	75.11	14	14	14	3950000000	6530000000	75.11	14	14	14	1070000000	1000000000	22	20	-0.195585	0.125928	-0.125928	0.139888	-0.423182
sp|P35177|SPT7_YEAST	P35177	SPT7_YEAST	SPT7	Transcriptional activator SPT7	10.36	8	8	8	102000000	83500000	16.74	14	14	14	250000000	169000000	2	6	0.150143	-1.11853	1.11853	0.485616	0.821273
sp|P35178|RRP1_YEAST	P35178	RRP1_YEAST	RRP1	Ribosomal RNA-processing protein 1	29.86	7	7	7	190000000	263000000	25.18	5	5	5	212000000	235000000	9	8	-0.254228	0.130454	-0.130454	0.0812448	-0.427708
sp|P35179|SC61G_YEAST	P35179	SC61G_YEAST	SSS1	Protein transport protein SSS1	43.75	4	4	4	7.98563e+06	8084374	52.5	6	6	6	744000000	285000000	4	6	0.13682	0.000655	-0.000655336	0.472294	-0.297909
sp|P35180|TOM20_YEAST	P35180	TOM20_YEAST	TOM20	Mitochondrial import receptor subunit TOM20	55.74	9	9	9	435000000	922000000	51.91	8	8	8	98900000	99000000	7	7	-0.611889	-0.465822	0.465822	-0.276415	0.168568
sp|P35182|PP2C1_YEAST	P35182	PP2C1_YEAST	PTC1	Protein phosphatase 2C homolog 1	38.79	8	8	8	107000000	160000000	35.23	7	7	7	37300000	115000000	8	8	-0.218351	-0.621769	0.621769	0.117122	0.324515
sp|P35183|AST1_YEAST	P35183	AST1_YEAST	AST1	Protein AST1	14.69	5	4	5	57000000	122000000	20.75	8	6	8	149000000	188000000	6	4	-0.442204	-1.05179	1.05179	-0.106731	0.754536
sp|P35184|SQT1_YEAST	P35184	SQT1_YEAST	SQT1	Ribosome assembly protein SQT1	25.06	9	9	9	119000000	163000000	20.88	8	8	8	283000000	265000000	11	6	-0.287848	-0.573598	0.573598	0.0476253	0.276344
sp|P35189|TAF14_YEAST	P35189	TAF14_YEAST	TAF14	Transcription initiation factor TFIID subunit 14	34.43	9	9	9	474000000	1190000000	54.92	11	11	11	690000000	1190000000	11	12	-0.353384	-0.340018	0.340018	-0.0179107	0.042764
sp|P35191|MDJ1_YEAST	P35191	MDJ1_YEAST	MDJ1	DnaJ homolog 1, mitochondrial	51.27	23	23	23	7130000000	8220000000	56.56	21	21	21	2320000000	2660000000	25	31	-0.514928	-0.151963	0.151963	-0.179455	-0.145291
sp|P35193|ATG19_YEAST	P35193	ATG19_YEAST	ATG19	Autophagy-related protein 19	19.04	5	5	5	361000000	405000000	20.48	5	5	5	120000000	88600000	6	3	0.154322	-0.144838	0.144838	0.489795	-0.152416
sp|P35194|UTP20_YEAST	P35194	UTP20_YEAST	UTP20	U3 small nucleolar RNA-associated protein 20	17.81	32	32	32	635000000	5750000000	15.08	27	25	26	371000000	369000000	18	18	-0.598542	-0.0548782	0.0548782	-0.263069	-0.242376
sp|P35197|GCS1_YEAST	P35197	GCS1_YEAST	GCS1	ADP-ribosylation factor GTPase-activating protein GCS1	90.06	25	25	25	3140000000	4050000000	85.51	26	26	26	3980000000	7090000000	30	36	-0.283241	-0.227063	0.227063	0.0522328	-0.0701912
sp|P35202|THI80_YEAST	P35202	THI80_YEAST	THI80	Thiamine pyrophosphokinase	27.59	6	6	6	5839178	10400000	41.69	9	9	9	100000000	165000000	2	7	0.0310949	-0.430251	0.430251	0.366568	0.132997
sp|P35207|SKI2_YEAST	P35207	SKI2_YEAST	SKI2	Antiviral helicase SKI2	25.17	25	25	25	816000000	1230000000	32.48	35	35	35	569000000	1000000000	17	27	-0.746876	-0.236814	0.236814	-0.411403	-0.0604398
sp|P35208|SPT10_YEAST	P35208	SPT10_YEAST	SPT10	Protein SPT10	7.03	2	2	2	95200000	398000000	10.16	4	4	4	1.73967e+06	12900000	1	1	-1.81394	-0.0900368	0.0900368	-1.47847	-0.207217
sp|P35688|LRG1_YEAST	P35688	LRG1_YEAST	LRG1	Rho-GTPase-activating protein LRG1	3.15	2	2	2	341407	535697	5.11	3	3	3	598833	2.04838e+06	1	1	-0.59552	-0.188874	0.188874	-0.260047	-0.10838
sp|P35691|TCTP_YEAST	P35691	TCTP_YEAST	TMA19	Translationally-controlled tumor protein homolog	52.1	16	16	16	21800000000	23900000000	52.1	17	17	17	14900000000	18600000000	24	27	-0.270227	0.0136469	-0.0136469	0.0652467	-0.310901
sp|P35718|RPC8_YEAST	P35718	RPC8_YEAST	RPC25	DNA-directed RNA polymerase III subunit RPC8	9.91	2	2	2	15000000	29500000	23.11	4	4	4	28000000	42200000	1	1	-0.665232	-0.319058	0.319058	-0.329759	0.0218044
sp|P35719|MRP8_YEAST	P35719	MRP8_YEAST	MRP8	Uncharacterized protein MRP8	81.74	22	22	22	6840000000	7390000000	86.3	22	22	22	2130000000	2690000000	31	29	0.107369	-0.173117	0.173117	0.442842	-0.124137
sp|P35723|YET1_YEAST	P35723	YET1_YEAST	YET1	Endoplasmic reticulum transmembrane protein 1	50.49	13	13	13	980000000	1410000000	44.66	11	11	11	768000000	1080000000	15	16	-0.211855	-0.315107	0.315107	0.123619	0.0178527
sp|P35724|MNR2_YEAST	P35724	MNR2_YEAST	MNR2	Manganese resistance protein MNR2	11.35	7	7	7	57900000	56500000	9.18	5	5	5	121000000	235000000	3	3	0.0606105	-0.407747	0.407747	0.396084	0.110493
sp|P35725|YKG3_YEAST	P35725	YKG3_YEAST	YKL063C	Uncharacterized protein YKL063C	47.31	5	5	5	82500000	141000000	40.72	3	3	3	50500000	163000000	3	3	-0.298105	-1.52369	1.52369	0.0373679	1.22644
sp|P35728|MPE1_YEAST	P35728	MPE1_YEAST	MPE1	Protein MPE1	26.98	9	9	9	559000000	801000000	35.83	10	10	10	121000000	133000000	6	6	-0.296975	-0.100185	0.100185	0.0384984	-0.197069
sp|P35729|NU120_YEAST	P35729	NU120_YEAST	NUP120	Nucleoporin NUP120	19	12	12	12	57400000	82300000	17.26	14	14	14	330000000	290000000	4	13	-0.245021	0.498012	-0.498012	0.0904526	-0.795266
sp|P35732|DEF1_YEAST	P35732	DEF1_YEAST	DEF1	RNA polymerase II degradation factor 1	30.89	18	18	18	3700000000	6100000000	32.93	20	20	20	3580000000	5250000000	26	32	-0.603354	-0.662262	0.662262	-0.267881	0.365008
sp|P35734|ASK1_YEAST	P35734	ASK1_YEAST	ASK1	DASH complex subunit ASK1	55.14	8	8	8	156000000	396000000	71.23	11	11	11	59000000	154000000	5	7	-0.716826	-0.596231	0.596231	-0.381353	0.298977
sp|P35735|SFK1_YEAST	P35735	SFK1_YEAST	SFK1	Protein SFK1	4.25	2	2	2	243000000	326000000	4.25	3	3	3	10200000	293000000	1	1	-0.215503	-5.13769	5.13769	0.119971	4.84044
sp|P35817|BDF1_YEAST	P35817	BDF1_YEAST	BDF1	Bromodomain-containing factor 1	26.82	15	15	15	387000000	1010000000	29.15	17	17	17	539000000	790000000	11	15	-1.04909	-0.338185	0.338185	-0.713621	0.0409307
sp|P35844|KES1_YEAST	P35844	KES1_YEAST	KES1	Oxysterol-binding protein homolog 4	59.22	22	22	22	4710000000	8380000000	49.77	23	22	23	7490000000	12200000000	28	33	-0.419864	-0.0357476	0.0357476	-0.0843904	-0.261506
sp|P35845|OSH1_YEAST	P35845	OSH1_YEAST	SWH1	Oxysterol-binding protein homolog 1	36.78	33	33	33	1510000000	1780000000	42.17	37	37	37	827000000	1090000000	26	35	-0.455772	-0.264968	0.264968	-0.120299	-0.0322859
sp|P35996|RM38_YEAST	P35996	RM38_YEAST	MRPL38	Large ribosomal subunit protein uL14m	16.67	2	2	2	50200000	95200000	18.84	2	2	2	45800000	104000000	3	3	-0.704238	-0.570086	0.570086	-0.368765	0.272832
sp|P35999|PMIP_YEAST	P35999	PMIP_YEAST	2001-10-01	Mitochondrial intermediate peptidase	7.64	5	5	5	7462330	15400000	13.34	9	9	9	22400000	39200000	3	6	-0.392079	-0.729021	0.729021	-0.0566058	0.431767
sp|P36000|AP1B1_YEAST	P36000	AP1B1_YEAST	APL2	AP-1 complex subunit beta-1	10.61	7	7	7	28500000	38700000	13.36	9	9	9	60000000	62000000	6	7	-0.621186	-0.0639702	0.0639702	-0.285713	-0.233284
sp|P36006|MYO3_YEAST	P36006	MYO3_YEAST	MYO3	Myosin-3	30.27	27	21	21	5720000000	1020000000	26.02	26	16	16	1130000000	668000000	19	14	-0.326542	-0.419798	0.419798	0.00893129	0.122544
sp|P36007|LTHAD_YEAST	P36007	LTHAD_YEAST	SRY1	L-threo-3-hydroxyaspartate ammonia-lyase	50	10	10	10	75700000	130000000	31.9	7	7	7	62500000	87100000	9	5	-0.667068	-0.266105	0.266105	-0.331595	-0.0311491
sp|P36008|EF1G2_YEAST	P36008	EF1G2_YEAST	TEF4	Elongation factor 1-gamma 2	47.82	24	22	24	9060000000	13800000000	59.95	25	23	25	15100000000	17400000000	34	44	-0.718733	-0.165173	0.165173	-0.38326	-0.132081
sp|P36009|DHR2_YEAST	P36009	DHR2_YEAST	DHR2	Probable ATP-dependent RNA helicase DHR2	3.27	2	2	2	15700000	3.3461e+06	10.61	5	5	5	43100000	100000000	1	2	1.20071	-0.72582	0.72582	1.53618	0.428566
sp|P36010|NDK_YEAST	P36010	NDK_YEAST	YNK1	Nucleoside diphosphate kinase	74.51	13	13	13	3230000000	3330000000	77.12	12	12	12	3590000000	5130000000	17	18	0.178636	-0.0684999	0.0684999	0.514109	-0.228754
sp|P36013|MAOM_YEAST	P36013	MAOM_YEAST	MAE1	NAD-dependent malic enzyme, mitochondrial	70.55	33	33	33	3180000000	4240000000	68.61	33	33	33	2030000000	3180000000	36	44	-0.327424	-0.314748	0.314748	0.00804937	0.0174941
sp|P36015|YKT6_YEAST	P36015	YKT6_YEAST	YKT6	Synaptobrevin homolog YKT6	74	14	14	14	841000000	1080000000	82	17	17	17	655000000	1000000000	18	26	-0.0383455	-0.302524	0.302524	0.297128	0.0052705
sp|P36016|LHS1_YEAST	P36016	LHS1_YEAST	LHS1	Heat shock protein 70 homolog LHS1	34.51	22	22	22	531000000	1720000000	32.01	20	20	20	2090000000	3060000000	17	17	-0.721047	-0.156525	0.156525	-0.385574	-0.140729
sp|P36017|VPS21_YEAST	P36017	VPS21_YEAST	VPS21	Vacuolar protein sorting-associated protein 21	72.38	18	17	18	1140000000	1700000000	75.71	15	14	15	415000000	580000000	21	22	-0.150752	-0.309179	0.309179	0.184721	0.0119247
sp|P36018|YPT52_YEAST	P36018	YPT52_YEAST	YPT52	GTP-binding protein YPT52	73.08	16	15	15	1060000000	1500000000	67.09	15	14	14	485000000	651000000	11	13	-0.595238	-0.241077	0.241077	-0.259765	-0.0561771
sp|P36024|SIS2_YEAST	P36024	SIS2_YEAST	SIS2	Phosphopantothenoylcysteine decarboxylase subunit SIS2	34.7	15	13	15	550000000	836000000	35.41	17	15	17	505000000	718000000	16	16	-0.545717	-0.143465	0.143465	-0.210244	-0.153789
sp|P36036|YRA2_YEAST	P36036	YRA2_YEAST	YRA2	RNA annealing protein YRA2	42.86	6	6	6	274000000	386000000	29.06	5	5	5	392000000	568000000	5	5	-0.498529	0.0274654	-0.0274654	-0.163056	-0.324719
sp|P36037|DOA1_YEAST	P36037	DOA1_YEAST	DOA1	Protein DOA1	19.58	9	9	9	266000000	373000000	21.54	12	12	12	39600000	98800000	9	8	-0.0386601	-0.449171	0.449171	0.296813	0.151917
sp|P36039|EMC3_YEAST	P36039	EMC3_YEAST	EMC3	ER membrane protein complex subunit 3	21.34	2	2	2	25200000	43900000	21.34	2	2	2	445000000	556000000	2	7	-0.412372	-0.324992	0.324992	-0.0768992	0.0277377
sp|P36040|POC2_YEAST	P36040	POC2_YEAST	ADD66	Proteasome assembly chaperone 2	23.97	4	4	4	44300000	54700000	17.98	3	3	3	1.0663e+06	1.97352e+06	3	1	-0.223697	-0.603325	0.603325	0.111776	0.306071
sp|P36041|EAP1_YEAST	P36041	EAP1_YEAST	EAP1	Protein EAP1	48.89	18	18	18	79400000	294000000	53.01	18	18	18	79400000	195000000	7	12	-0.625223	-0.89549	0.89549	-0.28975	0.598236
sp|P36044|MNN4_YEAST	P36044	MNN4_YEAST	MNN4	Protein MNN4	2.29	2	2	2	98800000	142000000	4.33	4	4	4	75100000	103000000	1	1	-0.531686	-0.162446	0.162446	-0.196212	-0.134808
sp|P36046|MIA40_YEAST	P36046	MIA40_YEAST	MIA40	Mitochondrial intermembrane space import and assembly protein 40	54.09	16	16	16	1380000000	1330000000	42.93	13	13	13	159000000	228000000	12	9	0.0706785	-0.155783	0.155783	0.406152	-0.141471
sp|P36047|SDS22_YEAST	P36047	SDS22_YEAST	SDS22	Protein phosphatase 1 regulatory subunit SDS22	71.6	17	17	17	2260000000	2410000000	50.89	13	13	13	242000000	273000000	14	14	0.22918	0.0876165	-0.0876165	0.564653	-0.38487
sp|P36048|SN114_YEAST	P36048	SN114_YEAST	SNU114	Pre-mRNA-splicing factor SNU114	15.48	10	10	10	193000000	298000000	16.27	10	10	10	82000000	87300000	4	3	-0.477734	-0.430802	0.430802	-0.142261	0.133548
sp|P36049|EBP2_YEAST	P36049	EBP2_YEAST	EBP2	rRNA-processing protein EBP2	29.74	21	21	21	1340000000	2330000000	34.43	20	20	20	541000000	687000000	20	21	-0.194949	-0.151236	0.151236	0.140524	-0.146018
sp|P36053|ELF1_YEAST	P36053	ELF1_YEAST	ELF1	Transcription elongation factor 1	13.1	2	2	2	123000000	115000000	25.52	4	4	4	247000000	204000000	3	5	0.297534	0.199991	-0.199991	0.633008	-0.497245
sp|P36054|RCN1_YEAST	P36054	RCN1_YEAST	RCN1	Calcipressin-like protein	15.17	2	2	2	505000000	314000000	27.01	3	3	3	298000000	303000000	3	3	-0.32315	-0.81392	0.81392	0.0123232	0.516666
sp|P36056|RT22_YEAST	P36056	RT22_YEAST	RSM22	Ribosome assembly protein RSM22, mitochondrial	4.3	2	2	2	700255	1.53336e+06	4.94	2	2	2	118414	127487	1	1	-0.781659	0.17997	-0.17997	-0.446186	-0.477224
sp|P36057|SRPB_YEAST	P36057	SRPB_YEAST	SRP102	Signal recognition particle receptor subunit beta	29.51	4	4	4	73500000	104000000	34.84	7	7	7	170000000	248000000	4	7	-0.233924	-0.594906	0.594906	0.10155	0.297652
sp|P36059|NNRD_YEAST	P36059	NNRD_YEAST	NNR2	ATP-dependent (S)-NAD(P)H-hydrate dehydratase	43.62	15	15	15	1390000000	1770000000	56.97	18	18	18	1540000000	1760000000	22	27	-0.00047	-0.00765734	0.00765734	0.335003	-0.289597
sp|P36060|MCR1_YEAST	P36060	MCR1_YEAST	MCR1	NADH-cytochrome b5 reductase 2	74.5	26	26	26	11700000000	13300000000	69.21	23	23	23	4260000000	5780000000	38	40	-0.0975379	-0.203724	0.203724	0.237935	-0.09353
sp|P36064|COXM1_YEAST	P36064	COXM1_YEAST	CMC1	COX assembly mitochondrial protein	30.63	3	3	3	249000000	212000000	22.52	2	2	2	1.38638e+06	741955	3	2	0.0949886	0.591939	-0.591939	0.430462	-0.889193
sp|P36068|SHE2_YEAST	P36068	SHE2_YEAST	SHE2	SWI5-dependent HO expression protein 2	11.38	2	2	2	911311	1.14112e+06	23.58	4	4	4	7335058	7.81983e+06	1	3	-0.0339186	-0.057315	0.057315	0.301555	-0.239939
sp|P36069|PMU1_YEAST	P36069	PMU1_YEAST	PMU1	Probable phosphoglycerate mutase PMU1	47.12	12	12	12	1920000000	3010000000	52.2	11	11	11	516000000	820000000	11	8	-0.28507	-0.0300001	0.0300001	0.0504028	-0.267254
sp|P36076|CAB3_YEAST	P36076	CAB3_YEAST	CAB3	Coenzyme A biosynthesis protein 3	21.54	11	11	11	88900000	161000000	38	17	17	17	79000000	106000000	5	13	-0.364436	-0.526159	0.526159	-0.0289629	0.228905
sp|P36077|SRX1_YEAST	P36077	SRX1_YEAST	SRX1	Sulfiredoxin	76.38	5	5	5	116000000	136000000	57.48	4	4	4	36300000	90300000	2	3	0.859194	-0.503503	0.503503	1.19467	0.206249
sp|P36080|RRP14_YEAST	P36080	RRP14_YEAST	RRP14	Ribosomal RNA-processing protein 14	20.74	8	8	8	499000000	818000000	20.74	9	9	9	178000000	370000000	7	8	-0.895276	-0.684296	0.684296	-0.559802	0.387042
sp|P36081|PSG1_YEAST	P36081	PSG1_YEAST	PSG1	PMA1 stabilization in the Golgi protein 1	21.43	13	13	13	1040000000	1380000000	23.98	10	10	10	371000000	597000000	10	9	-0.140265	-0.041473	0.041473	0.195209	-0.255781
sp|P36083|YKH5_YEAST	P36083	YKH5_YEAST	YKL075C	Uncharacterized protein YKL075C	5.56	2	2	2	1.9734e+06	1.13199e+06	9.56	3	3	3	623344	1.90181e+06	1	1	1.08981	-0.385869	0.385869	1.42529	0.0886153
sp|P36084|MUD2_YEAST	P36084	MUD2_YEAST	MUD2	Splicing factor MUD2	22.39	8	8	8	477000000	639000000	23.72	8	8	8	197000000	220000000	5	5	-0.182654	-0.124065	0.124065	0.152819	-0.173189
sp|P36086|YKH1_YEAST	P36086	YKH1_YEAST	YKL071W	Uncharacterized oxidoreductase YKL071W	8.98	2	2	2	288980	538614	12.5	2	2	2	5565672	5082616	2	2	-0.703108	0.278189	-0.278189	-0.367635	-0.575443
sp|P36088|FRMSR_YEAST	P36088	FRMSR_YEAST	YKL069W	Free methionine-R-sulfoxide reductase	38.89	4	4	4	149000000	170000000	44.44	6	6	6	115000000	174000000	5	4	0.046481	-0.41429	0.41429	0.381954	0.117036
sp|P36090|ANR2_YEAST	P36090	ANR2_YEAST	ANR2	Uncharacterized protein ANR2	18.02	5	5	5	9133022	26700000	27.52	8	8	8	16400000	40700000	3	3	-1.38684	-0.370975	0.370975	-1.05136	0.0737213
sp|P36094|SPC42_YEAST	P36094	SPC42_YEAST	SPC42	Spindle pole body component SPC42	50.14	13	13	13	770000000	764000000	39.12	11	11	11	164000000	249000000	8	6	0.0240467	-0.390957	0.390957	0.35952	0.0937028
sp|P36095|VPS24_YEAST	P36095	VPS24_YEAST	VPS24	Vacuolar protein-sorting-associated protein 24	30.8	6	6	6	5316438	28100000	25.45	4	4	4	1.72894e+06	12800000	6	4	0.250217	-0.740047	0.740047	0.58569	0.442793
sp|P36100|T2EA_YEAST	P36100	T2EA_YEAST	TFA1	Transcription initiation factor IIE subunit alpha	26.35	7	7	7	49400000	461000000	43.98	13	13	13	162000000	193000000	3	4	-0.725747	-0.0931459	0.0931459	-0.390274	-0.204108
sp|P36101|TCD2_YEAST	P36101	TCD2_YEAST	TCD2	tRNA threonylcarbamoyladenosine dehydratase 2	47.65	16	16	16	1170000000	645000000	46.31	17	17	17	460000000	488000000	12	15	-0.37374	-0.212478	0.212478	-0.0382664	-0.0847763
sp|P36102|PAN3_YEAST	P36102	PAN3_YEAST	PAN3	PAN2-PAN3 deadenylation complex subunit PAN3	14.87	6	6	6	9848877	22200000	13.99	6	6	6	116000000	213000000	1	4	-0.846679	-0.487224	0.487224	-0.511206	0.18997
sp|P36103|YKC3_YEAST	P36103	YKC3_YEAST	YKL023W	Uncharacterized protein YKL023W	25.63	6	6	6	165000000	213000000	25.99	8	8	8	44300000	31400000	5	4	-0.440173	-0.204542	0.204542	-0.1047	-0.0927122
sp|P36104|SWD2_YEAST	P36104	SWD2_YEAST	SWD2	COMPASS component SWD2	29.48	6	6	6	44500000	422000000	28.57	6	6	6	211000000	518000000	5	6	-0.863264	-0.654389	0.654389	-0.527791	0.357135
sp|P36105|RL14A_YEAST	P36105	RL14A_YEAST	RPL14A	Large ribosomal subunit protein eL14A	62.32	13	1	1	113000000	113000000	62.32	14	2	2	692000000	765000000	2	3	0.174542	0.130294	-0.130294	0.510015	-0.427548
sp|P36106|BYE1_YEAST	P36106	BYE1_YEAST	BYE1	Transcription factor BYE1	11.11	4	4	4	7839479	11300000	13.64	6	6	6	101000000	7757744	1	1	-0.244091	0.285974	-0.285974	0.0913821	-0.583228
sp|P36108|DID4_YEAST	P36108	DID4_YEAST	DID4	DOA4-independent degradation protein 4	23.28	6	6	6	58200000	202000000	16.81	4	4	4	141000000	139000000	4	4	-0.0608232	0.364654	-0.364654	0.27465	-0.661908
sp|P36110|PRY2_YEAST	P36110	PRY2_YEAST	PRY2	Protein PRY2	12.77	3	3	3	634213	4.67988e+06	12.77	3	3	3	1.49537e+06	12100000	1	1	0.629414	0.449211	-0.449211	0.964887	-0.746465
sp|P36112|MIC60_YEAST	P36112	MIC60_YEAST	MIC60	MICOS complex subunit MIC60	43.33	18	18	18	244000000	302000000	57.41	27	27	27	392000000	411000000	16	27	0.0734787	-0.153647	0.153647	0.408952	-0.143607
sp|P36114|YKR18_YEAST	P36114	YKR18_YEAST	YKR018C	IML2-like protein YKR018C	41.38	25	24	25	1580000000	1660000000	45.52	30	29	30	1480000000	1640000000	21	30	-0.244386	-0.0796701	0.0796701	0.0910871	-0.217584
sp|P36116|VPS51_YEAST	P36116	VPS51_YEAST	VPS51	Vacuolar protein sorting-associated protein 51	21.34	4	4	4	8865491	12500000	32.32	6	6	6	79100000	18800000	2	3	-0.0699304	0.0950614	-0.0950614	0.265543	-0.392315
sp|P36119|RQT4_YEAST	P36119	RQT4_YEAST	RQT4	RQC trigger complex subunit RQT4	23.77	9	9	9	737000000	962000000	34.53	12	12	12	266000000	566000000	5	8	-0.21243	-0.647685	0.647685	0.123044	0.350431
sp|P36120|DBP7_YEAST	P36120	DBP7_YEAST	DBP7	ATP-dependent RNA helicase DBP7	21.56	12	12	12	289000000	586000000	21.02	11	11	11	97100000	221000000	6	8	-0.407298	0.095998	-0.095998	-0.0718244	-0.393252
sp|P36121|RPC5_YEAST	P36121	RPC5_YEAST	RPC37	DNA-directed RNA polymerase III subunit RPC5	34.75	10	10	10	1570000000	1520000000	37.23	10	10	10	1190000000	1970000000	8	8	-0.402105	-0.373959	0.373959	-0.0666322	0.0767049
sp|P36122|BCH2_YEAST	P36122	BCH2_YEAST	BCH2	Protein BCH2	3.01	2	2	2	679000000	4.19617e+06	13.07	6	6	6	212000000	7600334	2	1	-1.06081	0.646335	-0.646335	-0.725336	-0.943589
sp|P36123|SA190_YEAST	P36123	SA190_YEAST	SAP190	SIT4-associating protein SAP190	16.55	14	14	14	47100000	37500000	21.59	16	16	16	262000000	306000000	4	12	0.358679	-0.539501	0.539501	0.694153	0.242247
sp|P36124|SET3_YEAST	P36124	SET3_YEAST	SET3	SET domain-containing protein 3	15.58	8	8	8	257000000	159000000	25.3	13	13	13	315000000	297000000	5	11	-0.219996	-0.199103	0.199103	0.115477	-0.0981509
sp|P36126|SPO14_YEAST	P36126	SPO14_YEAST	SPO14	Phospholipase D1	7.84	7	7	7	205000000	352000000	9.92	11	11	11	95300000	122000000	3	8	-0.468191	-0.724987	0.724987	-0.132718	0.427733
sp|P36130|CAF4_YEAST	P36130	CAF4_YEAST	CAF4	CCR4-associated factor 4	9.8	4	4	4	31800000	41700000	12.91	6	6	6	11500000	38800000	3	3	-0.185944	0.0135622	-0.0135622	0.149529	-0.310816
sp|P36131|SPC34_YEAST	P36131	SPC34_YEAST	SPC34	DASH complex subunit SPC34	31.19	6	6	6	568000000	677000000	34.24	7	7	7	212000000	258000000	4	4	-0.405561	-0.434099	0.434099	-0.0700879	0.136845
sp|P36132|KAE1_YEAST	P36132	KAE1_YEAST	KAE1	tRNA N6-adenosine threonylcarbamoyltransferase	33.42	7	7	7	59400000	34800000	35.75	10	10	10	163000000	245000000	6	10	0.000954	-0.325096	0.325096	0.336427	0.0278424
sp|P36135|UTH1_YEAST	P36135	UTH1_YEAST	UTH1	Probable secreted beta-glucosidase UTH1	13.42	4	3	4	224000000	301000000	11.78	4	3	4	141000000	95900000	4	4	-0.295691	-0.181572	0.181572	0.0397818	-0.115682
sp|P36136|SHB17_YEAST	P36136	SHB17_YEAST	SHB17	Sedoheptulose 1,7-bisphosphatase	60.52	15	14	15	2470000000	2060000000	53.51	12	12	12	933000000	1020000000	19	18	-0.237353	-0.259397	0.259397	0.0981202	-0.0378567
sp|P36139|PET10_YEAST	P36139	PET10_YEAST	PET10	Protein PET10	56.18	16	16	16	1590000000	1940000000	62.54	20	20	20	764000000	838000000	22	23	0.0631136	-0.0403092	0.0403092	0.398587	-0.256945
sp|P36141|FMP46_YEAST	P36141	FMP46_YEAST	FMP46	Putative redox protein FMP46, mitochondrial	30.08	3	3	3	65400000	89400000	19.55	2	2	2	31800000	58600000	2	2	0.255693	-0.167313	0.167313	0.591167	-0.129941
sp|P36143|GLG1_YEAST	P36143	GLG1_YEAST	GLG1	Glycogenin-1	4.38	2	2	2	1531874	1.4165e+06	3.08	2	2	2	64300000	67100000	1	2	0.393949	0.205362	-0.205362	0.729422	-0.502616
sp|P36144|RL1D1_YEAST	P36144	RL1D1_YEAST	UTP30	Ribosome biogenesis protein UTP30	20.8	4	4	4	7.8751e+06	185000000	12.77	3	3	3	77900000	117000000	3	3	0.196345	-0.193794	0.193794	0.531818	-0.10346
sp|P36145|T2EB_YEAST	P36145	T2EB_YEAST	TFA2	Transcription initiation factor IIE subunit beta	42.07	9	9	9	108000000	240000000	41.46	10	10	10	30000000	55600000	6	5	-0.0524594	-1.0557	1.0557	0.283014	0.758446
sp|P36147|PAM17_YEAST	P36147	PAM17_YEAST	PAM17	Presequence translocated-associated motor subunit PAM17, mitochondrial	16.24	2	2	2	145000000	195000000	16.24	2	2	2	160000000	235000000	4	4	1.29971	0.658238	-0.658238	1.63518	-0.955492
sp|P36148|GPT2_YEAST	P36148	GPT2_YEAST	GPT2	Glycerol-3-phosphate O-acyltransferase 2	28.53	14	14	14	2330000000	2750000000	32.44	18	18	18	925000000	1420000000	13	17	-0.711302	-0.374339	0.374339	-0.375829	0.0770851
sp|P36149|BET3_YEAST	P36149	BET3_YEAST	BET3	Trafficking protein particle complex subunit BET3	24.87	4	4	4	1.21975e+06	647000000	21.76	5	5	5	7133691	29800000	2	2	-0.168382	-0.807965	0.807965	0.167091	0.510711
sp|P36151|YK50_YEAST	P36151	YK50_YEAST	YKR070W	Mitochondrial hydrolase YKR070W	36.93	7	7	7	787000000	2300000000	43.18	10	10	10	148000000	297000000	5	11	-1.24525	-0.58192	0.58192	-0.90978	0.284666
sp|P36152|DRE2_YEAST	P36152	DRE2_YEAST	DRE2	Fe-S cluster assembly protein DRE2	40.23	12	12	12	296000000	507000000	44.25	13	13	13	246000000	338000000	13	12	-0.393957	-0.301371	0.301371	-0.0584839	0.00411722
sp|P36154|AIM29_YEAST	P36154	AIM29_YEAST	AIM29	Altered inheritance rate of mitochondria protein 29	34.19	5	5	5	308000000	314000000	31.61	6	6	6	852000000	1050000000	4	7	0.167093	0.0928307	-0.0928307	0.502566	-0.390085
sp|P36156|GTO2_YEAST	P36156	GTO2_YEAST	ECM4	Glutathione S-transferase omega-like 2	16.76	3	3	3	156556	189975	10	3	3	3	1490046	3063929	1	2	0.003446	-0.306352	0.306352	0.338919	0.00909754
sp|P36159|RNZ_YEAST	P36159	RNZ_YEAST	TRZ1	Ribonuclease Z	22.43	13	13	13	363000000	365000000	17.06	10	10	10	313000000	411000000	6	6	0.270882	0.231643	-0.231643	0.606355	-0.528897
sp|P36160|RPF2_YEAST	P36160	RPF2_YEAST	RPF2	Ribosome biogenesis protein RPF2	25	7	7	7	300000000	647000000	30.52	10	10	10	307000000	343000000	8	6	-0.390823	-0.650627	0.650627	-0.0553502	0.353373
sp|P36161|NU133_YEAST	P36161	NU133_YEAST	NUP133	Nucleoporin NUP133	25.15	22	22	22	734000000	1090000000	32.24	29	29	29	586000000	879000000	15	24	-0.378096	-0.270237	0.270237	-0.0426223	-0.0270166
sp|P36165|TGL4_YEAST	P36165	TGL4_YEAST	TGL4	Triacylglycerol lipase 4	22.64	11	11	11	57300000	303000000	21.54	13	13	13	63000000	96800000	6	7	-0.599848	-0.241846	0.241846	-0.264375	-0.0554082
sp|P36166|PXL1_YEAST	P36166	PXL1_YEAST	PXL1	Paxillin-like protein 1	12.04	5	5	5	27200000	73800000	26.49	11	11	11	20000000	45000000	3	4	-0.958141	-0.349147	0.349147	-0.622667	0.0518926
sp|P36168|ESL2_YEAST	P36168	ESL2_YEAST	ESL2	EST/SMG-like protein 2	3.1	3	3	3	145695	232762	6.78	5	5	5	2.63889e+06	1.56168e+06	1	3	-0.384548	-0.533709	0.533709	-0.0490744	0.236455
sp|P36169|SKG1_YEAST	P36169	SKG1_YEAST	SKG1	Suppressor of lethality of KEX2 GAS1 double null mutant protein 1	21.97	5	5	5	624000000	1000000000	32.96	9	9	9	300000000	574000000	5	6	-0.349725	-0.540284	0.540284	-0.0142517	0.24303
sp|P36421|SYYC_YEAST	P36421	SYYC_YEAST	TYS1	Tyrosine--tRNA ligase, cytoplasmic	64.21	34	34	34	5180000000	7440000000	69.29	36	36	36	4570000000	5610000000	46	49	-0.311378	-0.251214	0.251214	0.0240954	-0.0460397
sp|P36516|RM03_YEAST	P36516	RM03_YEAST	MRPL3	Large ribosomal subunit protein mL44	19.49	8	8	8	51800000	121000000	30	10	10	10	161000000	219000000	4	9	-0.694357	-0.135337	0.135337	-0.358883	-0.161917
sp|P36517|RM04_YEAST	P36517	RM04_YEAST	MRPL4	Large ribosomal subunit protein uL29m	25.08	5	5	5	10800000	11400000	25.39	6	6	6	21500000	26200000	3	5	0.0153095	0.18896	-0.18896	0.350783	-0.486214
sp|P36519|RM07_YEAST	P36519	RM07_YEAST	MRPL7	Large ribosomal subunit protein uL5m	30.48	6	6	6	69600000	78100000	25.68	5	5	5	10800000	15300000	5	4	-0.470513	-0.633354	0.633354	-0.13504	0.3361
sp|P36520|RM10_YEAST	P36520	RM10_YEAST	MRPL10	Large ribosomal subunit protein uL15m	6.52	2	2	2	17700000	36400000	19.88	5	5	5	164000000	183000000	2	3	-0.712259	-0.312872	0.312872	-0.376786	0.0156176
sp|P36521|RM11_YEAST	P36521	RM11_YEAST	MRPL11	Large ribosomal subunit protein uL10m	26.1	5	5	5	628000000	1190000000	26.1	5	5	5	191000000	143000000	6	5	-0.28064	-0.205234	0.205234	0.0548329	-0.0920203
sp|P36523|RM15_YEAST	P36523	RM15_YEAST	MRPL15	Large ribosomal subunit protein mL57	27.67	5	5	5	539000000	752000000	21.74	4	4	4	332000000	444000000	4	5	-0.34506	-0.115106	0.115106	-0.0095865	-0.182148
sp|P36525|RM24_YEAST	P36525	RM24_YEAST	MRPL24	Large ribosomal subunit protein bL28m	8.91	2	2	2	244000000	259000000	8.53	2	2	2	2.81156e+06	7958660	3	1	0.169693	-0.987243	0.987243	0.505166	0.689989
sp|P36526|RM27_YEAST	P36526	RM27_YEAST	MRPL27	Large ribosomal subunit protein mL41	36.3	3	3	3	12300000	164000000	19.18	3	3	3	114000000	135000000	3	3	-0.987901	0.372757	-0.372757	-0.652427	-0.670011
sp|P36527|RM28_YEAST	P36527	RM28_YEAST	MRPL28	Large ribosomal subunit protein mL40	12.93	2	2	2	20700000	31800000	34.69	5	5	5	910122	1913324	2	2	-0.146865	-0.351565	0.351565	0.188609	0.0543106
sp|P36528|RM17_YEAST	P36528	RM17_YEAST	MRPL17	Large ribosomal subunit protein mL46	19.57	3	3	3	382000000	219000000	28.47	5	5	5	298000000	485000000	3	6	-0.0777337	-0.102483	0.102483	0.25774	-0.194771
sp|P36531|RM36_YEAST	P36531	RM36_YEAST	MRPL36	Large ribosomal subunit protein bL31m	38.42	4	4	4	736000000	923000000	52.54	5	5	5	617000000	794000000	4	6	0.0194138	-0.764379	0.764379	0.354887	0.467125
sp|P36534|RM40_YEAST	P36534	RM40_YEAST	MRPL40	Large ribosomal subunit protein uL24m	42.09	9	9	9	194000000	213000000	37.37	8	8	8	89000000	57200000	8	4	-0.0632364	-0.0812719	0.0812719	0.272237	-0.215982
sp|P36775|LONM_YEAST	P36775	LONM_YEAST	PIM1	Lon protease homolog, mitochondrial	38.92	34	34	34	2060000000	3920000000	42.1	41	41	41	2090000000	3750000000	25	38	-0.279356	-0.107903	0.107903	0.0561174	-0.189351
sp|P37012|PGM2_YEAST	P37012	PGM2_YEAST	PGM2	Phosphoglucomutase 2	66.26	32	29	32	14200000000	15500000000	65.73	35	32	35	6490000000	10700000000	53	62	-0.0171425	-0.156244	0.156244	0.318331	-0.14101
sp|P37020|GEF1_YEAST	P37020	GEF1_YEAST	GEF1	Anion/proton exchange transporter GEF1	7.06	3	3	3	133000000	215000000	6.16	3	3	3	6.86116e+06	124000000	1	1	-0.402326	-0.366186	0.366186	-0.066853	0.0689319
sp|P37254|ADCS_YEAST	P37254	ADCS_YEAST	ABZ1	Aminodeoxychorismate synthase	12.83	8	8	8	347000000	461000000	17.41	11	11	11	443000000	325000000	5	9	-0.104924	-0.287008	0.287008	0.230549	-0.0102459
sp|P37262|SOL2_YEAST	P37262	SOL2_YEAST	SOL2	6-phosphogluconolactonase-like protein 2	53.97	12	8	8	337000000	591000000	52.7	12	9	9	171000000	225000000	10	9	-0.266286	-0.100488	0.100488	0.0691868	-0.196766
sp|P37263|YC16_YEAST	P37263	YC16_YEAST	YCR087C-A	UPF0743 protein YCR087C-A	44.44	6	6	6	1030000000	918000000	53.59	9	9	9	217000000	262000000	6	7	-0.316586	-0.169558	0.169558	0.0188869	-0.127696
sp|P37267|CBP4_YEAST	P37267	CBP4_YEAST	CBP4	Assembly factor CBP4	29.25	4	4	4	1250000000	739000000	33.33	5	5	5	373000000	342000000	4	8	-0.149332	-0.0418448	0.0418448	0.186141	-0.255409
sp|P37291|GLYC_YEAST	P37291	GLYC_YEAST	SHM2	Serine hydroxymethyltransferase, cytosolic	79.96	40	39	40	38500000000	52500000000	75.69	41	40	41	29500000000	37900000000	69	70	-0.317693	-0.251965	0.251965	0.0177806	-0.0452892
sp|P37292|GLYM_YEAST	P37292	GLYM_YEAST	SHM1	Serine hydroxymethyltransferase, mitochondrial	61.63	31	30	30	7170000000	7980000000	65.71	29	28	28	2150000000	2630000000	38	40	-0.214397	-0.214299	0.214299	0.121076	-0.0829548
sp|P37296|VPP2_YEAST	P37296	VPP2_YEAST	STV1	V-type proton ATPase subunit a, Golgi isoform	6.97	6	6	6	366000000	706000000	14.94	9	9	9	166000000	232000000	4	6	-0.415808	0.115205	-0.115205	-0.0803344	-0.412459
sp|P37297|STT4_YEAST	P37297	STT4_YEAST	STT4	Phosphatidylinositol 4-kinase STT4	11.26	13	13	13	434000000	592000000	10.26	16	16	16	263000000	322000000	7	10	-0.544957	-0.476411	0.476411	-0.209484	0.179157
sp|P37298|DHSD_YEAST	P37298	DHSD_YEAST	SDH4	Succinate dehydrogenase [ubiquinone] cytochrome b small subunit, mitochondrial	17.13	3	3	3	2625267	5428717	17.13	3	3	3	168000000	189000000	2	2	-0.868641	-0.102002	0.102002	-0.533168	-0.195252
sp|P37299|QCR10_YEAST	P37299	QCR10_YEAST	QCR10	Cytochrome b-c1 complex subunit 10, mitochondrial	46.75	4	4	4	1270000000	4680000000	46.75	4	4	4	107000000	364000000	4	2	-1.10511	-2.56507	2.56507	-0.769639	2.26782
sp|P37302|APE3_YEAST	P37302	APE3_YEAST	APE3	Aminopeptidase Y	48.23	27	27	27	26100000000	29600000000	45.62	24	24	24	6910000000	8610000000	42	45	-0.559144	-0.308518	0.308518	-0.223671	0.0112636
sp|P37303|GLY1_YEAST	P37303	GLY1_YEAST	GLY1	Low specificity L-threonine aldolase	75.45	24	24	24	18400000000	30700000000	64.34	23	23	23	4970000000	6560000000	36	34	-0.509543	-0.125726	0.125726	-0.174069	-0.171528
sp|P37304|PAM1_YEAST	P37304	PAM1_YEAST	PAM1	Protein PAM1	46.14	22	22	22	1310000000	1450000000	48.43	22	22	22	265000000	538000000	20	15	-0.701242	-0.47022	0.47022	-0.365769	0.172966
sp|P37366|CCL1_YEAST	P37366	CCL1_YEAST	CCL1	Cyclin CCL1	12.98	3	3	3	169000000	237000000	19.59	5	5	5	22800000	49200000	3	3	-0.339377	-0.532518	0.532518	-0.00390406	0.235264
sp|P37370|VRP1_YEAST	P37370	VRP1_YEAST	VRP1	Verprolin	34.52	14	14	14	2910000000	1900000000	36.11	17	17	17	1510000000	1650000000	9	19	-1.20193	-0.744417	0.744417	-0.866461	0.447163
sp|P37838|NOP4_YEAST	P37838	NOP4_YEAST	NOP4	Nucleolar protein 4	37.81	23	23	23	300000000	408000000	41.61	23	23	23	246000000	604000000	16	19	-0.972132	-0.384115	0.384115	-0.636659	0.0868606
sp|P37898|AAP1_YEAST	P37898	AAP1_YEAST	AAP1	Alanine/arginine aminopeptidase	47.55	35	32	32	1090000000	1770000000	43.69	32	28	28	645000000	672000000	25	23	-0.228335	-0.334736	0.334736	0.107138	0.0374819
sp|P38009|PUR92_YEAST	P38009	PUR92_YEAST	ADE17	Bifunctional purine biosynthesis protein ADE17	68.75	32	25	25	2290000000	2450000000	66.72	29	22	22	611000000	1010000000	19	22	0.0985617	-0.399175	0.399175	0.434035	0.101921
sp|P38011|GBLP_YEAST	P38011	GBLP_YEAST	ASC1	Small ribosomal subunit protein RACK1	93.73	24	24	24	24800000000	31800000000	87.77	21	21	21	7130000000	7470000000	54	58	-0.289529	-0.324097	0.324097	0.0459444	0.026843
sp|P38013|AHP1_YEAST	P38013	AHP1_YEAST	AHP1	Peroxiredoxin AHP1	89.77	21	21	21	113000000000	134000000000	89.77	18	18	18	36000000000	41100000000	40	44	-0.162835	-0.298323	0.298323	0.172638	0.00106917
sp|P38041|BOB1_YEAST	P38041	BOB1_YEAST	BOI1	Protein BOB1	20	14	13	13	325000000	494000000	21.33	13	12	12	110000000	94500000	5	4	-0.726444	-0.255128	0.255128	-0.39097	-0.0421262
sp|P38061|RL32_YEAST	P38061	RL32_YEAST	RPL32	Large ribosomal subunit protein eL32	63.08	13	13	13	81000000000	77600000000	68.46	14	14	14	36400000000	38400000000	27	22	-0.218155	-0.0952834	0.0952834	0.117319	-0.201971
sp|P38063|KPR4_YEAST	P38063	KPR4_YEAST	PRS4	Ribose-phosphate pyrophosphokinase 4	57.67	16	10	14	409000000	958000000	55.21	17	13	15	284000000	475000000	11	16	-0.415597	-0.0929322	0.0929322	-0.0801237	-0.204322
sp|P38064|RM16_YEAST	P38064	RM16_YEAST	MRPL16	Large ribosomal subunit protein uL16m	15.09	2	2	2	2.32324e+06	2.16032e+06	16.81	3	3	3	13585	50235.2	1	1	0.385874	-1.6002	1.6002	0.721348	1.30295
sp|P38065|AP2A_YEAST	P38065	AP2A_YEAST	APL3	AP-2 complex subunit alpha	17.85	12	12	12	4658796	255000000	20.78	14	14	14	181000000	213000000	1	8	-0.600916	0.109734	-0.109734	-0.265443	-0.406988
sp|P38066|RIB1_YEAST	P38066	RIB1_YEAST	RIB1	GTP cyclohydrolase-2	37.39	9	9	9	130000000	445000000	51.59	12	12	12	137000000	400000000	9	10	-0.16304	-0.421253	0.421253	0.172433	0.123999
sp|P38067|UGA2_YEAST	P38067	UGA2_YEAST	UGA2	Succinate-semialdehyde dehydrogenase [NADP(+)]	40.24	15	15	15	398000000	1350000000	36.82	14	14	14	161000000	187000000	14	11	-0.0624654	-0.203748	0.203748	0.273008	-0.0935056
sp|P38068|GLRX7_YEAST	P38068	GLRX7_YEAST	GRX7	Monothiol glutaredoxin-7	36.95	6	6	6	2530000000	1410000000	42.36	7	7	7	737000000	797000000	6	10	0.173339	-0.226903	0.226903	0.508812	-0.0703506
sp|P38069|MNN2_YEAST	P38069	MNN2_YEAST	MNN2	Alpha-1,2-mannosyltransferase MNN2	47.91	24	24	24	1320000000	1640000000	51.26	27	27	27	614000000	924000000	21	26	-0.17517	-0.207633	0.207633	0.160303	-0.0896209
sp|P38070|YPK3_YEAST	P38070	YPK3_YEAST	YPK3	Serine/threonine-protein kinase YPK3	8.38	3	3	3	2.81824e+06	4.20536e+06	12.57	3	3	3	1.03944e+06	5.68774e+06	2	1	-0.0697487	-1.481	1.481	0.265725	1.18375
sp|P38071|ETR1_YEAST	P38071	ETR1_YEAST	ETR1	Enoyl-[acyl-carrier-protein] reductase, mitochondrial	50.26	16	16	16	1410000000	1600000000	48.42	14	14	14	1010000000	1280000000	25	20	0.21002	0.00279058	-0.00279058	0.545493	-0.300045
sp|P38072|SCO2_YEAST	P38072	SCO2_YEAST	SCO2	Protein SCO2, mitochondrial	28.9	6	6	6	534000000	1170000000	18.27	5	5	5	87700000	124000000	4	3	-0.583841	-0.453866	0.453866	-0.248368	0.156612
sp|P38074|HMT1_YEAST	P38074	HMT1_YEAST	HMT1	Protein arginine N-methyltransferase 1	49.43	12	12	12	827000000	1460000000	53.45	13	13	13	882000000	709000000	16	12	-0.25618	0.0261791	-0.0261791	0.0792932	-0.323433
sp|P38075|PDX3_YEAST	P38075	PDX3_YEAST	PDX3	Pyridoxamine 5'-phosphate oxidase	80.7	19	19	19	2430000000	3010000000	68.86	15	15	15	1170000000	1470000000	16	14	-0.806046	-0.325861	0.325861	-0.470573	0.0286073
sp|P38077|ATPG_YEAST	P38077	ATPG_YEAST	ATP3	ATP synthase subunit gamma, mitochondrial	60.77	19	19	19	3890000000	4470000000	50.8	19	19	19	1280000000	1270000000	26	19	-0.0803892	-0.0494982	0.0494982	0.255084	-0.247756
sp|P38079|YRO2_YEAST	P38079	YRO2_YEAST	YRO2	Protein YRO2	20.35	8	3	3	178000000	325000000	20.64	10	4	4	219000000	290000000	6	6	-0.561721	-0.178416	0.178416	-0.226248	-0.118838
sp|P38080|AKL1_YEAST	P38080	AKL1_YEAST	AKL1	Serine/threonine-protein kinase AKL1	37.27	31	30	31	2430000000	2490000000	46.93	35	34	35	967000000	1170000000	29	33	-0.169189	-0.343102	0.343102	0.166284	0.0458476
sp|P38081|YBQ6_YEAST	P38081	YBQ6_YEAST	YBR056W	Uncharacterized glycosyl hydrolase YBR056W	30.54	15	15	15	521000000	533000000	40.12	22	22	22	1220000000	1020000000	15	21	0.112715	-0.108001	0.108001	0.448188	-0.189253
sp|P38084|BAP2_YEAST	P38084	BAP2_YEAST	BAP2	Leu/Val/Ile amino-acid permease	14.94	7	7	7	25500000	45900000	19.21	9	9	9	145000000	122000000	5	8	-0.368844	-0.194285	0.194285	-0.0333712	-0.102969
sp|P38085|TAT1_YEAST	P38085	TAT1_YEAST	TAT1	Valine/tyrosine/tryptophan amino-acid permease 1	19.06	9	9	9	326000000	185000000	15.35	6	6	6	36900000	196000000	9	5	-0.641793	-0.430753	0.430753	-0.30632	0.133499
sp|P38086|RDH54_YEAST	P38086	RDH54_YEAST	RDH54	DNA repair and recombination protein RDH54	17.75	12	12	12	62200000	73600000	15.14	11	11	11	19300000	33200000	3	8	-0.510645	-0.57904	0.57904	-0.175172	0.281786
sp|P38088|SYG_YEAST	P38088	SYG_YEAST	GRS1	Glycine--tRNA ligase 1, mitochondrial	77.83	63	62	63	28000000000	41300000000	75.65	61	60	61	11700000000	14500000000	99	97	-0.11671	-0.084969	0.084969	0.218764	-0.212285
sp|P38089|PP2C4_YEAST	P38089	PP2C4_YEAST	PTC4	Protein phosphatase 2C homolog 4	29.77	9	9	9	60900000	87900000	29.77	8	8	8	14700000	46300000	7	5	-0.198641	-0.866484	0.866484	0.136832	0.56923
sp|P38109|ATG42_YEAST	P38109	ATG42_YEAST	ATG42	Vacuolar serine-type carboxypeptidase ATG42	32.09	8	8	8	2160000000	2470000000	15.55	6	6	6	469000000	672000000	8	6	-0.691208	-0.255943	0.255943	-0.355735	-0.0413113
sp|P38112|MAK5_YEAST	P38112	MAK5_YEAST	MAK5	ATP-dependent RNA helicase MAK5	23.8	14	14	14	1560000000	1580000000	35.19	21	21	21	573000000	658000000	11	21	-0.230353	-0.0160313	0.0160313	0.10512	-0.281223
sp|P38113|ADH5_YEAST	P38113	ADH5_YEAST	ADH5	Alcohol dehydrogenase 5	41.88	10	9	9	431000000	582000000	42.45	11	10	10	206000000	320000000	9	10	-0.187743	-0.919174	0.919174	0.14773	0.62192
sp|P38115|ARA1_YEAST	P38115	ARA1_YEAST	ARA1	D-arabinose dehydrogenase [NAD(P)+] heavy chain	77.62	26	26	26	5150000000	4890000000	72.97	28	28	28	4120000000	6100000000	37	50	-0.100606	-0.0550918	0.0550918	0.234867	-0.242162
sp|P38116|ARL1_YEAST	P38116	ARL1_YEAST	ARL1	ADP-ribosylation factor-like protein 1	34.97	4	4	4	1.816e+06	2.49807e+06	22.4	3	3	3	119000000	157000000	2	3	-0.55454	-0.205235	0.205235	-0.219067	-0.092019
sp|P38120|RT09_YEAST	P38120	RT09_YEAST	MRPS9	Small ribosomal subunit protein uS9m	17.99	4	4	4	1.67956e+06	50300000	9.71	2	2	2	33400000	49200000	1	3	-1.36637	-0.307031	0.307031	-1.0309	0.00977749
sp|P38121|DPOA2_YEAST	P38121	DPOA2_YEAST	POL12	DNA polymerase alpha subunit B	35.04	16	16	16	87800000	123000000	22.84	10	10	10	128000000	185000000	10	7	-0.178007	-0.239684	0.239684	0.157466	-0.0575701
sp|P38122|PANB_YEAST	P38122	PANB_YEAST	ECM31	3-methyl-2-oxobutanoate hydroxymethyltransferase	14.42	4	4	4	25640.4	58640.3	27.24	8	8	8	185000000	195000000	1	6	-0.912497	-0.180459	0.180459	-0.577024	-0.116795
sp|P38129|TAF5_YEAST	P38129	TAF5_YEAST	TAF5	Transcription initiation factor TFIID subunit 5	46.12	26	26	26	2180000000	2720000000	62.41	33	33	33	522000000	1060000000	18	32	-0.362518	-0.529674	0.529674	-0.0270449	0.23242
sp|P38130|KTR3_YEAST	P38130	KTR3_YEAST	KTR3	Probable mannosyltransferase KTR3	39.85	12	12	12	3320000000	1070000000	25.5	7	7	7	252000000	522000000	14	8	-0.486859	-0.239772	0.239772	-0.151385	-0.0574817
sp|P38131|KTR4_YEAST	P38131	KTR4_YEAST	KTR4	Probable mannosyltransferase KTR4	33.19	10	9	10	657000000	1070000000	43.32	15	14	15	509000000	697000000	9	13	-0.0413854	-0.130759	0.130759	0.294088	-0.166495
sp|P38132|MCM7_YEAST	P38132	MCM7_YEAST	MCM7	DNA replication licensing factor MCM7	27.81	15	15	15	337000000	15000000	23.79	13	13	13	18900000	33000000	6	7	-0.0472332	-0.506934	0.506934	0.28824	0.20968
sp|P38137|FAT2_YEAST	P38137	FAT2_YEAST	PCS60	Oxalate--CoA ligase	41.62	19	19	19	1400000000	1240000000	40.52	18	18	18	455000000	771000000	15	17	-0.235557	-0.46619	0.46619	0.0999164	0.168936
sp|P38138|GLU2A_YEAST	P38138	GLU2A_YEAST	ROT2	Glucosidase 2 subunit alpha	15.41	10	10	10	573000000	1010000000	13.63	9	9	9	253000000	385000000	11	8	-0.18277	-0.379636	0.379636	0.152704	0.082382
sp|P38139|LDH1_YEAST	P38139	LDH1_YEAST	LDH1	Lipid droplet hydrolase 1	12.53	2	2	2	7479181	9643619	18.13	4	4	4	53900000	79200000	1	2	-0.294066	-0.396972	0.396972	0.0414075	0.0997178
sp|P38143|GPX2_YEAST	P38143	GPX2_YEAST	GPX2	Glutathione peroxidase-like peroxiredoxin 2	88.89	15	13	15	1620000000	1810000000	81.48	13	11	13	775000000	398000000	15	12	0.126086	-0.20182	0.20182	0.461559	-0.0954336
sp|P38144|ISW1_YEAST	P38144	ISW1_YEAST	ISW1	ISWI chromatin-remodeling complex ATPase ISW1	41.45	37	35	37	1600000000	1650000000	38.44	39	37	39	985000000	1340000000	29	39	-0.278212	-0.208192	0.208192	0.0572613	-0.0890624
sp|P38145|RISA_YEAST	P38145	RISA_YEAST	RIB5	Riboflavin synthase	45.38	9	9	9	2940000000	2010000000	44.96	8	8	8	920000000	1110000000	12	14	-0.180781	-0.174155	0.174155	0.154693	-0.123099
sp|P38149|DUG2_YEAST	P38149	DUG2_YEAST	DUG2	Probable di- and tripeptidase DUG2	21.53	13	13	13	356000000	476000000	23.92	15	15	15	253000000	480000000	8	11	-0.180437	-0.133469	0.133469	0.155036	-0.163785
sp|P38151|PBP2_YEAST	P38151	PBP2_YEAST	PBP2	PAB1-binding protein 2	19.61	4	4	4	55600000	90000000	30.02	7	7	7	354000000	566000000	4	6	-1.12156	-0.754038	0.754038	-0.786088	0.456784
sp|P38153|AP3M_YEAST	P38153	AP3M_YEAST	APM3	AP-3 complex subunit mu	25.88	9	9	9	117000000	267000000	30.02	9	9	9	118000000	217000000	7	6	-0.737778	-0.442375	0.442375	-0.402304	0.145121
sp|P38162|MIX23_YEAST	P38162	MIX23_YEAST	MIX23	Mitochondrial intermembrane space cysteine motif-containing protein MIX23	24.49	4	4	4	14000000	1240000000	43.88	5	5	5	77200000	93800000	3	4	-0.271227	-0.0394733	0.0394733	0.0642464	-0.257781
sp|P38164|SEA4_YEAST	P38164	SEA4_YEAST	SEA4	SEH-associated protein 4	15.61	11	11	11	117000000	127000000	15.7	10	10	10	24600000	75900000	4	5	-0.0823599	0.858179	-0.858179	0.253113	-1.15543
sp|P38165|RTG3_YEAST	P38165	RTG3_YEAST	RTG3	Retrograde regulation protein 3	23.66	8	8	8	258000000	585000000	35.19	10	10	10	207000000	259000000	6	8	-0.463731	-0.680621	0.680621	-0.128258	0.383367
sp|P38166|SFT2_YEAST	P38166	SFT2_YEAST	SFT2	Protein transport protein SFT2	22.33	4	4	4	147000000	176000000	28.84	6	6	6	99600000	141000000	6	6	-0.0511125	-0.196321	0.196321	0.284361	-0.100933
sp|P38167|ECM21_YEAST	P38167	ECM21_YEAST	ECM21	Protein ECM21	24.62	15	15	15	286000000	894000000	19.96	12	12	12	165000000	216000000	6	7	-0.0765681	-0.345069	0.345069	0.258905	0.0478149
sp|P38170|CND2_YEAST	P38170	CND2_YEAST	BRN1	Condensin complex subunit 2	9.81	5	5	5	1.34875e+06	10100000	13.93	7	7	7	3222437	4.77926e+06	2	4	-0.123052	-0.2224	0.2224	0.212421	-0.0748536
sp|P38174|MAP2_YEAST	P38174	MAP2_YEAST	MAP2	Methionine aminopeptidase 2	58.67	23	23	23	2550000000	2840000000	49.41	23	23	23	1660000000	2070000000	27	29	-0.299663	-0.163778	0.163778	0.0358098	-0.133476
sp|P38175|RT21_YEAST	P38175	RT21_YEAST	MRP21	Small ribosomal subunit protein bS21m	41.24	7	7	7	30900000	46500000	31.64	5	5	5	31100000	22500000	6	3	-0.187674	-0.298971	0.298971	0.147799	0.0017167
sp|P38177|YBI6_YEAST	P38177	YBI6_YEAST	YBL086C	Uncharacterized protein YBL086C	20.17	5	5	5	337000000	389000000	31.33	7	7	7	191000000	219000000	4	5	-0.689417	-0.223328	0.223328	-0.353944	-0.073926
sp|P38180|YBI1_YEAST	P38180	YBI1_YEAST	YBL081W	Uncharacterized protein YBL081W	15.22	3	3	3	11700000	35600000	12.23	2	2	2	7819895	15800000	2	2	-0.854692	-0.0800428	0.0800428	-0.519219	-0.217211
sp|P38181|NU170_YEAST	P38181	NU170_YEAST	NUP170	Nucleoporin NUP170	22.5	22	22	22	332000000	417000000	23.9	24	24	24	182000000	267000000	12	15	-0.132046	-0.0658166	0.0658166	0.203427	-0.231437
sp|P38182|ATG8_YEAST	P38182	ATG8_YEAST	ATG8	Autophagy-related protein 8	24.79	4	4	4	1050000000	830000000	29.06	4	4	4	17600000	29700000	2	2	0.254319	-0.368221	0.368221	0.589793	0.0709673
sp|P38187|UBP13_YEAST	P38187	UBP13_YEAST	UBP13	Ubiquitin carboxyl-terminal hydrolase 13	17	6	6	6	380040	481826	23.29	8	8	8	6313852	11200000	1	3	-0.0613813	0.0664008	-0.0664008	0.274092	-0.363655
sp|P38193|PP4R2_YEAST	P38193	PP4R2_YEAST	PSY4	Serine/threonine-protein phosphatase 4 regulatory subunit 2	12.93	4	4	4	84773.5	1.21367e+06	17.46	4	4	4	84746.6	22500000	1	2	-1.02951	0.0233	-0.0233	-0.694035	-0.320554
sp|P38197|PLPHP_YEAST	P38197	PLPHP_YEAST	YBL036C	Pyridoxal phosphate homeostasis protein	67.32	18	18	18	3720000000	3130000000	60.7	15	15	15	1090000000	1230000000	20	21	-0.170336	-0.136955	0.136955	0.165138	-0.160299
sp|P38198|STU1_YEAST	P38198	STU1_YEAST	STU1	Protein STU1	2.58	2	2	2	3.04168e+06	2900670	7.93	8	8	8	4962970	17500000	1	3	0.717722	0.0253254	-0.0253254	1.0532	-0.322579
sp|P38199|HEK2_YEAST	P38199	HEK2_YEAST	HEK2	Heterogeneous nuclear rnp K-like protein 2	39.37	16	16	16	1160000000	1390000000	49.08	17	17	17	580000000	1030000000	18	17	-0.19444	0.0260012	-0.0260012	0.141033	-0.323255
sp|P38203|LSM2_YEAST	P38203	LSM2_YEAST	LSM2	U6 snRNA-associated Sm-like protein LSm2	34.74	5	5	5	122000000	300000000	49.47	6	6	6	478000000	363000000	3	6	-0.508001	0.155119	-0.155119	-0.172528	-0.452373
sp|P38205|NCL1_YEAST	P38205	NCL1_YEAST	NCL1	Multisite-specific tRNA:(cytosine-C(5))-methyltransferase	78.07	51	51	51	3540000000	4450000000	77.49	53	53	53	3780000000	4340000000	58	59	-0.184335	-0.308953	0.308953	0.151138	0.0116993
sp|P38206|RFT1_YEAST	P38206	RFT1_YEAST	RFT1	Man(5)GlcNAc(2)-PP-dolichol translocation protein RFT1	6.45	2	2	2	226391	629757	6.45	2	2	2	2.52856e+06	1.07865e+06	1	2	-1.195	0.176241	-0.176241	-0.859528	-0.473495
sp|P38208|POP8_YEAST	P38208	POP8_YEAST	POP8	Ribonucleases P/MRP protein subunit POP8	32.33	4	4	4	3920530	9187086	32.33	4	4	4	4.33433e+06	11500000	4	3	-0.35782	-0.684816	0.684816	-0.0223466	0.387562
sp|P38210|LDB7_YEAST	P38210	LDB7_YEAST	LDB7	Chromatin structure-remodeling complex protein RSC14	35	3	3	3	80100000	110000000	33.33	2	2	2	3.4335e+06	4953959	2	2	1.03123	-0.782149	0.782149	1.3667	0.484895
sp|P38213|DSF2_YEAST	P38213	DSF2_YEAST	DSF2	Protein DSF2	17.26	7	7	7	329000000	634000000	9.1	5	5	5	48400000	97000000	5	3	-0.295032	-0.523341	0.523341	0.0404412	0.226087
sp|P38216|YBM6_YEAST	P38216	YBM6_YEAST	YBR016W	Uncharacterized protein YBR016W	24.22	3	3	3	3030000000	6020000000	25	4	4	4	744000000	928000000	4	5	-0.497535	-0.500389	0.500389	-0.162062	0.203136
sp|P38217|IMB2_YEAST	P38217	IMB2_YEAST	KAP104	Importin subunit beta-2	16.99	9	9	9	251000000	372000000	19.61	11	11	11	272000000	371000000	8	10	-0.317399	-0.559536	0.559536	0.018074	0.262282
sp|P38219|OLA1_YEAST	P38219	OLA1_YEAST	OLA1	Obg-like ATPase 1	86.04	37	37	37	33600000000	42800000000	82.49	39	39	39	15400000000	19900000000	61	61	-0.222216	-0.239623	0.239623	0.113258	-0.0576313
sp|P38221|CDS1_YEAST	P38221	CDS1_YEAST	CDS1	Phosphatidate cytidylyltransferase	16.41	9	9	9	4230000000	5950000000	19.69	9	9	9	1820000000	2450000000	13	13	-0.440413	-0.356651	0.356651	-0.10494	0.0593966
sp|P38225|FAT1_YEAST	P38225	FAT1_YEAST	FAT1	Very long-chain fatty acid transport protein	22.57	11	11	11	105000000	187000000	30.34	13	13	13	25200000	46300000	9	6	-0.501286	-0.639431	0.639431	-0.165813	0.342177
sp|P38226|CST26_YEAST	P38226	CST26_YEAST	CST26	2-acyl-1-lysophosphatidylinositol acyltransferase	17.63	5	5	5	8.2726e+06	30100000	24.18	6	6	6	10200000	9887245	2	5	-1.45307	-1.16768	1.16768	-1.1176	0.870423
sp|P38230|QOR_YEAST	P38230	QOR_YEAST	ZTA1	Probable quinone oxidoreductase	39.22	12	12	12	540000000	1220000000	53.29	17	17	17	338000000	451000000	10	14	-0.139792	-0.029481	0.029481	0.195681	-0.267773
sp|P38234|RFS1_YEAST	P38234	RFS1_YEAST	RFS1	Protein RFS1	65.71	12	12	12	2590000000	2580000000	78.57	14	14	14	549000000	608000000	8	13	0.115617	-0.304463	0.304463	0.45109	0.00720866
sp|P38235|YBQ3_YEAST	P38235	YBQ3_YEAST	YBR053C	Uncharacterized protein YBR053C	47.77	15	15	15	75600000	104000000	48.32	12	12	12	131000000	204000000	8	14	-0.194431	-0.369619	0.369619	0.141042	0.0723648
sp|P38236|FL2D_YEAST	P38236	FL2D_YEAST	MUM2	Protein MUM2	24.32	7	7	7	191000000	258000000	31.97	8	8	8	31000000	35400000	7	5	0.193707	0.245676	-0.245676	0.52918	-0.54293
sp|P38237|UBP14_YEAST	P38237	UBP14_YEAST	UBP14	Ubiquitin carboxyl-terminal hydrolase 14	29.83	15	15	15	103000000	464000000	41.49	22	22	22	337000000	468000000	9	18	-0.258426	-0.156627	0.156627	0.0770471	-0.140627
sp|P38238|TRM7_YEAST	P38238	TRM7_YEAST	TRM7	tRNA (cytidine(32)/guanosine(34)-2'-O)-methyltransferase	27.42	5	5	5	827000000	2890000000	24.52	4	4	4	369000000	606000000	5	8	-0.321325	-1.39155	1.39155	0.0141479	1.09429
sp|P38239|YBR2_YEAST	P38239	YBR2_YEAST	YBR062C	Uncharacterized RING finger protein YBR062C	56.11	7	7	7	50600000	57600000	51.67	6	6	6	19100000	29900000	7	4	0.0224177	-0.0872494	0.0872494	0.357891	-0.210005
sp|P38241|SLT11_YEAST	P38241	SLT11_YEAST	ECM2	Pre-mRNA-splicing factor SLT11	11.81	3	3	3	5.83078e+06	10000000	8.79	2	2	2	942056	1.86953e+06	1	1	-1.31235	-0.696002	0.696002	-0.976879	0.398748
sp|P38243|YBS1_YEAST	P38243	YBS1_YEAST	YBR071W	Uncharacterized protein YBR071W	21.33	3	3	3	9721938	13100000	16.59	3	3	3	12100000	26900000	1	2	-0.465128	0.118878	-0.118878	-0.129655	-0.416132
sp|P38244|PFF1_YEAST	P38244	PFF1_YEAST	PFF1	Vacuolar membrane protease	13.11	8	8	8	32500000	62400000	7.58	5	5	5	6551241	15400000	2	4	-0.288114	-0.444222	0.444222	0.0473589	0.146968
sp|P38247|SLM4_YEAST	P38247	SLM4_YEAST	SLM4	Protein SLM4	41.36	4	4	4	15400000	39000000	35.8	3	3	3	232000000	258000000	3	5	-1.05401	0.0375886	-0.0375886	-0.718535	-0.334843
sp|P38248|ECM33_YEAST	P38248	ECM33_YEAST	ECM33	Cell wall protein ECM33	15.62	7	7	7	5400000000	6310000000	13.99	7	7	7	2240000000	2430000000	12	10	0.288137	0.0342424	-0.0342424	0.62361	-0.331496
sp|P38249|EIF3A_YEAST	P38249	EIF3A_YEAST	RPG1	Eukaryotic translation initiation factor 3 subunit A	67.12	81	81	81	16400000000	27800000000	63.28	76	76	76	9410000000	13200000000	104	88	-0.202126	-0.092712	0.092712	0.133347	-0.204542
sp|P38250|IST2_YEAST	P38250	IST2_YEAST	IST2	Increased sodium tolerance protein 2	40.27	33	33	33	3170000000	4080000000	31.18	26	26	26	655000000	1170000000	31	27	-0.279587	-0.410667	0.410667	0.055886	0.113413
sp|P38251|RFC5_YEAST	P38251	RFC5_YEAST	RFC5	Replication factor C subunit 5	45.48	12	12	12	214000000	267000000	56.5	14	14	14	181000000	242000000	12	12	-0.352639	-0.191268	0.191268	-0.0171659	-0.105986
sp|P38254|TTL_YEAST	P38254	TTL_YEAST	PBY1	Probable tubulin--tyrosine ligase PBY1	30.94	15	15	15	31900000	62400000	33.07	17	17	17	166000000	209000000	8	12	-0.627148	-0.301373	0.301373	-0.291675	0.00411914
sp|P38255|RXT2_YEAST	P38255	RXT2_YEAST	RXT2	Transcriptional regulatory protein RXT2	13.72	5	5	5	38600000	37100000	21.63	6	6	6	8290657	24300000	2	3	0.344441	-0.020664	0.020664	0.679915	-0.27659
sp|P38256|YBU6_YEAST	P38256	YBU6_YEAST	YBR096W	Probable thioesterase YBR096W	18.7	3	3	3	1.12039e+06	1.73568e+06	22.17	4	4	4	12700000	376000000	1	3	-0.0595328	-2.47718	2.47718	0.27594	2.17992
sp|P38260|FES1_YEAST	P38260	FES1_YEAST	FES1	Hsp70 nucleotide exchange factor FES1	71.03	14	14	14	93500000	114000000	56.9	12	12	12	71500000	137000000	10	10	-0.400212	-0.275282	0.275282	-0.0647383	-0.021972
sp|P38261|EXO84_YEAST	P38261	EXO84_YEAST	EXO84	Exocyst complex component EXO84	11.55	5	5	5	21900000	66500000	24.17	11	11	11	22100000	56100000	1	6	-0.545085	-0.0222671	0.0222671	-0.209612	-0.274987
sp|P38262|SIF2_YEAST	P38262	SIF2_YEAST	SIF2	SIR4-interacting protein SIF2	22.8	8	8	8	973000000	725000000	30.47	11	11	11	523000000	584000000	8	10	-0.381146	-0.246077	0.246077	-0.0456727	-0.0511772
sp|P38264|PHO88_YEAST	P38264	PHO88_YEAST	PHO88	SRP-independent targeting protein 3	59.04	16	16	16	4630000000	4860000000	59.04	15	15	15	2830000000	2930000000	18	18	-0.451669	-0.12848	0.12848	-0.116195	-0.168774
sp|P38266|AIM3_YEAST	P38266	AIM3_YEAST	AIM3	Altered inheritance of mitochondria protein 3	19.64	12	12	12	1120000000	1010000000	20.49	11	11	11	457000000	590000000	5	10	0.721502	-0.17076	0.17076	1.05697	-0.126494
sp|P38271|OPY1_YEAST	P38271	OPY1_YEAST	OPY1	Protein OPY1	13.72	4	4	4	158836	4206260	10.06	3	3	3	15500000	13300000	1	2	-0.118833	-0.171764	0.171764	0.21664	-0.12549
sp|P38272|SHE3_YEAST	P38272	SHE3_YEAST	SHE3	SWI5-dependent HO expression protein 3	41.88	16	16	16	1300000000	1340000000	54.35	16	16	16	104000000	115000000	12	12	-0.16045	-0.0110087	0.0110087	0.175023	-0.286245
sp|P38274|HSL7_YEAST	P38274	HSL7_YEAST	HSL7	Protein arginine N-methyltransferase HSL7	19.83	10	10	10	87800000	661000000	14.03	7	7	7	186000000	347000000	5	6	-1.31954	-0.189114	0.189114	-0.984068	-0.10814
sp|P38276|YBY7_YEAST	P38276	YBY7_YEAST	YBR137W	UPF0303 protein YBR137W	58.66	7	7	7	566000000	1130000000	31.28	4	4	4	231000000	288000000	6	4	-0.881602	-0.111856	0.111856	-0.546128	-0.185398
sp|P38281|APD1_YEAST	P38281	APD1_YEAST	APD1	Actin patches distal protein 1	58.23	16	16	16	2070000000	2850000000	70.57	16	16	16	1080000000	1390000000	15	20	-0.0907232	0.439195	-0.439195	0.24475	-0.736449
sp|P38286|MKAR_YEAST	P38286	MKAR_YEAST	IFA38	Very-long-chain 3-oxoacyl-CoA reductase	43.23	14	14	14	1240000000	1660000000	50.43	14	14	14	609000000	577000000	14	14	-0.136314	-0.0555306	0.0555306	0.199159	-0.241723
sp|P38288|TOS1_YEAST	P38288	TOS1_YEAST	TOS1	Probable circularly permuted 1,3-beta-glucanase TOS1	26.59	7	7	7	3970000000	5040000000	23.08	6	6	6	461000000	484000000	6	7	0.259426	0.340274	-0.340274	0.594899	-0.637528
sp|P38295|MCFS2_YEAST	P38295	MCFS2_YEAST	EHT1	Medium-chain fatty acid ethyl ester synthase/esterase 2	52.55	23	23	23	1630000000	1680000000	64.75	29	29	29	1650000000	2220000000	22	30	-0.10884	0.0367217	-0.0367217	0.226633	-0.333976
sp|P38297|FZO1_YEAST	P38297	FZO1_YEAST	FZO1	Mitofusin FZO1	8.65	4	4	4	717372	1.78141e+06	17.66	8	8	8	181000000	96400000	2	2	-1.33042	1.29205	-1.29205	-0.994949	-1.58931
sp|P38298|YPC1_YEAST	P38298	YPC1_YEAST	YPC1	Alkaline ceramidase YPC1	6.01	2	2	2	5727.07	18477.8	8.86	2	2	2	81300000	197000000	1	1	-1.40895	-0.550659	0.550659	-1.07347	0.253405
sp|P38304|MED8_YEAST	P38304	MED8_YEAST	MED8	Mediator of RNA polymerase II transcription subunit 8	23.32	3	3	3	54500000	84200000	25.11	4	4	4	43700000	98700000	4	2	-0.348391	-0.39921	0.39921	-0.0129176	0.101956
sp|P38310|FTH1_YEAST	P38310	FTH1_YEAST	FTH1	Iron transporter FTH1	8.82	2	2	2	147339	515509	13.98	4	4	4	11300000	7.23723e+06	1	1	-0.858813	-1.02984	1.02984	-0.52334	0.732584
sp|P38314|SDS24_YEAST	P38314	SDS24_YEAST	SDS24	Protein SDS24	38.71	14	14	14	1280000000	1220000000	45.73	17	17	17	656000000	950000000	13	20	-0.109829	-0.128371	0.128371	0.225645	-0.168883
sp|P38315|YBP1_YEAST	P38315	YBP1_YEAST	YBP1	YAP1-binding protein 1	20.33	10	10	10	105000000	142000000	15.43	7	7	7	226000000	204000000	6	3	-0.269505	0.00737874	-0.00737874	0.0659681	-0.304633
sp|P38321|YB75_YEAST	P38321	YB75_YEAST	YBR225W	Uncharacterized protein YBR225W	13.67	8	8	8	151613	294161	13.78	9	9	9	31100000	54300000	2	5	-0.370516	-0.504792	0.504792	-0.0350432	0.207538
sp|P38323|CLPX_YEAST	P38323	CLPX_YEAST	MCX1	ATP-dependent clpX-like chaperone, mitochondrial	32.31	14	14	14	375000000	679000000	33.65	16	16	16	152000000	182000000	11	13	-0.299795	-0.232317	0.232317	0.0356779	-0.064937
sp|P38325|OM14_YEAST	P38325	OM14_YEAST	OM14	Mitochondrial outer membrane protein OM14	39.55	4	4	4	2.16844e+06	2.29498e+06	32.84	2	2	2	1.19646e+06	496264	2	1	0.415344	-1.00108	1.00108	0.750817	0.703821
sp|P38326|SWC5_YEAST	P38326	SWC5_YEAST	SWC5	SWR1-complex protein 5	18.81	5	5	5	169294	561114	9.24	3	3	3	2.15216e+06	1.03147e+06	2	2	-0.302591	-0.194759	0.194759	0.0328826	-0.102495
sp|P38328|ARPC1_YEAST	P38328	ARPC1_YEAST	ARC40	Actin-related protein 2/3 complex subunit 1	73.7	19	19	19	1350000000	1320000000	70.31	23	23	23	1070000000	1530000000	17	26	-0.304321	-0.15976	0.15976	0.0311525	-0.137494
sp|P38330|RMD9L_YEAST	P38330	RMD9L_YEAST	YBR238C	RNA-binding protein RMD9-like, mitochondrial	4.79	3	3	3	127238	7975990	8.76	6	6	6	1.72608e+06	3.21671e+06	1	3	0.0413797	-0.821111	0.821111	0.376853	0.523857
sp|P38331|YB92_YEAST	P38331	YB92_YEAST	YBR242W	5'-deoxynucleotidase YBR242W	15.13	2	2	2	9593667	13900000	28.57	4	4	4	835715	2255799	2	1	-0.751208	-1.14773	1.14773	-0.415735	0.850472
sp|P38332|DPH7_YEAST	P38332	DPH7_YEAST	RRT2	Diphthine methyltransferase	26.1	6	6	6	546000000	1500000000	21.19	5	5	5	145000000	234000000	7	5	-0.822832	-0.55337	0.55337	-0.487358	0.256116
sp|P38333|ENP1_YEAST	P38333	ENP1_YEAST	ENP1	Essential nuclear protein 1	39.75	16	16	16	742000000	1190000000	44.31	18	18	18	523000000	660000000	19	21	-0.322778	-0.00322808	0.00322808	0.0126949	-0.294026
sp|P38339|RGD1_YEAST	P38339	RGD1_YEAST	RGD1	RHO GTPase-activating protein RGD1	22.82	10	10	10	312000000	515000000	16.37	8	8	8	288000000	453000000	5	6	-0.483031	-0.577998	0.577998	-0.147558	0.280744
sp|P38340|NTM1_YEAST	P38340	NTM1_YEAST	TAE1	Alpha N-terminal protein methyltransferase 1	28.88	4	4	4	80100000	110000000	21.98	5	5	5	95300000	134000000	5	5	-0.291155	-0.281929	0.281929	0.0443181	-0.0153247
sp|P38341|MIC12_YEAST	P38341	MIC12_YEAST	MIC12	MICOS complex subunit MIC12	18.87	2	2	2	394000000	659000000	18.87	2	2	2	104000000	33400000	1	2	-0.0952639	1.59563	-1.59563	0.240209	-1.89288
sp|P38342|KDSR_YEAST	P38342	KDSR_YEAST	TSC10	3-ketodihydrosphingosine reductase TSC10	27.5	7	7	7	40400000	59100000	20.31	7	7	7	50900000	96100000	6	6	-0.197629	-0.470945	0.470945	0.137844	0.173691
sp|P38344|REI1_YEAST	P38344	REI1_YEAST	REI1	Cytoplasmic 60S subunit biogenesis factor REI1	30.53	9	9	9	1070000000	752000000	30.03	9	9	9	269000000	321000000	10	8	-0.415401	-0.437025	0.437025	-0.0799278	0.139771
sp|P38345|SDHF4_YEAST	P38345	SDHF4_YEAST	SDH8	Succinate dehydrogenase assembly factor 4, mitochondrial	51.45	6	6	6	839000000	800000000	52.9	7	7	7	106000000	144000000	7	8	0.0152976	-0.314205	0.314205	0.350771	0.0169514
sp|P38348|HSM3_YEAST	P38348	HSM3_YEAST	HSM3	DNA mismatch repair protein HSM3	16.88	8	8	8	18300000	34300000	6.67	3	3	3	10600000	1.37799e+06	6	2	-0.531857	-0.358789	0.358789	-0.196384	0.0615348
sp|P38349|UBX7_YEAST	P38349	UBX7_YEAST	UBX7	UBX domain-containing protein 7	41.51	13	13	13	1690000000	1490000000	37.84	13	13	13	294000000	364000000	10	11	-0.177573	-0.550305	0.550305	0.1579	0.253051
sp|P38351|PAF1_YEAST	P38351	PAF1_YEAST	PAF1	RNA polymerase II-associated protein 1	50.79	19	19	19	1080000000	1610000000	56.4	20	20	20	833000000	1240000000	20	21	-0.242294	-0.353282	0.353282	0.0931793	0.056028
sp|P38353|SSH1_YEAST	P38353	SSH1_YEAST	SSH1	Sec sixty-one protein homolog	20	9	9	9	207000000	290000000	21.43	10	10	10	178000000	243000000	9	10	-0.321275	-0.293009	0.293009	0.0141985	-0.00424497
sp|P38355|YB8B_YEAST	P38355	YB8B_YEAST	YBR287W	Uncharacterized transporter YBR287W	10.77	2	2	2	8092025	26900000	14.99	4	4	4	5148075	10500000	3	3	-2.21618	-0.314012	0.314012	-1.8807	0.0167583
sp|P38426|TPS3_YEAST	P38426	TPS3_YEAST	TPS3	Trehalose synthase complex regulatory subunit TPS3	43.83	38	37	37	4440000000	6000000000	41.18	38	37	37	1430000000	2190000000	42	44	-0.150821	-0.230588	0.230588	0.184653	-0.0666659
sp|P38427|TSL1_YEAST	P38427	TSL1_YEAST	TSL1	Trehalose synthase complex regulatory subunit TSL1	57.92	55	54	55	33000000000	34900000000	55.37	52	51	52	21000000000	25200000000	84	84	0.0425941	-0.208642	0.208642	0.378067	-0.0886117
sp|P38428|CUE1_YEAST	P38428	CUE1_YEAST	CUE1	Coupling of ubiquitin conjugation to ER degradation protein 1	61.08	8	8	8	48500000	73900000	60.59	8	8	8	149000000	199000000	4	8	-1.20208	-0.528412	0.528412	-0.866607	0.231158
sp|P38429|SAP30_YEAST	P38429	SAP30_YEAST	SAP30	Transcriptional regulatory protein SAP30	19.9	3	3	3	115000000	22800000	14.93	2	2	2	225000000	235000000	2	2	-0.147403	-0.0249278	0.0249278	0.18807	-0.272326
sp|P38430|YM8C_YEAST	P38430	YM8C_YEAST	YMR262W	Uncharacterized deoxyribonuclease YMR262W	13.74	2	2	2	15300000	13900000	18.53	3	3	3	20400000	46300000	2	1	0.325603	-0.585151	0.585151	0.661076	0.287897
sp|P38431|IF5_YEAST	P38431	IF5_YEAST	TIF5	Eukaryotic translation initiation factor 5	60.99	25	25	25	4210000000	6660000000	67.65	28	28	28	2890000000	4040000000	35	38	-0.269827	-0.414126	0.414126	0.0656464	0.116872
sp|P38439|LEO1_YEAST	P38439	LEO1_YEAST	LEO1	RNA polymerase-associated protein LEO1	47.2	14	14	14	604000000	755000000	54.96	21	21	21	540000000	1390000000	11	15	-0.0671547	-0.619148	0.619148	0.268319	0.321894
sp|P38523|GRPE_YEAST	P38523	GRPE_YEAST	MGE1	GrpE protein homolog, mitochondrial	48.25	14	14	14	4970000000	6060000000	44.74	14	14	14	1760000000	2080000000	21	18	-0.0779818	-0.0586054	0.0586054	0.257491	-0.238649
sp|P38555|YPT31_YEAST	P38555	YPT31_YEAST	YPT31	GTP-binding protein YPT31/YPT8	74.44	16	8	16	403000000	520000000	84.3	16	9	16	851000000	1390000000	16	17	-0.107848	-0.0359279	0.0359279	0.227625	-0.261326
sp|P38590|MSG5_YEAST	P38590	MSG5_YEAST	MSG5	Tyrosine-protein phosphatase MSG5	5.32	2	2	2	247000000	291000000	9.82	4	4	4	23100000	73500000	1	3	-0.0263522	0.0345159	-0.0345159	0.309121	-0.33177
sp|P38604|ERG7_YEAST	P38604	ERG7_YEAST	ERG7	Lanosterol synthase ERG7	10.4	5	5	5	22100000	171000000	12.18	5	5	5	19100000	20300000	4	1	-1.63791	0.25268	-0.25268	-1.30243	-0.549934
sp|P38615|RIM11_YEAST	P38615	RIM11_YEAST	RIM11	Serine/threonine-protein kinase RIM11/MSD1	23.51	6	5	5	16300000	23200000	27.57	7	7	7	105000000	150000000	5	5	-1.3482	-0.849791	0.849791	-1.01272	0.552537
sp|P38616|YGP1_YEAST	P38616	YGP1_YEAST	YGP1	Protein YGP1	28.25	10	10	10	988000000	1580000000	28.25	9	9	9	587000000	618000000	10	15	-0.47264	0.128333	-0.128333	-0.137167	-0.425587
sp|P38620|KPR2_YEAST	P38620	KPR2_YEAST	PRS2	Ribose-phosphate pyrophosphokinase 2	50.63	13	8	8	896000000	619000000	39.94	13	10	10	163000000	165000000	9	10	-0.133355	0.00288754	-0.00288754	0.202118	-0.300142
sp|P38623|RCK2_YEAST	P38623	RCK2_YEAST	RCK2	Serine/threonine-protein kinase RCK2	27.87	12	12	12	1590000000	2900000000	29.51	14	14	14	448000000	530000000	9	14	-0.247402	-0.267231	0.267231	0.0880709	-0.0300229
sp|P38624|PSB1_YEAST	P38624	PSB1_YEAST	PRE3	Proteasome subunit beta type-1	77.67	15	15	15	1540000000	1350000000	75.81	15	15	15	827000000	1030000000	13	16	-0.0009	-0.0497954	0.0497954	0.334573	-0.247459
sp|P38625|GUAA_YEAST	P38625	GUAA_YEAST	GUA1	GMP synthase [glutamine-hydrolyzing]	74.29	41	41	41	21000000000	28200000000	71.62	40	40	40	11600000000	10700000000	65	58	-0.283122	-0.224345	0.224345	0.0523516	-0.0729091
sp|P38626|NCB5R_YEAST	P38626	NCB5R_YEAST	CBR1	NADH-cytochrome b5 reductase 1	77.46	19	19	19	1230000000	1610000000	75	16	16	16	1330000000	1830000000	28	21	-0.114752	-0.197525	0.197525	0.220722	-0.0997289
sp|P38627|URA8_YEAST	P38627	URA8_YEAST	URA8	CTP synthase 2	51.9	25	18	18	1990000000	3010000000	59.17	28	23	23	1380000000	2310000000	22	33	-0.390571	-0.394004	0.394004	-0.0550977	0.09675
sp|P38628|AGM1_YEAST	P38628	AGM1_YEAST	PCM1	Phosphoacetylglucosamine mutase	46.5	20	20	20	1480000000	1650000000	52.24	28	28	28	1130000000	1080000000	24	26	-0.00430449	-0.228587	0.228587	0.331169	-0.0686668
sp|P38629|RFC3_YEAST	P38629	RFC3_YEAST	RFC3	Replication factor C subunit 3	55.29	15	15	15	499000000	1780000000	54.12	15	15	15	271000000	569000000	13	15	-0.340409	-0.125638	0.125638	-0.00493585	-0.171616
sp|P38630|RFC1_YEAST	P38630	RFC1_YEAST	RFC1	Replication factor C subunit 1	15.1	11	11	11	1180000000	1590000000	21.25	14	14	14	326000000	442000000	7	13	-0.242644	-0.713803	0.713803	0.0928296	0.416549
sp|P38631|FKS1_YEAST	P38631	FKS1_YEAST	FKS1	1,3-beta-glucan synthase component FKS1	36.99	66	33	66	10100000000	14200000000	35.39	59	30	59	5630000000	6530000000	85	87	-0.210621	-0.284047	0.284047	0.124853	-0.0132071
sp|P38636|ATX1_YEAST	P38636	ATX1_YEAST	ATX1	Copper chaperone ATX1	50.68	5	5	5	40000000	39500000	73.97	5	4	5	7822035	24700000	3	3	-0.262397	-0.110211	0.110211	0.0730764	-0.187043
sp|P38682|GLO3_YEAST	P38682	GLO3_YEAST	GLO3	ADP-ribosylation factor GTPase-activating protein GLO3	65.52	22	22	22	5040000000	6370000000	68.76	25	25	25	2870000000	3660000000	22	30	-0.196043	-0.148787	0.148787	0.13943	-0.148467
sp|P38687|SRP68_YEAST	P38687	SRP68_YEAST	SRP68	Signal recognition particle subunit SRP68	40.07	22	22	22	935000000	1250000000	37.9	20	20	20	425000000	494000000	25	15	-0.258985	-0.0515353	0.0515353	0.0764881	-0.245719
sp|P38688|SRP72_YEAST	P38688	SRP72_YEAST	SRP72	Signal recognition particle subunit SRP72	40	20	20	20	676000000	2010000000	38.91	23	23	23	1020000000	1580000000	15	19	-0.460089	-0.241118	0.241118	-0.124616	-0.0561359
sp|P38689|KPR3_YEAST	P38689	KPR3_YEAST	PRS3	Ribose-phosphate pyrophosphokinase 3	50.31	19	17	19	2540000000	4170000000	49.06	17	15	17	728000000	644000000	24	13	-0.359936	0.110737	-0.110737	-0.0244627	-0.407991
sp|P38690|YHJ3_YEAST	P38690	YHJ3_YEAST	YHR033W	Uncharacterized protein YHR033W	24.82	8	8	8	135000000	121000000	43.74	13	13	13	187000000	301000000	7	10	0.326473	-0.0564933	0.0564933	0.661946	-0.240761
sp|P38691|KSP1_YEAST	P38691	KSP1_YEAST	KSP1	Serine/threonine-protein kinase KSP1	7.77	5	5	5	4.15596e+06	15700000	15.26	8	8	8	19500000	82000000	2	2	-0.0715632	-0.760574	0.760574	0.26391	0.46332
sp|P38692|KIC1_YEAST	P38692	KIC1_YEAST	KIC1	Serine/threonine-protein kinase KIC1	17.04	9	9	9	136000000	1.55527e+06	19.26	11	11	11	95400000	121000000	3	5	-1.03635	-0.244422	0.244422	-0.700878	-0.0528324
sp|P38694|MSC7_YEAST	P38694	MSC7_YEAST	MSC7	Putative aldehyde dehydrogenase-like protein YHR039C	27.8	11	11	11	752000000	541000000	32.45	14	14	14	164000000	252000000	7	11	-0.583339	-0.411514	0.411514	-0.247866	0.11426
sp|P38695|HXT5_YEAST	P38695	HXT5_YEAST	HXT5	Probable glucose transporter HXT5	28.04	11	8	9	427000000	700000000	30.07	14	9	12	185000000	146000000	6	11	-0.0617538	0.285149	-0.285149	0.273719	-0.582403
sp|P38697|IMDH2_YEAST	P38697	IMDH2_YEAST	IMD2	Inosine-5'-monophosphate dehydrogenase 2	57.17	26	10	10	606000000	943000000	63.67	28	12	12	427000000	636000000	13	15	0.412961	-0.291677	0.291677	0.748434	-0.00557722
sp|P38698|PPX1_YEAST	P38698	PPX1_YEAST	PPX1	Polyphosphatase	39.55	13	13	13	1990000000	2660000000	38.79	13	13	13	458000000	605000000	16	10	-0.168438	-0.0114533	0.0114533	0.167035	-0.285801
sp|P38701|RS20_YEAST	P38701	RS20_YEAST	RPS20	Small ribosomal subunit protein uS10	76.03	21	21	21	30900000000	40800000000	76.03	21	21	21	31500000000	42700000000	33	33	-0.248103	-0.167782	0.167782	0.08737	-0.129472
sp|P38703|LAG1_YEAST	P38703	LAG1_YEAST	LAG1	Ceramide synthase LAG1	5.84	2	2	2	13200000	30900000	5.84	2	2	2	17400000	32000000	2	2	-1.10571	-0.61935	0.61935	-0.770239	0.322096
sp|P38705|SYSM_YEAST	P38705	SYSM_YEAST	DIA4	Serine--tRNA ligase, mitochondrial	11.88	3	3	3	1016889	1.59283e+06	25.11	7	7	7	6.29181e+06	7.61537e+06	1	2	-0.11911	-0.513065	0.513065	0.216363	0.215811
sp|P38707|SYNC_YEAST	P38707	SYNC_YEAST	DED81	Asparagine--tRNA ligase, cytoplasmic	63.18	36	36	36	12200000000	15900000000	61.91	39	39	39	3800000000	4630000000	55	73	-0.178322	-0.220716	0.220716	0.157151	-0.0765378
sp|P38708|YHI0_YEAST	P38708	YHI0_YEAST	YHR020W	Putative proline--tRNA ligase YHR020W	73.84	52	52	52	33000000000	44600000000	77.03	57	57	57	36100000000	43800000000	76	95	-0.248217	-0.223011	0.223011	0.0872561	-0.0742425
sp|P38710|INM1_YEAST	P38710	INM1_YEAST	INM1	Inositol monophosphatase 1	39.32	10	10	10	150000000	113000000	36.27	10	10	10	90800000	86100000	7	5	0.276004	-0.0318788	0.0318788	0.611477	-0.265375
sp|P38711|RS27B_YEAST	P38711	RS27B_YEAST	RPS27B	Small ribosomal subunit protein eS27B	95.12	9	1	9	28200000000	35200000000	95.12	10	1	10	7410000000	9030000000	17	16	-0.173199	-0.0333634	0.0333634	0.162274	-0.263891
sp|P38712|RRP3_YEAST	P38712	RRP3_YEAST	RRP3	ATP-dependent rRNA helicase RRP3	41.92	16	16	16	310000000	435000000	40.52	15	15	15	568000000	632000000	15	14	-0.284448	-0.0414844	0.0414844	0.0510255	-0.25577
sp|P38713|OSH3_YEAST	P38713	OSH3_YEAST	OSH3	Oxysterol-binding protein homolog 3	18.07	12	12	12	859000000	1140000000	31.63	18	18	18	334000000	423000000	8	14	-0.514562	-0.0752613	0.0752613	-0.179088	-0.221993
sp|P38715|GRE3_YEAST	P38715	GRE3_YEAST	GRE3	NADPH-dependent aldose reductase GRE3	59.94	31	31	31	11600000000	14600000000	71.87	35	35	35	9270000000	9700000000	41	48	0.0951797	-0.195177	0.195177	0.430653	-0.102077
sp|P38716|YHR2_YEAST	P38716	YHR2_YEAST	YHR112C	Uncharacterized trans-sulfuration enzyme YHR112C	36.24	10	10	10	138000000	384000000	42.33	10	10	10	169000000	223000000	7	6	0.0700298	-1.37401	1.37401	0.405503	1.07676
sp|P38719|DBP8_YEAST	P38719	DBP8_YEAST	DBP8	ATP-dependent RNA helicase DBP8	18.79	7	7	7	447000000	257000000	17.63	6	6	6	336000000	348000000	6	5	-0.0166858	-0.0152837	0.0152837	0.318787	-0.28197
sp|P38720|6PGD1_YEAST	P38720	6PGD1_YEAST	GND1	6-phosphogluconate dehydrogenase, decarboxylating 1	85.28	46	35	46	23800000000	32100000000	84.87	46	35	46	17700000000	20400000000	74	70	-0.213633	-0.151642	0.151642	0.12184	-0.145612
sp|P38723|COS8_YEAST	P38723	COS8_YEAST	COS8	Protein COS8	9.97	3	1	3	16500000	321000000	14.7	5	2	5	8138067	67400000	3	4	-1.27601	-0.771535	0.771535	-0.940539	0.474281
sp|P38732|EFM1_YEAST	P38732	EFM1_YEAST	EFM1	Protein-lysine N-methyltransferase EFM1	18.29	8	8	8	125000000	120000000	13.68	6	6	6	314000000	279000000	4	4	-0.359064	0.442699	-0.442699	-0.0235906	-0.739953
sp|P38736|GOSR1_YEAST	P38736	GOSR1_YEAST	GOS1	Golgi SNAP receptor complex member 1	59.19	10	10	10	124000000	169000000	54.71	9	9	9	254000000	437000000	8	9	-0.259345	-0.247463	0.247463	0.0761282	-0.0497912
sp|P38737|ECM29_YEAST	P38737	ECM29_YEAST	ECM29	Proteasome component ECM29	24.79	33	33	33	261000000	631000000	27.36	38	38	38	411000000	582000000	25	31	-0.487027	-0.288788	0.288788	-0.151554	-0.00846608
sp|P38738|OCA5_YEAST	P38738	OCA5_YEAST	OCA5	Oxidant-induced cell-cycle arrest protein 5	9.28	4	4	4	8475271	202000000	7.95	3	3	3	123547	2.12809e+06	2	3	-0.163768	-1.35211	1.35211	0.171705	1.05486
sp|P38742|NPR3_YEAST	P38742	NPR3_YEAST	NPR3	Nitrogen permease regulator 3	1.92	2	2	2	1.86762e+06	4361228	8.9	5	5	5	1.34247e+06	110000000	1	1	-0.940964	0.0522267	-0.0522267	-0.605491	-0.349481
sp|P38747|OTU2_YEAST	P38747	OTU2_YEAST	OTU2	OTU domain-containing protein 2	45.93	10	10	10	9643079	69900000	44.63	15	15	15	247000000	229000000	3	10	-1.12118	-0.691601	0.691601	-0.785703	0.394347
sp|P38749|YAP3_YEAST	P38749	YAP3_YEAST	YAP3	AP-1-like transcription factor YAP3	24.85	8	8	8	801000000	770000000	28.79	8	8	8	278000000	337000000	6	6	-0.493558	-0.687397	0.687397	-0.158084	0.390143
sp|P38753|HSE1_YEAST	P38753	HSE1_YEAST	HSE1	Class E vacuolar protein-sorting machinery protein HSE1	39.6	10	10	10	552000000	1410000000	28.76	11	11	11	202000000	547000000	5	7	-0.628016	-0.564816	0.564816	-0.292543	0.267562
sp|P38754|RL14B_YEAST	P38754	RL14B_YEAST	RPL14B	Large ribosomal subunit protein eL14B	62.32	14	2	14	13600000000	16900000000	62.32	14	2	14	11000000000	12800000000	21	24	-0.119265	-0.0737226	0.0737226	0.216208	-0.223531
sp|P38755|OSH7_YEAST	P38755	OSH7_YEAST	OSH7	Oxysterol-binding protein homolog 7	48.05	19	17	19	2490000000	2720000000	42.33	15	14	15	1240000000	1170000000	20	18	-0.348167	-0.425658	0.425658	-0.0126935	0.128404
sp|P38756|TCD1_YEAST	P38756	TCD1_YEAST	TCD1	tRNA threonylcarbamoyladenosine dehydratase 1	30.54	11	11	11	23700000	49600000	29.84	8	8	8	72400000	123000000	5	6	-0.555697	-0.451665	0.451665	-0.220224	0.154411
sp|P38758|TDA3_YEAST	P38758	TDA3_YEAST	TDA3	Putative oxidoreductase TDA3	42.83	14	14	14	803000000	723000000	41.87	14	14	14	452000000	662000000	14	14	-0.293458	-0.299955	0.299955	0.0420152	0.0027006
sp|P38759|VPS29_YEAST	P38759	VPS29_YEAST	VPS29	Vacuolar protein sorting-associated protein 29	31.91	7	7	7	68000000	99800000	28.01	7	7	7	19300000	28600000	8	3	-0.592037	-0.535219	0.535219	-0.256564	0.237965
sp|P38764|RPN1_YEAST	P38764	RPN1_YEAST	RPN1	26S proteasome regulatory subunit RPN1	45.92	42	42	42	4510000000	6820000000	54.78	43	43	43	2920000000	3560000000	50	55	-0.357836	-0.269855	0.269855	-0.0223629	-0.0273988
sp|P38765|YHI9_YEAST	P38765	YHI9_YEAST	YHI9	Uncharacterized isomerase YHI9	55.78	13	13	13	314000000	471000000	55.44	12	12	12	286000000	380000000	14	16	-0.249484	-0.271019	0.271019	0.0859897	-0.0262346
sp|P38768|PIH1_YEAST	P38768	PIH1_YEAST	PIH1	Protein interacting with Hsp90 1	47.38	10	10	10	1890000000	1140000000	30.23	6	6	6	157000000	275000000	5	8	-0.549092	-1.07792	1.07792	-0.213619	0.780668
sp|P38771|RRF1_YEAST	P38771	RRF1_YEAST	RRF1	Ribosome-recycling factor, mitochondrial	11.3	3	3	3	382000000	361000000	12.17	2	2	2	15600000	35700000	2	2	0.682433	-0.379039	0.379039	1.01791	0.0817854
sp|P38772|BCD1_YEAST	P38772	BCD1_YEAST	BCD1	Box C/D snoRNA protein 1	22.68	5	5	5	151000000	247000000	25.96	6	6	6	39900000	157000000	3	3	-0.454844	-0.0849014	0.0849014	-0.119371	-0.212353
sp|P38773|DOG2_YEAST	P38773	DOG2_YEAST	DOG2	2-deoxyglucose-6-phosphate phosphatase 2	30.49	7	2	7	145000000	197000000	24.39	5	2	5	148000000	118000000	7	6	-0.411003	-0.169002	0.169002	-0.0755298	-0.128252
sp|P38775|YHK5_YEAST	P38775	YHK5_YEAST	YHR045W	Putative uncharacterized protein YHR045W	8.57	4	4	4	201000000	300000000	17.5	6	6	6	36000000	315592	3	1	-0.379798	-0.465461	0.465461	-0.0443246	0.168207
sp|P38777|FSH1_YEAST	P38777	FSH1_YEAST	FSH1	Family of serine hydrolases 1	81.48	14	14	14	1420000000	3090000000	77.78	15	15	15	1410000000	1870000000	17	12	-0.801973	-0.460726	0.460726	-0.4665	0.163472
sp|P38778|SMF2_YEAST	P38778	SMF2_YEAST	SMF2	Manganese transporter SMF2	3.46	2	2	2	831733	282720	6.56	2	2	2	913407	1.4611e+06	1	1	2.52964	-0.72959	0.72959	2.86511	0.432336
sp|P38779|CIC1_YEAST	P38779	CIC1_YEAST	CIC1	Proteasome-interacting protein CIC1	41.22	13	13	13	2890000000	2180000000	44.68	16	16	16	747000000	900000000	16	17	-0.380548	-0.172066	0.172066	-0.0450752	-0.125188
sp|P38781|RSC30_YEAST	P38781	RSC30_YEAST	RSC30	Chromatin structure-remodeling complex protein RSC30	15.4	9	7	9	35900000	60600000	12.91	9	8	9	9251226	40200000	7	5	-0.376742	-0.829923	0.829923	-0.0412688	0.532669
sp|P38784|VMA22_YEAST	P38784	VMA22_YEAST	VMA22	Vacuolar ATPase assembly protein VMA22	33.7	4	4	4	518000000	640000000	31.49	4	4	4	26500000	33800000	5	3	-0.0879195	0.0301761	-0.0301761	0.247554	-0.32743
sp|P38786|RPP1_YEAST	P38786	RPP1_YEAST	RPP1	Ribonuclease P/MRP protein subunit RPP1	19.45	3	3	3	280000000	402000000	12.63	3	3	3	145000000	71700000	2	1	-0.228417	-0.0890624	0.0890624	0.107056	-0.208192
sp|P38787|PANE_YEAST	P38787	PANE_YEAST	PAN5	2-dehydropantoate 2-reductase	51.98	18	18	18	397000000	372000000	45.65	16	16	16	644000000	904000000	15	19	-0.256589	-0.107508	0.107508	0.0788847	-0.189746
sp|P38788|SSZ1_YEAST	P38788	SSZ1_YEAST	SSZ1	Ribosome-associated complex subunit SSZ1	83.83	42	42	42	15700000000	20900000000	85.5	39	39	39	6130000000	6310000000	59	59	-0.132456	-0.120871	0.120871	0.203017	-0.176383
sp|P38789|SSF1_YEAST	P38789	SSF1_YEAST	SSF1	Ribosome biogenesis protein SSF1	43.93	16	7	16	1100000000	1460000000	37.53	15	7	15	1360000000	1700000000	15	13	-0.333705	-0.0825838	0.0825838	0.00176794	-0.21467
sp|P38791|DHYS_YEAST	P38791	DHYS_YEAST	DYS1	Deoxyhypusine synthase	83.46	27	27	27	3810000000	5290000000	78.29	26	26	26	1890000000	2460000000	37	43	-0.0186338	-0.0340843	0.0340843	0.316839	-0.26317
sp|P38792|RRP4_YEAST	P38792	RRP4_YEAST	RRP4	Exosome complex component RRP4	53.2	14	14	14	79600000	136000000	55.15	14	14	14	170000000	293000000	10	10	-0.56147	-0.338629	0.338629	-0.225996	0.0413753
sp|P38793|TRM5_YEAST	P38793	TRM5_YEAST	TRM5	tRNA (guanine(37)-N1)-methyltransferase	35.87	13	13	13	909000000	1720000000	32.67	12	12	12	431000000	597000000	9	14	-1.25382	-0.0879693	0.0879693	-0.918347	-0.209285
sp|P38795|NADE_YEAST	P38795	NADE_YEAST	QNS1	Glutamine-dependent NAD(+) synthetase	33.61	18	18	18	1580000000	2300000000	34.03	20	20	20	1120000000	833000000	19	25	-0.392727	0.00810424	-0.00810424	-0.0572539	-0.305358
sp|P38797|PP2C7_YEAST	P38797	PP2C7_YEAST	PTC7	Protein phosphatase 2C homolog 7, mitochondrial	39.94	12	12	12	130000000	141000000	27.99	6	6	6	6.26548e+06	11300000	7	4	0.0106267	-0.28619	0.28619	0.3461	-0.0110641
sp|P38798|NMD2_YEAST	P38798	NMD2_YEAST	NMD2	Nonsense-mediated mRNA decay protein 2	9.37	7	7	7	702000000	1090000000	12.95	10	10	10	154000000	310000000	5	5	0.331602	-0.650078	0.650078	0.667075	0.352824
sp|P38801|LRP1_YEAST	P38801	LRP1_YEAST	LRP1	Exosome complex protein LRP1	26.63	5	5	5	580000000	389000000	36.41	5	5	5	77400000	103000000	2	4	0.144131	-0.187751	0.187751	0.479604	-0.109503
sp|P38804|SDO1L_YEAST	P38804	SDO1L_YEAST	RTC3	Restriction of telomere capping protein 3	83.78	11	11	11	3610000000	3870000000	89.19	9	9	9	3410000000	3880000000	17	13	-0.0335302	-0.105383	0.105383	0.301943	-0.191871
sp|P38805|RPF1_YEAST	P38805	RPF1_YEAST	RPF1	Ribosome production factor 1	29.15	7	7	7	254000000	305000000	35.93	8	8	8	169000000	179000000	8	9	-0.0617977	-0.130987	0.130987	0.273676	-0.166267
sp|P38809|YHP7_YEAST	P38809	YHP7_YEAST	YHR097C	Uncharacterized protein YHR097C	46.72	18	17	17	2240000000	2040000000	64.48	18	18	18	374000000	546000000	15	14	-0.155159	-0.274255	0.274255	0.180314	-0.0229989
sp|P38810|SFB3_YEAST	P38810	SFB3_YEAST	SFB3	SED5-binding protein 3	39.94	22	22	22	2050000000	2850000000	48.98	27	27	27	725000000	1030000000	17	20	-0.450671	-0.0864543	0.0864543	-0.115198	-0.2108
sp|P38811|TRA1_YEAST	P38811	TRA1_YEAST	TRA1	Transcription-associated protein 1	10.74	27	27	27	476000000	941000000	8.49	22	22	22	165000000	541000000	14	12	-0.727627	-0.647008	0.647008	-0.392154	0.349754
sp|P38813|BIG1_YEAST	P38813	BIG1_YEAST	BIG1	Protein BIG1	7.76	2	2	2	20500000	41700000	11.04	4	4	4	19700000	29600000	1	3	-0.612802	-0.026955	0.026955	-0.277329	-0.270299
sp|P38814|SBE22_YEAST	P38814	SBE22_YEAST	SBE22	Protein SBE22	5.75	3	3	3	291000000	246000000	11.97	7	7	7	16400000	22400000	3	3	0.217484	0.0771334	-0.0771334	0.552957	-0.374387
sp|P38816|TRXB2_YEAST	P38816	TRXB2_YEAST	TRR2	Thioredoxin reductase 2, mitochondrial	46.2	8	6	6	35600000	39500000	48.83	9	7	7	9776512	3.10082e+06	4	2	0.03508	-0.211123	0.211123	0.370553	-0.0861308
sp|P38817|GGA2_YEAST	P38817	GGA2_YEAST	GGA2	ADP-ribosylation factor-binding protein GGA2	34.53	19	19	19	3530000000	4900000000	35.04	17	17	17	1760000000	1700000000	21	26	-0.529969	-0.193444	0.193444	-0.194496	-0.10381
sp|P38819|ERP5_YEAST	P38819	ERP5_YEAST	ERP5	Protein ERP5	17.45	3	3	3	427000000	791000000	16.98	3	3	3	80300000	98200000	3	3	-0.157301	-1.00971	1.00971	0.178173	0.712458
sp|P38820|UBA4_YEAST	P38820	UBA4_YEAST	UBA4	Adenylyltransferase and sulfurtransferase UBA4	37.73	10	10	10	60100000	104000000	30.23	9	9	9	98200000	101000000	7	7	-1.19523	-0.272177	0.272177	-0.859757	-0.0250768
sp|P38821|DNPEP_YEAST	P38821	DNPEP_YEAST	APE4	Aspartyl aminopeptidase 4	63.88	24	24	24	1980000000	4050000000	63.06	24	24	24	1810000000	2540000000	23	27	-0.357927	-0.311809	0.311809	-0.0224535	0.0145547
sp|P38822|BZZ1_YEAST	P38822	BZZ1_YEAST	BZZ1	Protein BZZ1	32.23	18	18	18	428000000	605000000	30.49	16	16	16	491000000	815000000	14	15	-0.228969	-0.320572	0.320572	0.106504	0.0233177
sp|P38823|DMA1_YEAST	P38823	DMA1_YEAST	DMA1	E3 ubiquitin-protein ligase DMA1	23.56	6	4	4	28900000	25200000	14.66	4	3	3	639847	8026842	2	3	0.165341	-0.580966	0.580966	0.500814	0.283712
sp|P38824|COX23_YEAST	P38824	COX23_YEAST	COX23	Cytochrome c oxidase-assembly factor COX23, mitochondrial	22.52	2	2	2	143851	243240	23.84	3	3	3	1.23034e+06	1.45246e+06	1	1	-0.476823	0.225401	-0.225401	-0.14135	-0.522655
sp|P38825|TOM71_YEAST	P38825	TOM71_YEAST	TOM71	Protein TOM71	29.89	12	12	12	2010000000	3090000000	31.77	16	16	16	331000000	425000000	11	11	-0.182543	-0.458619	0.458619	0.152931	0.161365
sp|P38827|SET1_YEAST	P38827	SET1_YEAST	SET1	Histone-lysine N-methyltransferase, H3 lysine-4 specific	6.11	5	5	5	46100000	172000000	14.72	9	9	9	209000000	346000000	2	4	-0.193342	-0.678922	0.678922	0.142131	0.381668
sp|P38828|LSM12_YEAST	P38828	LSM12_YEAST	LSM12	Protein LSM12	57.75	11	11	11	968000000	943000000	59.89	11	11	11	405000000	555000000	10	11	0.0276209	-0.2641	0.2641	0.363094	-0.0331537
sp|P38829|YHS2_YEAST	P38829	YHS2_YEAST	YHR122W	MIP18 family protein YHR122W	29	5	5	5	249000000	440000000	32.03	6	6	6	96700000	114000000	5	7	-0.52335	-0.467042	0.467042	-0.187877	0.169788
sp|P38833|YHS7_YEAST	P38833	YHS7_YEAST	YHR127W	Uncharacterized protein YHR127W	37.45	9	9	9	347000000	306000000	14.4	3	3	3	36800000	24000000	5	2	0.16969	0.430594	-0.430594	0.505163	-0.727848
sp|P38836|ECM14_YEAST	P38836	ECM14_YEAST	ECM14	Inactive metallocarboxypeptidase ECM14	32.33	11	11	11	2340000000	2190000000	28.84	11	11	11	632000000	930000000	10	13	-0.305994	-0.523181	0.523181	0.0294795	0.225927
sp|P38837|NSG1_YEAST	P38837	NSG1_YEAST	NSG1	Protein NSG1	27.84	4	4	4	15600000	101000000	25.09	5	5	5	21900000	38100000	3	4	-1.15969	-0.652141	0.652141	-0.824218	0.354887
sp|P38840|ARO9_YEAST	P38840	ARO9_YEAST	ARO9	Aromatic amino acid aminotransferase 2	60.62	27	27	27	3330000000	4980000000	65.3	32	32	32	1450000000	1550000000	30	36	-0.518175	-0.229772	0.229772	-0.182702	-0.0674822
sp|P38841|YHT8_YEAST	P38841	YHT8_YEAST	YHR138C	Uncharacterized protein YHR138C	58.77	5	5	5	437000000	194000000	68.42	6	6	6	139000000	121000000	6	7	0.752998	0.331403	-0.331403	1.08847	-0.628656
sp|P38845|CRP1_YEAST	P38845	CRP1_YEAST	CRP1	Cruciform DNA-recognizing protein 1	61.72	23	23	23	2080000000	3660000000	70.54	25	25	25	961000000	1230000000	19	24	-0.587706	-0.149108	0.149108	-0.252232	-0.148146
sp|P38850|RT107_YEAST	P38850	RT107_YEAST	RTT107	Regulator of Ty1 transposition protein 107	13.74	7	7	7	18800000	40500000	16.45	10	10	10	293000000	321000000	1	7	-0.93814	-0.340124	0.340124	-0.602666	0.0428698
sp|P38853|KEL1_YEAST	P38853	KEL1_YEAST	KEL1	Kelch repeat-containing protein 1	47.59	42	42	42	1530000000	2960000000	46.48	42	42	42	369000000	689000000	30	26	-0.199811	-0.18284	0.18284	0.135662	-0.114414
sp|P38854|TDA11_YEAST	P38854	TDA11_YEAST	TDA11	Topoisomerase I damage affected protein 11	19.44	6	6	6	183000000	323000000	16.07	5	5	5	5.35182e+06	21100000	2	1	-0.523671	0.572683	-0.572683	-0.188197	-0.869937
sp|P38856|AP18A_YEAST	P38856	AP18A_YEAST	YAP1801	Clathrin coat assembly protein AP180A	9.42	2	2	2	288000000	885000000	12.72	4	4	4	55700000	226000000	2	4	-1.36534	-0.538374	0.538374	-1.02987	0.24112
sp|P38858|SOL3_YEAST	P38858	SOL3_YEAST	SOL3	6-phosphogluconolactonase 3	73.09	18	18	18	3360000000	3950000000	76.71	17	17	17	963000000	1490000000	23	22	-0.336975	-0.468206	0.468206	-0.00150191	0.170952
sp|P38861|NMD3_YEAST	P38861	NMD3_YEAST	NMD3	60S ribosomal export protein NMD3	25.48	11	11	11	1020000000	1100000000	31.66	12	12	12	238000000	280000000	11	10	0.01242	0.0312874	-0.0312874	0.347893	-0.328541
sp|P38862|ATG7_YEAST	P38862	ATG7_YEAST	ATG7	Ubiquitin-like modifier-activating enzyme ATG7	8.25	4	4	4	5203674	8.04085e+06	18.89	8	8	8	62400000	46200000	1	2	-0.337298	-0.59771	0.59771	-0.00182427	0.300456
sp|P38869|SVP26_YEAST	P38869	SVP26_YEAST	SVP26	Protein SVP26	5.26	2	2	2	39100000	46700000	8.77	3	3	3	3368272	741032	2	1	1.79254	-0.849419	0.849419	2.12801	0.552165
sp|P38870|YHY2_YEAST	P38870	YHY2_YEAST	YHR182W	Uncharacterized protein YHR182W	7.39	3	3	3	6.96565e+06	3478542	2.8	2	2	2	20700000	27600000	1	2	1.39739	-0.390453	0.390453	1.73286	0.0931995
sp|P38873|KOG1_YEAST	P38873	KOG1_YEAST	KOG1	Target of rapamycin complex 1 subunit KOG1	5.33	6	6	6	13600000	28200000	7.71	7	7	7	13200000	15400000	3	2	-0.131738	-0.47601	0.47601	0.203735	0.178756
sp|P38875|GPI16_YEAST	P38875	GPI16_YEAST	GPI16	GPI transamidase component GPI16	25.08	10	10	10	439000000	1270000000	23.93	9	9	9	174000000	307000000	8	9	-0.834556	-0.478052	0.478052	-0.499083	0.180798
sp|P38878|LNP_YEAST	P38878	LNP_YEAST	LNP1	Endoplasmic reticulum junction formation protein lunapark	19.78	5	5	5	1580000000	1470000000	33.81	8	8	8	294000000	408000000	7	8	-0.766072	-0.387896	0.387896	-0.430599	0.0906422
sp|P38879|NACA_YEAST	P38879	NACA_YEAST	EGD2	Nascent polypeptide-associated complex subunit alpha	58.05	10	10	10	5960000000	8670000000	56.32	10	10	10	1940000000	2220000000	21	24	0.000667	-0.079911	0.079911	0.336141	-0.217343
sp|P38881|NVJ1_YEAST	P38881	NVJ1_YEAST	NVJ1	Nucleus-vacuole junction protein 1	13.71	3	3	3	227000000	150000000	22.12	5	5	5	41400000	50900000	3	4	-1.71237	-0.0175277	0.0175277	-1.3769	-0.279726
sp|P38882|UTP9_YEAST	P38882	UTP9_YEAST	UTP9	U3 small nucleolar RNA-associated protein 9	36	16	16	16	110000000	243000000	37.57	16	16	16	165000000	354000000	9	13	-0.289354	-0.119753	0.119753	0.0461197	-0.177501
sp|P38883|RIX1_YEAST	P38883	RIX1_YEAST	RIX1	Pre-rRNA-processing protein RIX1	14.15	8	8	8	1030000000	1760000000	17.3	9	9	9	213000000	738000000	8	10	-0.533957	-0.106352	0.106352	-0.198484	-0.190902
sp|P38884|AIM18_YEAST	P38884	AIM18_YEAST	AIM18	Altered inheritance of mitochondria protein 18, mitochondrial	8.72	2	2	2	296000000	352000000	12.46	4	4	4	489000000	653000000	3	3	0.0988265	0.0964533	-0.0964533	0.4343	-0.393707
sp|P38885|AIM46_YEAST	P38885	AIM46_YEAST	AIM46	Altered inheritance of mitochondria protein 46, mitochondrial	32.9	7	7	7	120000000	183000000	31.61	5	5	5	147000000	172000000	4	5	0.0462398	-0.895669	0.895669	0.381713	0.598415
sp|P38886|RPN10_YEAST	P38886	RPN10_YEAST	RPN10	26S proteasome regulatory subunit RPN10	47.76	12	12	12	3360000000	5310000000	46.64	11	11	11	1410000000	1460000000	21	18	-0.527005	-0.497017	0.497017	-0.191531	0.199763
sp|P38889|SKN7_YEAST	P38889	SKN7_YEAST	SKN7	Transcription factor SKN7	23.15	9	9	9	6790045	39200000	28.78	9	9	9	135000000	111000000	4	5	-0.538608	-0.389097	0.389097	-0.203135	0.0918433
sp|P38890|SET5_YEAST	P38890	SET5_YEAST	SET5	Histone-lysine N-methyltransferase SET5	14.26	5	5	5	78600000	78700000	18.44	9	9	9	168000000	208000000	4	5	-0.0591847	-0.232252	0.232252	0.276289	-0.065002
sp|P38891|BCA1_YEAST	P38891	BCA1_YEAST	BAT1	Branched-chain-amino-acid aminotransferase, mitochondrial	75.06	28	24	28	7520000000	12100000000	73.03	28	24	28	5050000000	7400000000	39	54	-0.40403	-0.546483	0.546483	-0.0685567	0.249229
sp|P38902|RPB11_YEAST	P38902	RPB11_YEAST	RPB11	DNA-directed RNA polymerase II subunit RPB11	69.17	7	7	7	141000000	257000000	69.17	9	9	9	494000000	521000000	6	10	-0.329323	-0.0284359	0.0284359	0.00614978	-0.268818
sp|P38903|2A5D_YEAST	P38903	2A5D_YEAST	RTS1	Serine/threonine-protein phosphatase 2A 56 kDa regulatory subunit delta isoform	24.97	13	13	13	1720000000	2230000000	21.66	12	12	12	851000000	907000000	13	9	-0.528757	-0.392513	0.392513	-0.193284	0.0952586
sp|P38910|CH10_YEAST	P38910	CH10_YEAST	HSP10	10 kDa heat shock protein, mitochondrial	77.36	11	11	11	338000000	415000000	77.36	10	10	10	388000000	430000000	12	11	-0.56412	-0.00174736	0.00174736	-0.228647	-0.295507
sp|P38911|FKBP3_YEAST	P38911	FKBP3_YEAST	FPR3	Peptidyl-prolyl cis-trans isomerase	29.2	14	13	14	7970000000	13400000000	36.5	13	12	13	1800000000	2640000000	22	19	-0.500552	-0.556501	0.556501	-0.165078	0.259247
sp|P38912|IF1A_YEAST	P38912	IF1A_YEAST	TIF11	Eukaryotic translation initiation factor 1A	58.17	11	11	11	2130000000	2270000000	49.02	11	11	11	1800000000	2160000000	14	15	-0.117693	-0.167243	0.167243	0.21778	-0.130011
sp|P38913|FAD1_YEAST	P38913	FAD1_YEAST	FAD1	Flavin adenine dinucleotide synthase	21.57	4	4	4	901218	33000000	13.73	3	3	3	69400000	132000000	1	1	-0.452375	-0.956943	0.956943	-0.116902	0.659689
sp|P38915|SPT8_YEAST	P38915	SPT8_YEAST	SPT8	Transcription factor SPT8	26.58	11	11	11	592000000	1730000000	26.74	13	13	13	213000000	453000000	3	9	-0.218408	-0.380357	0.380357	0.117065	0.0831031
sp|P38920|MLH1_YEAST	P38920	MLH1_YEAST	MLH1	DNA mismatch repair protein MLH1	2.47	2	2	2	282702	698513	5.46	3	3	3	1.8953e+06	6313751	2	3	-0.921226	-1.11453	1.11453	-0.585753	0.817281
sp|P38922|HRB1_YEAST	P38922	HRB1_YEAST	HRB1	Serine/arginine (SR)-type shuttling mRNA binding protein HRB1	36.78	13	13	13	1080000000	1460000000	30.62	11	11	11	334000000	469000000	9	9	-0.181158	-0.251499	0.251499	0.154315	-0.0457552
sp|P38925|SMF1_YEAST	P38925	SMF1_YEAST	SMF1	Manganese transporter SMF1	7.65	3	3	3	22900000	236000000	6.96	2	2	2	13800000	18500000	1	1	-0.463257	-0.68653	0.68653	-0.127784	0.389276
sp|P38928|AXL2_YEAST	P38928	AXL2_YEAST	AXL2	Axial budding pattern protein 2	5.59	4	4	4	13000000	17000000	13.73	7	7	7	81000000	70400000	2	4	-0.131034	-0.189589	0.189589	0.204439	-0.107665
sp|P38929|ATC2_YEAST	P38929	ATC2_YEAST	PMC1	Calcium-transporting ATPase 2	19.18	14	14	14	4.58424e+06	6034477	15	13	13	13	22500000	96700000	7	7	-0.193201	-0.121673	0.121673	0.142272	-0.175581
sp|P38930|CSK2C_YEAST	P38930	CSK2C_YEAST	CKB2	Casein kinase II subunit beta'	27.52	6	6	6	149000000	265000000	24.03	5	5	5	11600000	37700000	4	4	-0.132311	0.109273	-0.109273	0.203162	-0.406527
sp|P38931|SSN2_YEAST	P38931	SSN2_YEAST	SSN2	Mediator of RNA polymerase II transcription subunit 13	9.37	5	5	5	143796	102796	5.07	3	3	3	212085	402478	1	2	0.765214	-0.592645	0.592645	1.10069	0.295391
sp|P38932|VPS45_YEAST	P38932	VPS45_YEAST	VPS45	Vacuolar protein sorting-associated protein 45	26.17	10	10	10	314000000	359000000	29.46	13	13	13	433000000	720000000	10	11	-0.149436	0.038215	-0.038215	0.186037	-0.335469
sp|P38934|BFR1_YEAST	P38934	BFR1_YEAST	BFR1	Nuclear segregation protein BFR1	79.57	63	63	63	36200000000	46700000000	81.49	66	66	66	25000000000	33200000000	86	95	-0.080287	-0.132686	0.132686	0.255186	-0.164568
sp|P38954|IPT1_YEAST	P38954	IPT1_YEAST	IPT1	Inositolphosphotransferase 1	4.74	2	2	2	11100000	12100000	4.74	2	2	2	9143745	10800000	2	2	-0.289057	-0.703867	0.703867	0.0464161	0.406613
sp|P38959|VPS41_YEAST	P38959	VPS41_YEAST	VPS41	Vacuolar protein sorting-associated protein 41	8.47	5	5	5	7262441	18900000	10.69	8	8	8	33700000	220000000	2	6	-0.75666	-0.426584	0.426584	-0.421187	0.12933
sp|P38961|RRP8_YEAST	P38961	RRP8_YEAST	RRP8	25S rRNA (adenine(645)-N(1))-methyltransferase	18.37	5	5	5	167000000	478000000	25.51	7	7	7	67800000	116000000	3	3	-0.597916	-0.700338	0.700338	-0.262443	0.403084
sp|P38962|TVP23_YEAST	P38962	TVP23_YEAST	TVP23	Golgi apparatus membrane protein TVP23	9.05	2	2	2	8.28736e+06	10900000	26.13	4	4	4	10100000	8816369	1	1	-0.31709	-0.277174	0.277174	0.0183832	-0.0200797
sp|P38966|VTC5_YEAST	P38966	VTC5_YEAST	VTC5	Vacuole transporter chaperone complex subunit 5	9.9	6	6	6	11200000	21900000	16.11	9	9	9	7.66928e+06	28600000	3	4	-0.648234	-0.23183	0.23183	-0.312761	-0.0654244
sp|P38968|SEC31_YEAST	P38968	SEC31_YEAST	SEC31	Protein transport protein SEC31	50.35	49	49	49	5140000000	8340000000	46.9	47	47	47	5460000000	6220000000	55	52	-0.492283	-0.211985	0.211985	-0.15681	-0.0852689
sp|P38970|HAL5_YEAST	P38970	HAL5_YEAST	HAL5	Serine/threonine-protein kinase HAL5	22.57	13	13	13	699000000	1150000000	35.67	19	19	19	375000000	649000000	11	14	0.00181658	-0.341512	0.341512	0.33729	0.0442578
sp|P38972|PUR4_YEAST	P38972	PUR4_YEAST	ADE6	Phosphoribosylformylglycinamidine synthase	63.03	65	65	65	16100000000	23500000000	60.38	68	68	68	15400000000	27600000000	81	85	-0.207607	-0.158088	0.158088	0.127866	-0.139166
sp|P38985|SRP14_YEAST	P38985	SRP14_YEAST	SRP14	Signal recognition particle subunit SRP14	50.68	9	9	9	1970000000	1610000000	65.75	10	10	10	351000000	444000000	8	10	-0.244234	-0.0336214	0.0336214	0.0912396	-0.263633
sp|P38986|ASPG1_YEAST	P38986	ASPG1_YEAST	ASP1	L-asparaginase 1	39.63	11	11	11	1680000000	1540000000	43.31	13	13	13	577000000	673000000	13	15	-0.141466	-0.232562	0.232562	0.194008	-0.064692
sp|P38988|GGC1_YEAST	P38988	GGC1_YEAST	GGC1	Mitochondrial GTP/GDP carrier protein 1	53.67	19	19	19	983000000	1470000000	49	16	16	16	1360000000	1990000000	16	15	-0.205092	-0.161531	0.161531	0.130382	-0.135723
sp|P38989|SMC2_YEAST	P38989	SMC2_YEAST	SMC2	Structural maintenance of chromosomes protein 2	9.23	9	9	9	318000000	306000000	16.41	16	16	16	63400000	133000000	7	10	-0.211906	-0.218167	0.218167	0.123567	-0.0790869
sp|P38990|SAK1_YEAST	P38990	SAK1_YEAST	SAK1	SNF1-activating kinase 1	9.63	6	6	6	3.11026e+06	10100000	3.94	3	3	3	17600000	109000000	3	2	-1.12962	-0.146018	0.146018	-0.794149	-0.151236
sp|P38992|SUR2_YEAST	P38992	SUR2_YEAST	SUR2	Sphingolipid C4-hydroxylase SUR2	19.2	8	8	8	729000000	1490000000	17.19	6	6	6	1040000000	1580000000	5	5	-0.0982669	-0.212271	0.212271	0.237206	-0.0849829
sp|P38993|FET3_YEAST	P38993	FET3_YEAST	FET3	Iron transport multicopper oxidase FET3	17.77	9	9	9	746000000	3000000000	23.43	10	10	10	298000000	380000000	6	6	-1.28652	-0.364646	0.364646	-0.951047	0.0673922
sp|P38994|MSS4_YEAST	P38994	MSS4_YEAST	MSS4	Phosphatidylinositol 4-phosphate 5-kinase MSS4	13.74	8	8	8	292000000	662000000	19.77	9	9	9	90600000	103000000	4	3	-0.777014	-0.154962	0.154962	-0.441541	-0.142292
sp|P38996|NAB3_YEAST	P38996	NAB3_YEAST	NAB3	Nuclear polyadenylated RNA-binding protein 3	38.4	27	27	27	4850000000	5810000000	34.66	24	24	24	1760000000	1660000000	36	28	-0.185092	0.0541653	-0.0541653	0.150381	-0.351419
sp|P38998|LYS1_YEAST	P38998	LYS1_YEAST	LYS1	Saccharopine dehydrogenase [NAD(+), L-lysine-forming]	72.65	20	20	20	1100000000	1930000000	76.14	22	22	22	1640000000	2520000000	21	29	-0.70414	-0.306353	0.306353	-0.368667	0.00909949
sp|P38999|LYS9_YEAST	P38999	LYS9_YEAST	LYS9	Saccharopine dehydrogenase [NADP(+), L-glutamate-forming]	86.32	30	30	30	2600000000	2580000000	73.99	30	30	30	2200000000	2590000000	35	36	-0.149832	-0.117852	0.117852	0.185641	-0.179402
sp|P39001|UME6_YEAST	P39001	UME6_YEAST	UME6	Transcriptional regulatory protein UME6	21.05	10	10	10	152000000	221000000	22.85	10	10	10	64200000	71500000	6	8	-0.468168	-0.222704	0.222704	-0.132695	-0.0745501
sp|P39002|LCF3_YEAST	P39002	LCF3_YEAST	FAA3	Long-chain-fatty-acid--CoA ligase 3	12.97	10	5	5	381000000	372000000	14.99	10	6	6	176000000	196000000	3	4	-0.107209	0.0818552	-0.0818552	0.228264	-0.379109
sp|P39004|HXT7_YEAST	P39004	HXT7_YEAST	HXT7	High-affinity hexose transporter HXT7	31.93	16	3	16	8330000000	7460000000	33.68	18	3	18	3680000000	4110000000	26	33	0.179803	-0.108732	0.108732	0.515276	-0.188522
sp|P39005|KRE9_YEAST	P39005	KRE9_YEAST	KRE9	Cell wall synthesis protein KRE9	13.77	2	2	2	85310	659277	13.77	2	2	2	10200000	1.27387e+06	2	3	-1.04306	-0.0254552	0.0254552	-0.707583	-0.271799
sp|P39006|PSD1_YEAST	P39006	PSD1_YEAST	PSD1	Phosphatidylserine decarboxylase proenzyme 1, mitochondrial	31.2	12	12	12	1810000000	1680000000	37.6	14	14	14	566000000	711000000	7	11	-0.0574955	-0.375409	0.375409	0.277978	0.0781552
sp|P39007|STT3_YEAST	P39007	STT3_YEAST	STT3	Dolichyl-diphosphooligosaccharide--protein glycosyltransferase subunit STT3	12.81	9	9	9	304000000	523000000	14.76	12	12	12	129000000	267000000	6	9	-0.302132	-0.251164	0.251164	0.0333408	-0.0460897
sp|P39008|POP2_YEAST	P39008	POP2_YEAST	POP2	Poly(A) ribonuclease POP2	10.39	3	3	3	796000000	8785130	24.25	6	6	6	288000000	257000000	2	6	-0.787591	-0.977672	0.977672	-0.452118	0.680418
sp|P39009|DUN1_YEAST	P39009	DUN1_YEAST	DUN1	DNA damage response protein kinase DUN1	24.37	9	9	9	620000000	891000000	26.51	10	10	10	771000000	994000000	9	8	-0.311888	-0.159812	0.159812	0.0235853	-0.137442
sp|P39010|AKR1_YEAST	P39010	AKR1_YEAST	AKR1	Palmitoyltransferase AKR1	21.86	10	10	10	382000000	340000000	14.66	8	8	8	128000000	132000000	6	7	-0.766655	-0.386813	0.386813	-0.431182	0.0895589
sp|P39011|GDS1_YEAST	P39011	GDS1_YEAST	BEM4	GTPase-GDP dissociation stimulator BEM4	10.27	4	4	4	7023845	10200000	13.9	6	6	6	10200000	10800000	2	4	-0.143413	-1.30406	1.30406	0.192061	1.00681
sp|P39012|GAA1_YEAST	P39012	GAA1_YEAST	GAA1	GPI transamidase component GAA1	12.7	4	4	4	97600000	129000000	14.98	7	7	7	256000000	317000000	2	6	-0.401677	-0.345829	0.345829	-0.0662041	0.048575
sp|P39013|END3_YEAST	P39013	END3_YEAST	END3	Actin cytoskeleton-regulatory complex protein END3	46.42	12	12	12	29500000	81800000	51.86	17	17	17	351000000	555000000	10	12	-1.01224	-0.275628	0.275628	-0.676768	-0.0216264
sp|P39015|STM1_YEAST	P39015	STM1_YEAST	STM1	Suppressor protein STM1	72.89	32	32	32	77700000000	101000000000	72.16	32	32	32	33900000000	45200000000	61	66	-0.123347	-0.286716	0.286716	0.212126	-0.0105379
sp|P39016|MPT5_YEAST	P39016	MPT5_YEAST	MPT5	Suppressor protein MPT5	10.24	4	4	4	10700000	10500000	12.34	7	7	7	168000000	228000000	1	7	0.325553	-0.262642	0.262642	0.661026	-0.0346115
sp|P39076|TCPB_YEAST	P39076	TCPB_YEAST	CCT2	T-complex protein 1 subunit beta	77.42	34	34	34	9350000000	9780000000	77.04	36	36	36	2690000000	3290000000	44	45	-0.0477102	-0.0229017	0.0229017	0.287763	-0.274352
sp|P39077|TCPG_YEAST	P39077	TCPG_YEAST	CCT3	T-complex protein 1 subunit gamma	69.66	39	39	39	7310000000	9940000000	64.98	36	36	36	3080000000	3190000000	46	47	-0.189769	-0.0287113	0.0287113	0.145705	-0.268543
sp|P39078|TCPD_YEAST	P39078	TCPD_YEAST	CCT4	T-complex protein 1 subunit delta	70.08	35	35	35	3580000000	5880000000	67.61	36	36	36	1900000000	2360000000	39	42	-0.227806	-0.187499	0.187499	0.107668	-0.109755
sp|P39079|TCPZ_YEAST	P39079	TCPZ_YEAST	CCT6	T-complex protein 1 subunit zeta	47.25	23	23	23	4320000000	6000000000	55.49	23	23	23	1730000000	2380000000	25	26	-0.272572	-0.195587	0.195587	0.0629014	-0.101667
sp|P39081|PCF11_YEAST	P39081	PCF11_YEAST	PCF11	Protein PCF11	16.77	8	8	8	272000000	532000000	23.96	10	10	10	219000000	350000000	4	10	-0.293195	-0.320169	0.320169	0.0422784	0.022915
sp|P39083|RGA1_YEAST	P39083	RGA1_YEAST	RGA1	Rho-type GTPase-activating protein 1	6.85	3	3	3	10100000	27000000	14.7	7	7	7	17000000	20200000	1	2	0.63803	-0.121032	0.121032	0.973503	-0.176222
sp|P39101|CAJ1_YEAST	P39101	CAJ1_YEAST	CAJ1	Protein CAJ1	51.15	16	16	16	2030000000	2040000000	50.38	17	17	17	1620000000	2500000000	19	21	-0.229598	-0.165688	0.165688	0.105875	-0.131566
sp|P39102|XDJ1_YEAST	P39102	XDJ1_YEAST	XDJ1	DnaJ protein homolog XDJ1	25.49	6	6	6	11600000	24600000	23.53	7	7	7	91000000	121000000	2	5	-0.993015	-0.0596158	0.0596158	-0.657542	-0.237638
sp|P39103|COX14_YEAST	P39103	COX14_YEAST	COX14	Cytochrome c oxidase assembly protein COX14	40	3	3	3	18000000	25200000	40	3	3	3	790685	1.28189e+06	2	1	-0.198958	-0.119403	0.119403	0.136516	-0.177851
sp|P39104|PIK1_YEAST	P39104	PIK1_YEAST	PIK1	Phosphatidylinositol 4-kinase PIK1	14.54	12	12	12	312000000	336000000	19.04	17	17	17	364000000	484000000	13	15	-0.676021	-0.333209	0.333209	-0.340548	0.0359546
sp|P39105|PLB1_YEAST	P39105	PLB1_YEAST	PLB1	Lysophospholipase 1	13.1	8	8	8	1890000000	1780000000	10.99	7	7	7	452000000	547000000	7	7	-0.112089	-0.0560829	0.0560829	0.223384	-0.241171
sp|P39106|MNN1_YEAST	P39106	MNN1_YEAST	MNN1	Alpha-1,3-mannosyltransferase MNN1	18.77	11	11	11	684000000	912000000	18.5	13	13	13	501000000	565000000	8	10	-0.080337	0.0857594	-0.0857594	0.255136	-0.383013
sp|P39107|MNN9_YEAST	P39107	MNN9_YEAST	MNN9	Mannan polymerase complexes subunit MNN9	40.25	11	10	10	542000000	1130000000	22.28	9	8	8	384000000	628000000	7	5	-0.213657	-0.158807	0.158807	0.121816	-0.138447
sp|P39109|YCFI_YEAST	P39109	YCFI_YEAST	YCF1	Metal resistance protein YCF1	20.86	28	26	28	2530000000	3210000000	27.39	34	32	34	1070000000	1770000000	31	33	-0.43202	-0.281527	0.281527	-0.0965472	-0.0157271
sp|P39111|VATF_YEAST	P39111	VATF_YEAST	VMA7	V-type proton ATPase subunit F	87.29	7	7	7	190000000	257000000	89.83	9	9	9	462000000	539000000	7	13	-0.423644	-0.619654	0.619654	-0.0881711	0.3224
sp|P39113|CAT8_YEAST	P39113	CAT8_YEAST	CAT8	Regulatory protein CAT8	2.44	3	3	3	2.07696e+06	2600065	2.37	2	2	2	350689	504857	1	1	0.117176	-0.240855	0.240855	0.452649	-0.0563991
sp|P39516|RS14B_YEAST	P39516	RS14B_YEAST	RPS14B	Small ribosomal subunit protein uS11B	82.61	16	1	1	749000000	1040000000	76.81	15	1	1	141000000	211000000	1	1	-0.18516	-0.308651	0.308651	0.150313	0.0113969
sp|P39517|DHH1_YEAST	P39517	DHH1_YEAST	DHH1	ATP-dependent RNA helicase DHH1	46.64	22	22	22	11300000000	15200000000	49.41	25	25	25	2400000000	2700000000	28	34	-0.202035	0.0970984	-0.0970984	0.133439	-0.394352
sp|P39520|IFH1_YEAST	P39520	IFH1_YEAST	IFH1	Protein IFH1	2.86	2	2	2	152000000	216000000	3.13	2	2	2	5097154	3.65193e+06	2	1	-1.07133	0.765864	-0.765864	-0.73586	-1.06312
sp|P39522|ILV3_YEAST	P39522	ILV3_YEAST	ILV3	Dihydroxy-acid dehydratase, mitochondrial	77.09	38	38	38	23000000000	37400000000	76.41	41	41	41	17500000000	15100000000	72	93	-0.291682	-0.318043	0.318043	0.0437912	0.0207887
sp|P39523|YM11_YEAST	P39523	YM11_YEAST	YMR124W	Uncharacterized protein YMR124W	43.69	22	22	22	1400000000	1310000000	36.8	18	18	18	520000000	906000000	12	6	-0.381058	-0.93067	0.93067	-0.0455845	0.633416
sp|P39524|ATC3_YEAST	P39524	ATC3_YEAST	DRS2	Phospholipid-transporting ATPase DRS2	16.83	13	13	13	348000000	727000000	20.44	16	16	16	360000000	474000000	7	8	-0.128969	-0.209258	0.209258	0.206505	-0.0879964
sp|P39525|CEM1_YEAST	P39525	CEM1_YEAST	CEM1	3-oxoacyl-[acyl-carrier-protein] synthase homolog	10.18	2	2	2	5.12905e+06	11400000	16.74	3	3	3	1.82323e+06	1.17496e+06	1	1	-0.834982	0.132092	-0.132092	-0.499508	-0.429346
sp|P39526|LAA1_YEAST	P39526	LAA1_YEAST	LAA1	AP-1 accessory protein LAA1	8.84	13	13	13	85500000	84900000	7.45	11	11	11	17600000	22200000	8	4	-0.70661	-0.483793	0.483793	-0.371136	0.186539
sp|P39531|RCY1_YEAST	P39531	RCY1_YEAST	RCY1	Recyclin-1	16.43	7	7	7	22900000	118000000	14.05	7	7	7	34100000	14200000	2	5	-0.618008	-0.476499	0.476499	-0.282535	0.179245
sp|P39533|ACON2_YEAST	P39533	ACON2_YEAST	ACO2	Homocitrate dehydratase, mitochondrial	57.16	40	38	38	3180000000	4450000000	55.89	41	39	39	2070000000	2280000000	36	43	-0.202823	-0.277243	0.277243	0.13265	-0.0200107
sp|P39535|PHO90_YEAST	P39535	PHO90_YEAST	PHO90	Low-affinity phosphate transporter PHO90	10.22	6	6	6	6809590	19700000	11.12	8	8	8	32000000	72700000	4	4	-1.17548	-0.556689	0.556689	-0.840002	0.259435
sp|P39538|UBP12_YEAST	P39538	UBP12_YEAST	UBP12	Ubiquitin carboxyl-terminal hydrolase 12	10.77	8	8	8	41700000	101000000	15.07	11	11	11	23100000	50900000	7	5	-0.27776	-0.749362	0.749362	0.0577134	0.452108
sp|P39540|ELO1_YEAST	P39540	ELO1_YEAST	ELO1	Fatty acid elongase 1	5.48	2	2	2	100000000	131000000	5.48	2	2	2	70300000	45700000	2	1	-0.314	-0.0237908	0.0237908	0.0214732	-0.273463
sp|P39543|SOP4_YEAST	P39543	SOP4_YEAST	SOP4	Protein SOP4	17.52	5	5	5	76300000	110000000	22.65	8	8	8	143000000	312000000	4	7	-0.116988	-0.37049	0.37049	0.218485	0.0732356
sp|P39676|FHP_YEAST	P39676	FHP_YEAST	YHB1	Flavohemoprotein	66.17	20	20	20	2570000000	3790000000	69.42	21	21	21	3030000000	4540000000	24	23	-0.782349	-0.349335	0.349335	-0.446875	0.0520811
sp|P39678|MBP1_YEAST	P39678	MBP1_YEAST	MBP1	Transcription factor MBP1	7.56	4	4	4	51000000	54200000	8.16	5	5	5	38100000	113000000	1	4	-0.750332	-0.334148	0.334148	-0.414858	0.0368944
sp|P39683|NPT1_YEAST	P39683	NPT1_YEAST	NPT1	Nicotinate phosphoribosyltransferase	55.71	23	23	23	1900000000	2650000000	61.31	25	25	25	737000000	1010000000	29	29	-0.12139	-0.039301	0.039301	0.214083	-0.257953
sp|P39685|PO152_YEAST	P39685	PO152_YEAST	POM152	Nucleoporin POM152	33.88	33	33	33	683000000	1890000000	31.26	30	30	30	419000000	455000000	16	17	-0.633655	-0.168612	0.168612	-0.298182	-0.128642
sp|P39692|MET10_YEAST	P39692	MET10_YEAST	MET10	Sulfite reductase [NADPH] flavoprotein component	10.63	8	8	8	4.09535e+06	9826203	6.57	6	6	6	7.22837e+06	10500000	5	4	-0.951549	-0.155574	0.155574	-0.616075	-0.14168
sp|P39704|ERP2_YEAST	P39704	ERP2_YEAST	ERP2	Protein ERP2	18.6	5	4	5	1060000000	660000000	26.98	7	6	7	157000000	177000000	7	7	-0.719911	-0.157734	0.157734	-0.384438	-0.13952
sp|P39705|NUP60_YEAST	P39705	NUP60_YEAST	NUP60	Nucleoporin NUP60	71.99	27	27	27	2750000000	3750000000	63.45	25	25	25	443000000	542000000	25	26	-0.164216	-0.361923	0.361923	0.171258	0.0646691
sp|P39708|DHE5_YEAST	P39708	DHE5_YEAST	GDH3	NADP-specific glutamate dehydrogenase 2	30.42	16	2	2	6.1457e+06	39000000	24.29	14	1	1	13500000	123000000	1	1	-1.16399	-0.375399	0.375399	-0.828516	0.0781454
sp|P39713|BDH2_YEAST	P39713	BDH2_YEAST	BDH2	Probable diacetyl reductase [(R)-acetoin forming] 2	21.34	9	9	9	198000000	92600000	16.31	7	7	7	68600000	110000000	8	4	0.869054	0.00235734	-0.00235734	1.20453	-0.299611
sp|P39714|BDH1_YEAST	P39714	BDH1_YEAST	BDH1	(R,R)-butanediol dehydrogenase	46.86	13	13	13	4260000000	5450000000	46.86	13	13	13	1410000000	2160000000	21	29	-0.133747	-0.305141	0.305141	0.201726	0.00788661
sp|P39715|ECM1_YEAST	P39715	ECM1_YEAST	ECM1	Shuttling pre-60S factor ECM1	29.72	4	4	4	660320	3881187	31.13	5	5	5	22900000	10600000	2	3	-0.411963	-0.406484	0.406484	-0.0764897	0.10923
sp|P39718|PEX22_YEAST	P39718	PEX22_YEAST	PEX22	Peroxisome assembly protein 22	20	2	2	2	216924	269758	15	2	2	2	6.30554e+06	406775	1	1	-0.0334935	-2.87226	2.87226	0.30198	2.575
sp|P39719|FLC2_YEAST	P39719	FLC2_YEAST	FLC2	Flavin carrier protein 2	20.69	10	10	10	50400000	90300000	19.16	11	11	11	43000000	59600000	9	9	-0.371704	-0.145504	0.145504	-0.0362311	-0.15175
sp|P39721|AIM2_YEAST	P39721	AIM2_YEAST	AIM2	Protein AIM2	54.47	9	9	9	1270000000	2260000000	58.13	11	11	11	679000000	737000000	9	13	-0.10361	-0.169712	0.169712	0.231864	-0.127542
sp|P39726|GCSH_YEAST	P39726	GCSH_YEAST	GCV3	Glycine cleavage system H protein, mitochondrial	35.88	5	5	5	6960000000	10100000000	31.18	5	5	5	1200000000	1900000000	9	7	-0.021722	-0.313591	0.313591	0.313751	0.0163371
sp|P39727|ERV46_YEAST	P39727	ERV46_YEAST	ERV46	ER-derived vesicles protein ERV46	29.4	10	10	10	1900000000	1580000000	32.77	9	9	9	1140000000	1360000000	11	11	-0.0794746	-0.0601782	0.0601782	0.255999	-0.237076
sp|P39729|RBG1_YEAST	P39729	RBG1_YEAST	RBG1	Ribosome-interacting GTPase 1	68.29	20	20	20	556000000	1040000000	72.36	21	21	21	606000000	811000000	23	23	-0.394432	-0.22451	0.22451	-0.0589592	-0.0727436
sp|P39730|IF2P_YEAST	P39730	IF2P_YEAST	FUN12	Eukaryotic translation initiation factor 5B	46.91	54	54	54	9650000000	13200000000	50.5	59	59	59	5930000000	6940000000	58	68	-0.358641	-0.131412	0.131412	-0.0231675	-0.165842
sp|P39732|GIP4_YEAST	P39732	GIP4_YEAST	GIP4	GLC7-interacting protein 4	9.34	5	5	5	313000000	1110000000	11.84	7	7	7	2.20819e+06	128000000	3	3	-2.2611	-0.0915898	0.0915898	-1.92563	-0.205664
sp|P39742|SEC72_YEAST	P39742	SEC72_YEAST	SEC72	Translocation protein SEC72	28.5	7	7	7	1210000000	535000000	24.35	6	6	6	129000000	155000000	7	3	0.0295574	0.0099666	-0.0099666	0.365031	-0.307221
sp|P39743|RV167_YEAST	P39743	RV167_YEAST	RVS167	Reduced viability upon starvation protein 167	41.49	19	19	19	2470000000	3090000000	42.95	23	23	23	2430000000	3260000000	26	38	-0.360613	-0.229001	0.229001	-0.0251396	-0.0682525
sp|P39744|NOC2_YEAST	P39744	NOC2_YEAST	NOC2	Nucleolar complex protein 2	28.03	22	22	22	719000000	1160000000	29.01	22	22	22	556000000	640000000	16	19	-0.378634	-0.215165	0.215165	-0.0431611	-0.0820891
sp|P39904|VPS52_YEAST	P39904	VPS52_YEAST	VPS52	Vacuolar protein sorting-associated protein 52	10.92	4	4	4	158000000	252000000	10.61	6	6	6	26300000	72200000	2	2	-0.875539	-0.799996	0.799996	-0.540066	0.502742
sp|P39925|AFG3_YEAST	P39925	AFG3_YEAST	AFG3	Mitochondrial inner membrane m-AAA protease component YTA10	28.38	15	14	14	55800000	508000000	20.89	13	11	11	83900000	135000000	7	9	-0.133371	0.166282	-0.166282	0.202102	-0.463536
sp|P39926|SSO2_YEAST	P39926	SSO2_YEAST	SSO2	Protein SSO2	51.53	13	11	13	2530000000	2560000000	56.61	13	11	13	898000000	1480000000	12	14	-0.140487	-0.169658	0.169658	0.194986	-0.127596
sp|P39927|PTI1_YEAST	P39927	PTI1_YEAST	PTI1	Protein PTI1	37.18	8	8	8	1140000000	997000000	34.82	7	7	7	224000000	258000000	7	5	-0.470514	-0.493942	0.493942	-0.135041	0.196688
sp|P39928|SLN1_YEAST	P39928	SLN1_YEAST	SLN1	Osmosensing histidine protein kinase SLN1	2.79	3	3	3	2.31114e+06	5.49759e+06	3.03	3	3	3	5034771	112000000	2	2	-1.05695	-2.71746	2.71746	-0.72148	2.4202
sp|P39929|SNF7_YEAST	P39929	SNF7_YEAST	SNF7	Vacuolar-sorting protein SNF7	32.5	6	6	6	302000000	390000000	39.17	6	6	6	138000000	211000000	7	8	-0.194287	-0.171106	0.171106	0.141186	-0.126148
sp|P39931|SS120_YEAST	P39931	SS120_YEAST	SSP120	Protein SSP120	16.67	4	4	4	32200000	35000000	15.81	3	3	3	20800000	39300000	3	3	-0.0633436	-0.0759579	0.0759579	0.27213	-0.221296
sp|P39935|IF4F1_YEAST	P39935	IF4F1_YEAST	TIF4631	Eukaryotic initiation factor 4F subunit p150	51.79	51	47	51	5040000000	8400000000	51.16	49	45	49	4610000000	5810000000	60	66	-0.455639	-0.423474	0.423474	-0.120166	0.12622
sp|P39936|IF4F2_YEAST	P39936	IF4F2_YEAST	TIF4632	Eukaryotic initiation factor 4F subunit p130	37.42	24	20	20	1940000000	2880000000	42.01	30	26	26	1090000000	1680000000	22	24	-0.260254	-0.348134	0.348134	0.0752188	0.0508803
sp|P39938|RS26A_YEAST	P39938	RS26A_YEAST	RPS26A	Small ribosomal subunit protein eS26A	55.46	10	4	10	26500000000	42300000000	57.14	10	3	10	28100000000	47600000000	19	15	-0.0165222	-0.219395	0.219395	0.318951	-0.0778595
sp|P39939|RS26B_YEAST	P39939	RS26B_YEAST	RPS26B	Small ribosomal subunit protein eS26B	57.98	10	4	4	966000000	5250000000	57.14	10	3	3	218000000	342000000	7	4	-0.583159	-0.300313	0.300313	-0.247686	0.00305904
sp|P39940|RSP5_YEAST	P39940	RSP5_YEAST	RSP5	E3 ubiquitin-protein ligase RSP5	50.68	36	36	36	12000000000	19400000000	50.8	37	37	37	2810000000	3780000000	42	44	-0.252977	-0.171561	0.171561	0.0824966	-0.125693
sp|P39945|AST2_YEAST	P39945	AST2_YEAST	AST2	Protein AST2	12.79	3	2	2	14800000	22100000	31.16	9	8	8	28700000	55200000	1	4	0.0147716	-1.03843	1.03843	0.350245	0.741176
sp|P39952|OXA1_YEAST	P39952	OXA1_YEAST	OXA1	Mitochondrial inner membrane protein OXA1	14.93	4	4	4	188903	400000000	18.66	6	6	6	209000000	212000000	2	5	-1.4818	0.34751	-0.34751	-1.14632	-0.644764
sp|P39954|SAHH_YEAST	P39954	SAHH_YEAST	SAH1	Adenosylhomocysteinase	60.58	38	38	38	76500000000	106000000000	55.68	37	37	37	29800000000	36200000000	80	75	-0.28251	-0.113077	0.113077	0.0529633	-0.184177
sp|P39955|SAP1_YEAST	P39955	SAP1_YEAST	SAP1	Protein SAP1	8.7	5	5	5	65000000	409000000	9.92	6	6	6	25300000	52500000	4	5	-0.305744	-0.163506	0.163506	0.0297294	-0.133748
sp|P39956|RPH1_YEAST	P39956	RPH1_YEAST	RPH1	DNA damage-responsive transcriptional repressor RPH1	8.79	5	5	5	1649361	3511339	5.53	3	3	3	187000000	93200000	1	2	-0.799594	-1.82981	1.82981	-0.464121	1.53256
sp|P39958|GDI1_YEAST	P39958	GDI1_YEAST	GDI1	Rab GDP-dissociation inhibitor	75.39	26	26	26	3600000000	4860000000	73.17	28	28	28	5540000000	7930000000	38	43	-0.242901	-0.32452	0.32452	0.0925719	0.0272661
sp|P39960|BEM2_YEAST	P39960	BEM2_YEAST	BEM2	GTPase-activating protein BEM2/IPL2	37.43	57	57	57	1260000000	1900000000	39.04	57	57	57	639000000	1470000000	39	44	-0.51075	-0.631818	0.631818	-0.175276	0.334564
sp|P39962|KC13_YEAST	P39962	KC13_YEAST	YCK3	Casein kinase I homolog 3	40.27	16	13	13	2110000000	4100000000	42.94	16	15	15	889000000	1300000000	14	16	-0.612829	-0.268562	0.268562	-0.277355	-0.0286917
sp|P39966|PP2C2_YEAST	P39966	PP2C2_YEAST	PTC2	Protein phosphatase 2C homolog 2	51.29	18	16	18	5760000000	7660000000	55.39	21	17	21	1180000000	1530000000	21	26	-0.391132	-0.271217	0.271217	-0.0556584	-0.0260367
sp|P39968|VAC8_YEAST	P39968	VAC8_YEAST	VAC8	Vacuolar protein 8	31.83	14	14	14	645000000	2490000000	37.89	19	19	19	1260000000	1340000000	18	25	-0.241551	0.0789993	-0.0789993	0.0939225	-0.376253
sp|P39969|BOI2_YEAST	P39969	BOI2_YEAST	BOI2	Protein BOI2	25.38	18	17	18	696000000	981000000	35.1	24	23	24	90900000	187000000	9	13	-0.366788	-0.224413	0.224413	-0.0313144	-0.0728409
sp|P39976|DLD3_YEAST	P39976	DLD3_YEAST	DLD3	D-2-hydroxyglutarate--pyruvate transhydrogenase DLD3	72.78	33	31	33	4940000000	6940000000	68.35	36	34	36	4990000000	5460000000	49	54	-0.356622	-0.316203	0.316203	-0.0211491	0.018949
sp|P39979|HPA3_YEAST	P39979	HPA3_YEAST	HPA3	D-amino-acid N-acetyltransferase HPA3	23.6	3	3	3	8827338	15700000	19.25	2	2	2	123000000	191000000	2	2	-0.528346	-0.495298	0.495298	-0.192872	0.198044
sp|P39984|HAT2_YEAST	P39984	HAT2_YEAST	HAT2	Histone acetyltransferase type B subunit 2	32.67	8	8	8	198000000	363000000	35.91	9	9	9	166000000	460000000	9	9	-0.643772	-0.753639	0.753639	-0.308298	0.456385
sp|P39985|DPO5_YEAST	P39985	DPO5_YEAST	POL5	rDNA transcriptional regulator POL5	12.72	10	10	10	537000000	642000000	17.71	15	15	15	150000000	283000000	8	10	-0.637222	-0.529217	0.529217	-0.301749	0.231963
sp|P39986|SPF1_YEAST	P39986	SPF1_YEAST	SPF1	Endoplasmic reticulum transmembrane helix translocase	45.19	44	44	44	4400000000	6700000000	51.6	49	49	49	4680000000	5520000000	51	63	-0.339518	-0.196725	0.196725	-0.00404489	-0.100529
sp|P39990|SNU13_YEAST	P39990	SNU13_YEAST	SNU13	13 kDa ribonucleoprotein-associated protein	30.95	3	3	3	856000000	1240000000	30.95	3	3	3	1220000000	988000000	4	4	-0.207956	0.131477	-0.131477	0.127518	-0.428731
sp|P39993|GEA2_YEAST	P39993	GEA2_YEAST	GEA2	ARF guanine-nucleotide exchange factor 2	18.09	16	15	16	21500000	252000000	28.92	23	22	23	142000000	471000000	8	15	-0.640577	-0.903715	0.903715	-0.305104	0.606461
sp|P39994|PXP1_YEAST	P39994	PXP1_YEAST	PXP1	2-hydroxyacyl-CoA lyase	10.54	3	3	3	112784	152643	15	6	6	6	800423	1.17035e+06	2	2	0.429043	-0.618821	0.618821	0.764517	0.321567
sp|P39996|GTT3_YEAST	P39996	GTT3_YEAST	GTT3	Glutathione transferase 3	16.62	3	3	3	3.92943e+06	264873	19.29	4	4	4	6875054	3.37139e+06	2	1	0.143562	1.37959	-1.37959	0.479035	-1.67684
sp|P39998|EDC3_YEAST	P39998	EDC3_YEAST	EDC3	Enhancer of mRNA-decapping protein 3	33.58	17	17	17	316000000	407000000	34.12	14	14	14	103000000	155000000	13	9	-0.196559	-0.191627	0.191627	0.138915	-0.105627
sp|P40002|MIT1_YEAST	P40002	MIT1_YEAST	MIT1	Transcriptional regulator MIT1	23.12	8	8	8	173000000	304000000	23.12	7	7	7	41500000	186000000	4	3	-0.326959	-0.215372	0.215372	0.00851453	-0.0818815
sp|P40005|PFD2_YEAST	P40005	PFD2_YEAST	GIM4	Prefoldin subunit 2	68.47	6	6	6	2380000000	3520000000	60.36	7	7	7	519000000	700000000	11	8	-0.0602576	-0.0336978	0.0336978	0.275216	-0.263556
sp|P40006|IRC22_YEAST	P40006	IRC22_YEAST	IRC22	Increased recombination centers protein 22	5.78	2	2	2	141000000	157000000	5.78	2	2	2	295000000	377000000	2	3	-0.268439	-0.0322182	0.0322182	0.067034	-0.265036
sp|P40007|NOP16_YEAST	P40007	NOP16_YEAST	NOP16	Nucleolar protein 16	29.87	8	8	8	288000000	1670000000	30.74	10	10	10	132000000	229000000	7	9	-0.169541	-0.15081	0.15081	0.165932	-0.146444
sp|P40008|FMP52_YEAST	P40008	FMP52_YEAST	FMP52	Protein FMP52, mitochondrial	74.46	15	15	15	1830000000	2380000000	65.37	12	12	12	402000000	924000000	17	10	-0.275779	-0.432146	0.432146	0.0596946	0.134893
sp|P40010|NUG1_YEAST	P40010	NUG1_YEAST	NUG1	Nuclear GTP-binding protein NUG1	48.85	24	24	24	1240000000	1590000000	50.96	21	21	21	494000000	459000000	22	22	-0.107328	-0.259546	0.259546	0.228146	-0.0377078
sp|P40011|RRAAH_YEAST	P40011	RRAAH_YEAST	YER010C	4-hydroxy-4-methyl-2-oxoglutarate aldolase	38.46	7	7	7	168000000	90500000	31.2	6	6	6	188000000	114000000	4	5	-0.0904922	-0.221326	0.221326	0.244981	-0.0759278
sp|P40012|PPOX_YEAST	P40012	PPOX_YEAST	HEM14	Protoporphyrinogen oxidase	33.58	12	12	12	91500000	106000000	22.08	10	10	10	60100000	65400000	8	7	-0.345775	-0.0323184	0.0323184	-0.0103015	-0.264936
sp|P40013|BIM1_YEAST	P40013	BIM1_YEAST	BIM1	Protein BIM1	30.52	9	9	9	628000000	611000000	38.08	9	9	9	280000000	352000000	7	5	0.103444	-0.409805	0.409805	0.438918	0.112551
sp|P40016|RPN3_YEAST	P40016	RPN3_YEAST	RPN3	26S proteasome regulatory subunit RPN3	50.1	24	24	24	2350000000	3680000000	51.43	26	26	26	1270000000	1460000000	28	25	-0.415367	-0.210646	0.210646	-0.0798942	-0.0866084
sp|P40018|RSMB_YEAST	P40018	RSMB_YEAST	SMB1	Small nuclear ribonucleoprotein-associated protein B	26.53	5	5	5	381000000	453000000	32.65	6	6	6	107000000	251000000	3	3	-0.520059	-0.499062	0.499062	-0.184586	0.201808
sp|P40019|CHZ1_YEAST	P40019	CHZ1_YEAST	CHZ1	Histone H2A.Z-specific chaperone CHZ1	53.59	9	9	9	2660000000	3250000000	49.67	8	8	8	1480000000	1750000000	13	13	-0.0444864	-0.0845781	0.0845781	0.290987	-0.212676
sp|P40020|FIR1_YEAST	P40020	FIR1_YEAST	FIR1	Factor interacting with REF2	9.25	3	3	3	1.85307e+06	6056125	6.05	2	2	2	16200000	16900000	1	2	-0.41812	-0.40786	0.40786	-0.0826469	0.110606
sp|P40021|ZRG8_YEAST	P40021	ZRG8_YEAST	ZRG8	Zinc-regulated protein 8	7.71	5	5	5	2220000000	98900000	7.43	5	5	5	14200000	17200000	1	4	-0.46268	0.171544	-0.171544	-0.127206	-0.468798
sp|P40022|YEM4_YEAST	P40022	YEM4_YEAST	YER034W	Uncharacterized protein YER034W	49.19	5	5	5	110000000	160000000	63.24	11	11	11	103000000	160000000	5	12	-0.438337	-0.1103	0.1103	-0.102863	-0.186954
sp|P40024|ARB1_YEAST	P40024	ARB1_YEAST	ARB1	ABC transporter ATP-binding protein ARB1	50.82	34	34	34	11800000000	13600000000	51.15	33	33	33	4540000000	5210000000	47	53	-0.224001	0.0153898	-0.0153898	0.111472	-0.312644
sp|P40025|PHM8_YEAST	P40025	PHM8_YEAST	PHM8	Phosphate metabolism protein 8	20.87	3	3	3	45300000	236000000	10.59	2	2	2	5831.31	52129.3	1	1	-1.94886	-2.87372	2.87372	-1.61339	2.57646
sp|P40029|MSRA_YEAST	P40029	MSRA_YEAST	MXR1	Peptide methionine sulfoxide reductase	58.15	9	9	9	3140000000	4260000000	70.65	11	11	11	794000000	1040000000	10	13	-0.523099	-0.356305	0.356305	-0.187626	0.0590506
sp|P40032|TPA1_YEAST	P40032	TPA1_YEAST	TPA1	Prolyl 3,4-dihydroxylase TPA1	60.09	30	30	30	5780000000	4960000000	65.37	31	31	31	3010000000	2080000000	34	33	-0.308576	-0.0887568	0.0887568	0.0268975	-0.208497
sp|P40035|PIC2_YEAST	P40035	PIC2_YEAST	PIC2	Mitochondrial phosphate carrier protein 2	18	4	4	4	62600000	82100000	28	10	10	10	148000000	436000000	3	7	0.357474	0.182818	-0.182818	0.692947	-0.480072
sp|P40036|GIP2_YEAST	P40036	GIP2_YEAST	GIP2	GLC7-interacting protein 2	10.77	3	3	3	1.11669e+06	434594	20.8	7	7	7	1.15183e+06	2.81322e+06	2	1	2.02087	-0.975687	0.975687	2.35635	0.678433
sp|P40037|HMF1_YEAST	P40037	HMF1_YEAST	HMF1	Protein HMF1	97.67	12	12	12	1350000000	1540000000	97.67	12	12	12	4290000000	5690000000	14	19	-0.206805	-0.260281	0.260281	0.128668	-0.0369729
sp|P40038|PCL6_YEAST	P40038	PCL6_YEAST	PCL6	PHO85 cyclin-6	20	7	7	7	156000000	211000000	31.43	9	9	9	72600000	224000000	2	6	-0.260722	-0.185403	0.185403	0.0747516	-0.111851
sp|P40040|THO1_YEAST	P40040	THO1_YEAST	THO1	Protein THO1	46.33	9	9	9	407000000	527000000	25.69	7	7	7	239000000	299000000	7	7	0.162106	-0.116702	0.116702	0.49758	-0.180552
sp|P40041|VHR2_YEAST	P40041	VHR2_YEAST	VHR2	Transcription factor VHR2	5.74	2	1	2	216877	5084188	6.73	2	2	2	4.09007e+06	609641	1	1	-0.147147	0.0726962	-0.0726962	0.188326	-0.36995
sp|P40043|RGI1_YEAST	P40043	RGI1_YEAST	RGI1	Respiratory growth induced protein 1	47.83	5	5	5	546000000	1180000000	47.83	6	6	6	414000000	474000000	8	9	0.349589	-0.105241	0.105241	0.685062	-0.192013
sp|P40046|VTC1_YEAST	P40046	VTC1_YEAST	VTC1	Vacuolar transporter chaperone complex subunit 1	13.95	2	2	2	169000000	316000000	13.95	2	2	2	15500000	28300000	3	2	-0.425833	-0.983288	0.983288	-0.0903601	0.686034
sp|P40047|ALDH5_YEAST	P40047	ALDH5_YEAST	ALD5	Aldehyde dehydrogenase 5, mitochondrial	62.69	35	33	33	2600000000	3140000000	68.08	39	37	37	2150000000	3190000000	40	52	0.0215664	-0.287262	0.287262	0.35704	-0.00999209
sp|P40048|PTP3_YEAST	P40048	PTP3_YEAST	PTP3	Tyrosine-protein phosphatase 3	7.76	5	5	5	398000000	505000000	11.64	7	7	7	49400000	151000000	5	7	-0.950685	-0.691166	0.691166	-0.615212	0.393912
sp|P40051|ICP55_YEAST	P40051	ICP55_YEAST	ICP55	Intermediate cleaving peptidase 55	25.44	10	10	10	2160000000	2820000000	23.29	8	8	8	369000000	369000000	11	3	-0.306902	0.644244	-0.644244	0.0285709	-0.941498
sp|P40052|YEQ9_YEAST	P40052	YEQ9_YEAST	YER079W	Uncharacterized protein YER079W	45.24	6	6	6	21500000	102000000	48.57	6	6	6	65500000	30400000	2	3	-0.044255	-0.0914224	0.0914224	0.291218	-0.205832
sp|P40053|AIM9_YEAST	P40053	AIM9_YEAST	AIM9	Altered inheritance of mitochondria protein 9, mitochondrial	54.55	32	31	32	1540000000	2500000000	54.23	32	32	32	1180000000	1460000000	32	29	-0.0615938	-0.317823	0.317823	0.273879	0.0205686
sp|P40054|SERA_YEAST	P40054	SERA_YEAST	SER3	D-3-phosphoglycerate dehydrogenase 1	42.86	19	8	19	6780000000	7560000000	42.86	19	8	19	9050000000	10700000000	25	33	0.0865035	-0.0552835	0.0552835	0.421977	-0.24197
sp|P40055|UTP7_YEAST	P40055	UTP7_YEAST	UTP7	U3 small nucleolar RNA-associated protein 7	46.57	21	21	21	1940000000	3630000000	35.74	16	16	16	1300000000	1380000000	17	19	-0.591954	-0.114053	0.114053	-0.256481	-0.183201
sp|P40056|GET2_YEAST	P40056	GET2_YEAST	GET2	Golgi to ER traffic protein 2	29.12	6	6	6	228000000	464000000	32.98	6	6	6	274000000	526000000	8	9	-0.365225	-1.36644	1.36644	-0.0297515	1.06919
sp|P40059|DOT6_YEAST	P40059	DOT6_YEAST	DOT6	Transcriptional regulatory protein DOT6	30.45	12	12	12	1780000000	1180000000	37.91	15	15	15	751000000	1140000000	10	14	-0.252204	-0.38673	0.38673	0.0832691	0.0894758
sp|P40060|IES5_YEAST	P40060	IES5_YEAST	IES5	Ino eighty subunit 5	53.6	5	5	5	868000000	1600000000	32	3	3	3	178000000	244000000	4	3	0.220028	-0.472055	0.472055	0.555501	0.174801
sp|P40064|NU157_YEAST	P40064	NU157_YEAST	NUP157	Nucleoporin NUP157	21.85	19	19	19	991000000	1170000000	29.55	27	27	27	135000000	164000000	11	18	-0.510372	-0.509685	0.509685	-0.174899	0.212431
sp|P40066|GLE2_YEAST	P40066	GLE2_YEAST	GLE2	mRNA export factor GLE2	51.51	14	14	14	1210000000	1560000000	43.84	11	11	11	327000000	400000000	12	11	-0.173141	-0.158231	0.158231	0.162332	-0.139023
sp|P40069|IMB4_YEAST	P40069	IMB4_YEAST	KAP123	Importin subunit beta-4	53.19	47	47	47	2470000000	3810000000	52.56	45	45	45	1430000000	2390000000	46	51	-0.402315	-0.181332	0.181332	-0.0668414	-0.115922
sp|P40070|LSM4_YEAST	P40070	LSM4_YEAST	LSM4	U6 snRNA-associated Sm-like protein LSm4	33.16	7	7	7	1180000000	1360000000	23.53	5	5	5	806000000	1200000000	8	10	-0.197357	-0.431614	0.431614	0.138116	0.13436
sp|P40071|TMN3_YEAST	P40071	TMN3_YEAST	TMN3	Transmembrane 9 superfamily member 3	5.38	3	3	3	130000000	291000000	13.31	8	8	8	83700000	24800000	1	5	0.501119	0.218013	-0.218013	0.836592	-0.515267
sp|P40072|SLX8_YEAST	P40072	SLX8_YEAST	SLX8	E3 ubiquitin-protein ligase complex SLX5-SLX8 subunit SLX8	9.85	2	2	2	305000000	63100000	9.12	2	2	2	403670	13300000	2	1	-1.10534	1.61969	-1.61969	-0.769863	-1.91694
sp|P40073|SHO1_YEAST	P40073	SHO1_YEAST	SHO1	High osmolarity signaling protein SHO1	14.44	4	4	4	252000000	534000000	14.44	3	3	3	816000000	1520000000	4	4	-1.61037	-0.693511	0.693511	-1.27489	0.396257
sp|P40075|SCS2_YEAST	P40075	SCS2_YEAST	SCS2	Vesicle-associated membrane protein-associated protein SCS2	62.3	20	20	20	1720000000	3240000000	64.75	19	19	19	1410000000	2190000000	20	22	-1.04338	-0.793117	0.793117	-0.707907	0.495863
sp|P40078|NSA2_YEAST	P40078	NSA2_YEAST	NSA2	Ribosome biogenesis protein NSA2	41.38	9	9	9	238000000	332000000	48.66	9	9	9	319000000	496000000	9	9	-0.312713	-0.533184	0.533184	0.0227602	0.23593
sp|P40079|LCP5_YEAST	P40079	LCP5_YEAST	LCP5	U3 small nucleolar ribonucleoprotein protein LCP5	43.7	11	11	11	503000000	632000000	45.66	14	14	14	1860000000	1110000000	13	11	-0.356552	-0.181505	0.181505	-0.0210787	-0.115749
sp|P40081|MGDP1_YEAST	P40081	MGDP1_YEAST	YER134C	Putative magnesium-dependent phosphatase YER134C	33.71	6	6	6	61300000	101000000	34.27	6	6	6	55600000	56300000	5	4	-0.530518	0.485969	-0.485969	-0.195045	-0.783223
sp|P40084|RTR1_YEAST	P40084	RTR1_YEAST	RTR1	RNA polymerase II subunit B1 CTD phosphatase RTR1	46.9	8	8	8	45600000	308000000	45.13	6	6	6	14400000	107000000	5	5	-0.867493	0.0713523	-0.0713523	-0.53202	-0.368606
sp|P40086|COX15_YEAST	P40086	COX15_YEAST	COX15	Heme A synthase COX15	13.37	6	6	6	133000000	198000000	17.28	8	8	8	136000000	194000000	7	7	0.0664559	-0.169342	0.169342	0.401929	-0.127912
sp|P40087|DDI1_YEAST	P40087	DDI1_YEAST	DDI1	DNA damage-inducible protein 1	23.83	7	7	7	48900000	485000000	27.1	9	9	9	204000000	402000000	4	8	-0.307632	-0.117294	0.117294	0.0278412	-0.17996
sp|P40088|FTR1_YEAST	P40088	FTR1_YEAST	FTR1	Plasma membrane iron permease	10.15	4	4	4	200000000	281000000	10.15	3	3	3	155000000	174000000	3	3	-0.28992	0.0462947	-0.0462947	0.0455528	-0.343549
sp|P40089|LSM5_YEAST	P40089	LSM5_YEAST	LSM5	U6 snRNA-associated Sm-like protein LSm5	47.31	5	5	5	45400000	57100000	54.84	6	6	6	142000000	127000000	5	7	-0.197006	-0.71341	0.71341	0.138468	0.416156
sp|P40091|PEA2_YEAST	P40091	PEA2_YEAST	PEA2	Protein PEA2	16.19	6	6	6	59800000	78000000	32.14	9	9	9	163000000	231000000	4	4	-0.0881643	-0.300575	0.300575	0.247309	0.00332067
sp|P40093|YEY6_YEAST	P40093	YEY6_YEAST	YER156C	MYG1 protein YER156C	64.79	19	19	19	1300000000	1410000000	57.69	16	16	16	450000000	699000000	15	16	-0.187633	-0.344204	0.344204	0.14784	0.0469496
sp|P40094|COG3_YEAST	P40094	COG3_YEAST	COG3	Conserved oligomeric Golgi complex subunit 3	11.49	7	7	7	12400000	19400000	20.1	11	11	11	11400000	8.28385e+06	3	8	-0.503014	-0.252383	0.252383	-0.167541	-0.0448712
sp|P40096|NCB1_YEAST	P40096	NCB1_YEAST	BUR6	Negative cofactor 2 complex subunit alpha	23.94	5	5	5	134000000	200000000	23.94	5	5	5	56600000	93400000	7	5	-0.480726	-0.490085	0.490085	-0.145253	0.192831
sp|P40098|FMP10_YEAST	P40098	FMP10_YEAST	FMP10	Uncharacterized mitochondrial membrane protein FMP10	32.38	6	6	6	35100000	83500000	18.85	3	3	3	18900000	18400000	5	4	-0.087227	-0.191659	0.191659	0.248246	-0.105595
sp|P40099|FTHC_YEAST	P40099	FTHC_YEAST	FAU1	5-formyltetrahydrofolate cyclo-ligase	23.22	3	3	3	10500000	11400000	19.43	2	2	2	6174327	16900000	1	1	0.167581	-0.168567	0.168567	0.503054	-0.128687
sp|P40106|GPP2_YEAST	P40106	GPP2_YEAST	GPP2	Glycerol-1-phosphate phosphohydrolase 2	80.4	23	14	14	5130000000	6320000000	84.4	25	16	16	3730000000	4180000000	17	18	-0.20467	-0.141669	0.141669	0.130803	-0.155585
sp|P40107|GMT1_YEAST	P40107	GMT1_YEAST	VRG4	GDP-mannose transporter 1	7.12	3	2	3	765000000	828000000	5.04	3	3	3	1230000000	1820000000	4	3	-0.547159	-0.359764	0.359764	-0.211686	0.06251
sp|P40150|SSB2_YEAST	P40150	SSB2_YEAST	SSB2	Ribosome-associated molecular chaperone SSB2	73.9	58	3	3	224000000	285000000	73.9	57	3	3	104000000	217000000	5	8	-0.105524	-0.57469	0.57469	0.229949	0.277436
sp|P40151|WRIP1_YEAST	P40151	WRIP1_YEAST	MGS1	DNA-dependent ATPase MGS1	14.48	6	6	6	771895	4.00883e+06	10.56	4	4	4	106000000	120000000	2	2	-0.121897	0.084632	-0.084632	0.213576	-0.381886
sp|P40154|IES2_YEAST	P40154	IES2_YEAST	IES2	Ino eighty subunit 2	23.12	4	4	4	1180000000	1810000000	31.88	7	7	7	616000000	725000000	6	5	-0.248545	-0.749371	0.749371	0.0869285	0.452117
sp|P40157|VID27_YEAST	P40157	VID27_YEAST	VID27	Vacuolar import and degradation protein 27	23.53	15	15	15	784000000	780000000	33.5	19	19	19	248000000	469000000	11	18	-0.185018	-0.258362	0.258362	0.150455	-0.038892
sp|P40159|YNU8_YEAST	P40159	YNU8_YEAST	YNL208W	Uncharacterized protein YNL208W	54.27	7	7	7	574000000	720000000	69.85	8	8	8	3300000000	4530000000	10	16	-0.302275	-0.311879	0.311879	0.0331981	0.0146254
sp|P40160|RIO2_YEAST	P40160	RIO2_YEAST	RIO2	Serine/threonine-protein kinase RIO2	20.24	8	8	8	395000000	1330000000	36.71	14	14	14	132000000	216000000	9	10	-0.206272	-0.486233	0.486233	0.129201	0.188979
sp|P40161|RT106_YEAST	P40161	RT106_YEAST	RTT106	Histone chaperone RTT106	17.8	6	6	6	240000000	38700000	21.54	8	8	8	73100000	101000000	4	7	-0.23865	-0.433226	0.433226	0.0968231	0.135972
sp|P40164|PP4R3_YEAST	P40164	PP4R3_YEAST	PSY2	Serine/threonine-protein phosphatase 4 regulatory subunit 3	9.44	5	5	5	31000000	83300000	13.87	7	7	7	81600000	264000000	4	2	0.299821	-0.0702907	0.0702907	0.635294	-0.226963
sp|P40165|NNRE_YEAST	P40165	NNRE_YEAST	NNR1	NAD(P)H-hydrate epimerase	32.93	7	7	7	136000000	178000000	33.33	7	7	7	56700000	106000000	5	6	0.306058	-0.241613	0.241613	0.641531	-0.0556407
sp|P40168|YNT5_YEAST	P40168	YNT5_YEAST	YNL195C	Uncharacterized protein YNL195C	62.45	9	9	9	6313528	32000000	68.58	10	10	10	159000000	317000000	5	8	-0.659014	-0.835171	0.835171	-0.323541	0.537917
sp|P40169|YNT4_YEAST	P40169	YNT4_YEAST	YNL194C	Uncharacterized plasma membrane protein YNL194C	19.93	3	3	3	170000000	318000000	34.22	8	8	8	155000000	277000000	2	6	-0.257785	-0.216143	0.216143	0.0776882	-0.0811108
sp|P40185|MMF1_YEAST	P40185	MMF1_YEAST	MMF1	Protein MMF1, mitochondrial	80	10	10	10	306000000	417000000	75.17	8	8	8	666000000	954000000	12	14	-0.0787643	-0.780003	0.780003	0.256709	0.482749
sp|P40202|CCS1_YEAST	P40202	CCS1_YEAST	CCS1	Superoxide dismutase 1 copper chaperone	70.68	16	16	16	1880000000	2220000000	73.9	17	17	17	1230000000	1460000000	19	26	-0.421107	-0.538467	0.538467	-0.0856339	0.241213
sp|P40207|ERG29_YEAST	P40207	ERG29_YEAST	ERG29	Ergosterol biosynthesis protein 29	13.08	2	2	2	280000000	923000000	29.96	4	4	4	93400000	276000000	1	2	-1.07083	-0.697484	0.697484	-0.735357	0.40023
sp|P40208|GID8_YEAST	P40208	GID8_YEAST	GID8	Glucose-induced degradation protein 8	32.31	8	8	8	8930652	29600000	24.84	7	7	7	16900000	32500000	1	5	-0.907787	-0.539763	0.539763	-0.572313	0.242509
sp|P40210|SIP5_YEAST	P40210	SIP5_YEAST	SIP5	Protein SIP5	31.49	11	11	11	2160000000	1830000000	44.99	15	15	15	696000000	779000000	8	14	-0.281949	-0.242347	0.242347	0.0535246	-0.0549069
sp|P40212|RL13B_YEAST	P40212	RL13B_YEAST	RPL13B	Large ribosomal subunit protein eL13B	65.33	21	2	21	24500000000	29600000000	62.31	20	1	20	39600000000	58400000000	39	31	-0.225101	-0.109359	0.109359	0.110373	-0.187895
sp|P40214|FDO1_YEAST	P40214	FDO1_YEAST	FDO1	Protein FDO1	16.67	5	5	5	29100000	35200000	18.71	4	4	4	35000000	50100000	2	3	-0.0388881	-0.83235	0.83235	0.296585	0.535096
sp|P40215|NDH1_YEAST	P40215	NDH1_YEAST	NDE1	External NADH-ubiquinone oxidoreductase 1, mitochondrial	45.18	23	22	23	5540000000	7230000000	42.32	21	21	21	1550000000	1630000000	27	25	-0.153676	-0.0288769	0.0288769	0.181797	-0.268377
sp|P40217|EIF3I_YEAST	P40217	EIF3I_YEAST	TIF34	Eukaryotic translation initiation factor 3 subunit I	95.68	32	32	32	5400000000	8870000000	87.32	27	27	27	7900000000	11100000000	36	39	-0.255383	-0.201264	0.201264	0.0800903	-0.09599
sp|P40218|LDO45_YEAST	P40218	LDO45_YEAST	LDO45	Lipid droplet organization protein LDO45	36.17	9	6	9	7737823	17900000	20.63	6	4	6	13700000	19400000	5	3	-0.59479	-0.0678651	0.0678651	-0.259317	-0.229389
sp|P40302|PSA6_YEAST	P40302	PSA6_YEAST	PRE5	Proteasome subunit alpha type-6	86.32	19	19	19	2370000000	2730000000	89.74	19	19	19	846000000	877000000	21	20	-0.102175	-0.0827726	0.0827726	0.233298	-0.214481
sp|P40303|PSA4_YEAST	P40303	PSA4_YEAST	PRE6	Proteasome subunit alpha type-4	77.17	18	18	18	993000000	3950000000	61.42	17	17	17	2010000000	2660000000	17	18	-0.260884	-0.407396	0.407396	0.0745889	0.110142
sp|P40308|TGL3_YEAST	P40308	TGL3_YEAST	TGL3	Triacylglycerol lipase 3	11.99	4	4	4	34792	38300000	18.85	9	9	9	262000000	311000000	1	5	1.90246	-0.59491	0.59491	2.23793	0.297656
sp|P40309|KHA1_YEAST	P40309	KHA1_YEAST	KHA1	K(+)/H(+) antiporter 1	6.53	3	3	3	405000000	74200000					388000000	478000000	2	1	0.613831	-0.0232785	0.0232785	0.949304	-0.273975
sp|P40312|CYB5_YEAST	P40312	CYB5_YEAST	CYB5	Cytochrome b5	18.33	2	2	2	178000000	249000000	18.33	2	2	2	47400000	60100000	3	2	-0.173785	-0.113581	0.113581	0.161689	-0.183673
sp|P40317|SOK1_YEAST	P40317	SOK1_YEAST	SOK1	Protein SOK1	25.53	14	14	14	496000000	466000000	24.75	16	16	16	106000000	262000000	9	8	-0.288931	-0.637317	0.637317	0.0465424	0.340063
sp|P40318|DOA10_YEAST	P40318	DOA10_YEAST	SSM4	ERAD-associated E3 ubiquitin-protein ligase DOA10	19.79	18	18	18	753000000	4380000000	23.12	22	22	22	437000000	1360000000	13	18	-0.650869	-0.352689	0.352689	-0.315395	0.055435
sp|P40319|ELO3_YEAST	P40319	ELO3_YEAST	ELO3	Fatty acid elongase 3	14.2	4	4	4	117000000	145000000	14.2	4	4	4	140000000	162000000	5	6	-0.290331	-0.0581917	0.0581917	0.0451426	-0.239062
sp|P40325|HUA1_YEAST	P40325	HUA1_YEAST	HUA1	Proline-rich protein HUA1	15.66	3	3	3	9371631	19500000	44.95	4	4	4	187606	5.83772e+06	1	1	0.893801	-1.64944	1.64944	1.22927	1.35219
sp|P40327|PRS4_YEAST	P40327	PRS4_YEAST	RPT2	26S proteasome regulatory subunit 4 homolog	66.36	23	23	23	1450000000	2060000000	59.04	22	22	22	1250000000	1600000000	27	29	-0.1685	-0.108844	0.108844	0.166974	-0.18841
sp|P40335|PEP8_YEAST	P40335	PEP8_YEAST	PEP8	Carboxypeptidase Y-deficient protein 8	34.04	9	9	9	5391509	39100000	42.48	13	13	13	6695414	127000000	4	9	-1.1731	-0.300707	0.300707	-0.837627	0.00345305
sp|P40339|RFC4_YEAST	P40339	RFC4_YEAST	RFC4	Replication factor C subunit 4	48.61	13	13	13	2260000000	2500000000	53.25	12	12	12	262000000	363000000	12	10	-0.0267699	-0.182913	0.182913	0.308703	-0.114341
sp|P40340|ATAD2_YEAST	P40340	ATAD2_YEAST	YTA7	ATPase histone chaperone YTA7	28.35	24	24	24	983000000	1950000000	26.69	25	25	25	331000000	420000000	16	16	-0.518953	-0.778878	0.778878	-0.183479	0.481624
sp|P40341|YTA12_YEAST	P40341	YTA12_YEAST	YTA12	Mitochondrial inner membrane m-AAA protease component YTA12	33.21	20	19	20	1940000000	1860000000	32.85	24	22	24	1020000000	1330000000	16	21	-0.677398	-0.276807	0.276807	-0.341925	-0.0204473
sp|P40343|VPS27_YEAST	P40343	VPS27_YEAST	VPS27	Vacuolar protein sorting-associated protein 27	22.03	9	9	9	686000000	1540000000	31.35	15	15	15	77800000	135000000	7	7	-0.521976	-0.129489	0.129489	-0.186503	-0.167765
sp|P40344|ATG3_YEAST	P40344	ATG3_YEAST	ATG3	Autophagy-related protein 3	23.23	4	4	4	3.5108e+06	14771.5	29.35	4	4	4	1.6692e+06	2.16363e+06	1	2	-0.963058	-0.772114	0.772114	-0.627585	0.47486
sp|P40345|PDAT_YEAST	P40345	PDAT_YEAST	LRO1	Phospholipid:diacylglycerol acyltransferase	11.2	4	4	4	963000000	882000000	14.52	6	6	6	412000000	469000000	5	7	-0.0250497	-0.600438	0.600438	0.310424	0.303184
sp|P40347|PPAL_YEAST	P40347	PPAL_YEAST	LTP1	Low molecular weight phosphotyrosine protein phosphatase	48.45	8	8	8	3780000000	6050000000	47.2	7	7	7	2060000000	2800000000	12	11	-0.33809	-0.193398	0.193398	-0.00261642	-0.103856
sp|P40348|RFC2_YEAST	P40348	RFC2_YEAST	RFC2	Replication factor C subunit 2	37.68	13	13	13	237000000	305000000	48.73	16	16	16	219000000	385000000	17	12	0.0786995	-0.662104	0.662104	0.414173	0.36485
sp|P40350|ALG5_YEAST	P40350	ALG5_YEAST	ALG5	Dolichyl-phosphate beta-glucosyltransferase	15.57	6	5	5	482000000	915000000	16.47	5	4	4	9329124	35000000	5	2	-0.683895	0.203448	-0.203448	-0.348421	-0.500702
sp|P40351|ALG8_YEAST	P40351	ALG8_YEAST	ALG8	Dolichyl pyrophosphate Glc1Man9GlcNAc2 alpha-1,3-glucosyltransferase	5.89	3	3	3	59200000	126000000	4.16	2	2	2	33700000	28300000	2	2	-0.291797	-0.141948	0.141948	0.0436767	-0.155306
sp|P40354|NTA1_YEAST	P40354	NTA1_YEAST	NTA1	Protein N-terminal amidase	17.07	5	5	5	19100000	35900000	8.1	2	2	2	6565231	8710048	2	2	-1.22747	-1.02612	1.02612	-0.891994	0.728865
sp|P40357|SEC9_YEAST	P40357	SEC9_YEAST	SEC9	Protein transport protein SEC9	66.97	26	26	26	169000000	270000000	58.68	22	22	22	147000000	242000000	14	17	-0.486676	-0.34794	0.34794	-0.151203	0.0506864
sp|P40361|YJH0_YEAST	P40361	YJH0_YEAST	YJL070C	Inactive deaminase YJL070C	3.94	2	2	2	450904	426022	12.61	7	7	7	7.80248e+06	178000000	1	3	-0.650295	-0.923669	0.923669	-0.314821	0.626415
sp|P40362|UTP18_YEAST	P40362	UTP18_YEAST	UTP18	U3 small nucleolar RNA-associated protein 18	25.76	7	7	7	20600000	299000000	24.58	9	9	9	317000000	593000000	5	9	-0.911691	-0.154102	0.154102	-0.576218	-0.143152
sp|P40363|SFGH_YEAST	P40363	SFGH_YEAST	YJL068C	S-formylglutathione hydrolase	51.84	13	13	13	690000000	783000000	62.21	14	14	14	637000000	929000000	13	18	-0.237495	-0.158044	0.158044	0.0979778	-0.13921
sp|P40364|MPM1_YEAST	P40364	MPM1_YEAST	MPM1	Mitochondrial peculiar membrane protein 1	53.17	12	12	12	229000000	261000000	71.83	13	13	13	158000000	159000000	8	8	0.104026	-0.18145	0.18145	0.439499	-0.115804
sp|P40368|NUP82_YEAST	P40368	NUP82_YEAST	NUP82	Nucleoporin NUP82	27.35	18	18	18	515000000	841000000	32.68	18	18	18	194000000	298000000	15	11	-0.355947	-0.351558	0.351558	-0.0204742	0.0543044
sp|P40395|RIC1_YEAST	P40395	RIC1_YEAST	RIC1	Guanine nucleotide exchange factor subunit RIC1	3.69	3	3	3	6157859	146000000	5.21	5	5	5	13000000	22800000	1	4	-2.49028	-0.0791947	0.0791947	-2.15481	-0.218059
sp|P40413|TCPE_YEAST	P40413	TCPE_YEAST	CCT5	T-complex protein 1 subunit epsilon	73.49	41	41	41	4740000000	5100000000	71.71	34	34	34	1780000000	2170000000	41	40	-0.0813789	-0.288577	0.288577	0.254094	-0.0086767
sp|P40414|TPM2_YEAST	P40414	TPM2_YEAST	TPM2	Tropomyosin-2	88.82	18	18	18	526000000	1410000000	95.03	22	22	22	749000000	967000000	24	20	-0.405561	-0.0548404	0.0548404	-0.0700878	-0.242414
sp|P40416|ATM1_YEAST	P40416	ATM1_YEAST	ATM1	Iron-sulfur clusters transporter ATM1, mitochondrial	7.97	3	3	3	3.89061e+06	42700000	14.78	6	6	6	78900000	72300000	3	4	-0.158195	0.557019	-0.557019	0.177278	-0.854273
sp|P40422|RPAB4_YEAST	P40422	RPAB4_YEAST	RPC10	DNA-directed RNA polymerases I, II, and III subunit RPABC4	52.86	4	4	4	1550000000	1720000000	52.86	4	4	4	374000000	257000000	4	4	0.00639783	-0.0765572	0.0765572	0.341871	-0.220697
sp|P40433|6P21_YEAST	P40433	6P21_YEAST	PFK26	6-phosphofructo-2-kinase 1	35.07	18	18	18	2300000000	2790000000	45.22	26	26	26	518000000	561000000	11	10	-0.176386	-0.109065	0.109065	0.159087	-0.188189
sp|P40438|VTH1_YEAST	P40438	VTH1_YEAST	VTH1	VPS10 homolog 1	4.39	8	0	3	36550.6	1.96155e+06	3.81	8	0	1	100212	229493	1	1	-0.239506	-0.908912	0.908912	0.0959674	0.611658
sp|P40449|YIQ1_YEAST	P40449	YIQ1_YEAST	YIL161W	Uncharacterized protein YIL161W	14.89	2	2	2	23200000	433377	11.49	2	2	2	493617	58500000	1	1	-1.42785	-1.15576	1.15576	-1.09238	0.858506
sp|P40454|PTPA1_YEAST	P40454	PTPA1_YEAST	RRD1	Serine/threonine-protein phosphatase 2A activator 1	13.99	2	2	2	13200000	36400000	17.81	3	3	3	57800000	101000000	1	1	-0.95914	-0.507716	0.507716	-0.623666	0.210462
sp|P40457|MLP2_YEAST	P40457	MLP2_YEAST	MLP2	Protein MLP2	27.28	29	29	29	787000000	1340000000	28.83	39	39	39	505000000	561000000	17	26	-0.222897	-0.212871	0.212871	0.112577	-0.0843832
sp|P40459|PANC_YEAST	P40459	PANC_YEAST	PAN6	Pantoate--beta-alanine ligase	22.65	4	4	4	214000000	520000000	33.01	6	6	6	434000000	190000000	5	5	-0.572768	-0.0180949	0.0180949	-0.237294	-0.279159
sp|P40460|NDC80_YEAST	P40460	NDC80_YEAST	NDC80	Kinetochore protein NDC80	9.7	5	5	5	12700000	2043704	10.27	5	5	5	5.55211e+06	29600000	2	2	4.67757	-0.787262	0.787262	5.01305	0.490008
sp|P40462|TM108_YEAST	P40462	TM108_YEAST	TMA108	Protein TMA108	29.39	19	19	19	2070000000	2950000000	33.09	23	23	23	682000000	894000000	18	25	-0.373678	-0.0416012	0.0416012	-0.0382043	-0.255653
sp|P40463|VHS2_YEAST	P40463	VHS2_YEAST	VHS2	Protein VHS2	36.01	10	10	10	2190000000	1670000000	38.99	11	11	11	244000000	659000000	11	9	-0.489598	-0.891449	0.891449	-0.154125	0.594195
sp|P40466|FKH1_YEAST	P40466	FKH1_YEAST	FKH1	Fork head protein homolog 1	25.21	8	7	8	647000000	931000000	21.69	6	6	6	19800000	30900000	7	5	-0.210222	-0.602428	0.602428	0.125251	0.305174
sp|P40467|ASG1_YEAST	P40467	ASG1_YEAST	ASG1	Activator of stress genes 1	18.67	10	10	10	12600000	4.51339e+06	16.6	9	9	9	56800000	83800000	3	9	-1.67487	-0.904325	0.904325	-1.3394	0.607071
sp|P40468|TAO3_YEAST	P40468	TAO3_YEAST	TAO3	Cell morphogenesis protein PAG1	4.97	9	9	9	418000000	78300000	5.56	11	11	11	19200000	231000000	5	6	-0.957969	-0.247994	0.247994	-0.622496	-0.0492599
sp|P40469|MET18_YEAST	P40469	MET18_YEAST	MET18	DNA repair/transcription protein MET18/MMS19	4.94	3	3	3	228000000	404000000	7.66	5	5	5	84200000	118000000	2	2	-0.348241	-0.0888809	0.0888809	-0.0127678	-0.208373
sp|P40471|AYR1_YEAST	P40471	AYR1_YEAST	AYR1	NADPH-dependent 1-acyldihydroxyacetone phosphate reductase	52.53	13	13	13	1230000000	1560000000	68.01	15	15	15	1050000000	1300000000	16	18	-0.358903	0.0363606	-0.0363606	-0.0234299	-0.333615
sp|P40472|SIM1_YEAST	P40472	SIM1_YEAST	SIM1	Probable secreted beta-glucosidase SIM1	21.22	6	5	6	126000000	123000000	13.24	5	4	5	102000000	127000000	5	4	0.443783	0.123463	-0.123463	0.779256	-0.420717
sp|P40474|QDR2_YEAST	P40474	QDR2_YEAST	QDR2	Quinidine resistance protein 2	11.44	6	6	6	241000000	1100000000	8.86	4	4	4	158000000	274000000	5	4	-0.670254	-0.0325464	0.0325464	-0.334781	-0.264708
sp|P40477|NU159_YEAST	P40477	NU159_YEAST	NUP159	Nucleoporin NUP159	46.03	43	43	43	2970000000	6030000000	50.48	46	46	46	904000000	1410000000	37	37	-0.523428	-0.414343	0.414343	-0.187955	0.117089
sp|P40478|VDAC2_YEAST	P40478	VDAC2_YEAST	POR2	Non-selective voltage-gated ion channel 2	8.9	2	2	2	242338	280077	13.17	3	3	3	14400000	13500000	2	2	0.0688087	0.462723	-0.462723	0.404282	-0.759977
sp|P40480|HOS4_YEAST	P40480	HOS4_YEAST	HOS4	Protein HOS4	7.66	4	4	4	12500000	12500000	11.17	7	7	7	92800000	136000000	3	6	0.0785402	-0.624783	0.624783	0.414013	0.327529
sp|P40481|HPM1_YEAST	P40481	HPM1_YEAST	HPM1	Histidine protein methyltransferase 1	21.75	6	6	6	21100000	52700000	22.81	6	6	6	91900000	10000000	3	3	-0.224597	-0.340252	0.340252	0.110876	0.0429981
sp|P40482|SEC24_YEAST	P40482	SEC24_YEAST	SEC24	Protein transport protein SEC24	40.5	31	30	31	5840000000	4850000000	43.2	32	31	32	3910000000	4600000000	35	39	-0.171328	-0.0421133	0.0421133	0.164146	-0.255141
sp|P40483|YIK8_YEAST	P40483	YIK8_YEAST	YIL108W	Putative zinc metalloproteinase YIL108W	39.51	18	18	18	602000000	1250000000	35.49	17	17	17	593000000	926000000	14	21	-0.757223	-0.691656	0.691656	-0.42175	0.394402
sp|P40484|MOB1_YEAST	P40484	MOB1_YEAST	MOB1	DBF2 kinase activator protein MOB1	43.63	7	7	7	327000000	347000000	45.86	8	8	8	57200000	282000000	4	4	-0.450619	-0.292361	0.292361	-0.115146	-0.00489304
sp|P40485|SLM1_YEAST	P40485	SLM1_YEAST	SLM1	Phosphatidylinositol 4,5-bisphosphate-binding protein SLM1	28.86	13	13	13	149000000	181000000	29.88	13	13	13	95200000	138000000	10	10	-0.174519	-0.524393	0.524393	0.160954	0.227139
sp|P40486|SHQ1_YEAST	P40486	SHQ1_YEAST	SHQ1	Protein SHQ1	18.34	7	7	7	19500000	26100000	20.91	6	6	6	793339	419000000	1	3	0.306246	-0.720989	0.720989	0.641719	0.423735
sp|P40487|DPH1_YEAST	P40487	DPH1_YEAST	DPH1	2-(3-amino-3-carboxypropyl)histidine synthase subunit 1	20.71	5	5	5	970787	551000000	17.88	5	5	5	66600000	113000000	1	3	-3.70701	0.0222233	-0.0222233	-3.37154	-0.319477
sp|P40493|BMT5_YEAST	P40493	BMT5_YEAST	BMT5	25S rRNA (uridine(2634)-N(3))-methyltransferase	8.33	3	3	3	104000000	143000000	8.33	3	3	3	4.08558e+06	3.79937e+06	4	3	-0.328645	-0.405431	0.405431	0.006828	0.108177
sp|P40494|PRK1_YEAST	P40494	PRK1_YEAST	PRK1	Actin-regulating kinase PRK1	14.94	7	6	6	3.89223e+06	9909083	10.37	6	5	5	11000000	39500000	2	3	-1.08621	-0.507873	0.507873	-0.750733	0.210619
sp|P40495|LYS12_YEAST	P40495	LYS12_YEAST	LYS12	Homoisocitrate dehydrogenase, mitochondrial	67.92	33	33	33	2900000000	4030000000	66.31	29	29	29	2360000000	2540000000	36	43	-0.0868939	-0.118471	0.118471	0.248579	-0.178783
sp|P40496|RT25_YEAST	P40496	RT25_YEAST	RSM25	Small ribosomal subunit protein mS23	17.42	4	4	4	55000000	61300000	35.23	6	6	6	72600000	126000000	4	4	0.288633	-0.437148	0.437148	0.624106	0.139894
sp|P40498|UTP25_YEAST	P40498	UTP25_YEAST	UTP25	U3 small nucleolar RNA-associated protein 25	20.67	11	11	11	454000000	685000000	20.25	10	10	10	293000000	450000000	9	10	-0.803894	-0.235583	0.235583	-0.468421	-0.0616706
sp|P40504|KTR7_YEAST	P40504	KTR7_YEAST	KTR7	Probable mannosyltransferase KTR7	18.38	7	7	7	1.44713e+06	12500000	20.5	7	7	7	64200000	228000000	4	3	-0.616664	-0.358814	0.358814	-0.28119	0.0615602
sp|P40505|SDS3_YEAST	P40505	SDS3_YEAST	SDS3	Transcriptional regulatory protein SDS3	29.05	5	5	5	3.13372e+06	27700000	34.25	7	7	7	21900000	87500000	1	4	-0.759402	-1.08882	1.08882	-0.423928	0.791562
sp|P40506|PPCS_YEAST	P40506	PPCS_YEAST	CAB2	Phosphopantothenate--cysteine ligase CAB2	41.92	10	10	10	805000000	568000000	41.1	10	10	10	185000000	216000000	8	8	-0.908233	-0.473135	0.473135	-0.57276	0.175881
sp|P40507|AIR1_YEAST	P40507	AIR1_YEAST	AIR1	Protein AIR1	9.44	2	2	2	118310	295818	9.44	2	2	2	311850	397583	1	1	-0.360507	-0.0639211	0.0639211	-0.0250335	-0.233333
sp|P40509|COPE_YEAST	P40509	COPE_YEAST	SEC28	Coatomer subunit epsilon	30.74	7	7	7	1510000000	1680000000	35.81	8	8	8	2830000000	3240000000	8	11	0.0665592	-0.0699622	0.0699622	0.402032	-0.227292
sp|P40510|SER33_YEAST	P40510	SER33_YEAST	SER33	D-3-phosphoglycerate dehydrogenase 2	53.73	21	10	10	810000000	1090000000	56.72	21	10	10	416000000	513000000	9	8	-0.337227	-0.123452	0.123452	-0.0017534	-0.173802
sp|P40513|MAM33_YEAST	P40513	MAM33_YEAST	MAM33	Mitochondrial acidic protein MAM33	17.67	4	4	4	119000000	132000000	17.67	5	5	5	193000000	322000000	4	6	-0.350509	-0.665608	0.665608	-0.0150355	0.368354
sp|P40515|FIS1_YEAST	P40515	FIS1_YEAST	FIS1	Mitochondrial fission 1 protein	32.26	6	6	6	64000000	101000000	44.52	6	6	6	46500000	58200000	6	7	-0.253295	0.0256012	-0.0256012	0.0821786	-0.322855
sp|P40516|EFM4_YEAST	P40516	EFM4_YEAST	EFM4	Protein-lysine N-methyltransferase EFM4	20.23	4	4	4	3625299	4898668	22.18	4	4	4	2468237	2.69066e+06	3	2	-0.120818	-0.106712	0.106712	0.214655	-0.190542
sp|P40517|YRB2_YEAST	P40517	YRB2_YEAST	YRB2	Ran-specific GTPase-activating protein 2	44.65	11	11	11	426000000	538000000	33.03	9	9	9	140000000	150000000	12	6	-0.290487	-0.0347587	0.0347587	0.0449865	-0.262495
sp|P40518|ARPC5_YEAST	P40518	ARPC5_YEAST	ARC15	Actin-related protein 2/3 complex subunit 5	79.87	11	11	11	168000000	414000000	66.23	10	10	10	55500000	143000000	12	7	-0.467212	-0.947075	0.947075	-0.131739	0.649821
sp|P40523|YIF5_YEAST	P40523	YIF5_YEAST	YIL055C	Uncharacterized protein YIL055C	8.61	4	4	4	13400000	11000000	16.11	6	6	6	214000000	312000000	3	5	-0.0148508	-0.294988	0.294988	0.320622	-0.00226566
sp|P40525|RL34B_YEAST	P40525	RL34B_YEAST	RPL34B	Large ribosomal subunit protein eL34B	42.15	8	0	8	20600000000	26900000000	50.41	11	0	11	10200000000	12500000000	15	15	0.0227752	0.00189518	-0.00189518	0.358248	-0.299149
sp|P40527|ATC7_YEAST	P40527	ATC7_YEAST	NEO1	Phospholipid-transporting ATPase NEO1	12.08	10	10	10	457000000	207000000	12.08	12	12	12	20100000	185000000	5	6	-1.15742	0.191013	-0.191013	-0.821952	-0.488267
sp|P40528|SYG1_YEAST	P40528	SYG1_YEAST	SYG1	Protein SYG1	12.53	7	7	7	32900000	165000000	13.75	8	8	8	19500000	22800000	2	3	-0.867621	-0.92587	0.92587	-0.532148	0.628616
sp|P40529|AGE2_YEAST	P40529	AGE2_YEAST	AGE2	ADP-ribosylation factor GTPase-activating protein effector protein 2	46.64	9	9	9	1920000000	2710000000	52.01	11	11	11	521000000	650000000	11	12	-0.501402	-0.19921	0.19921	-0.165929	-0.0980444
sp|P40531|GVP36_YEAST	P40531	GVP36_YEAST	GVP36	Protein GVP36	76.99	22	22	22	6890000000	9250000000	76.38	21	21	21	2930000000	3720000000	28	31	-0.182225	-0.192172	0.192172	0.153248	-0.105082
sp|P40533|TED1_YEAST	P40533	TED1_YEAST	TED1	Protein TED1	17.34	10	10	10	190000000	291000000	16.49	8	8	8	130000000	206000000	10	9	-0.492651	-0.345056	0.345056	-0.157178	0.0478019
sp|P40535|ACA2_YEAST	P40535	ACA2_YEAST	CST6	ATF/CREB activator 2	47.7	18	18	18	843000000	1140000000	59.28	19	19	19	563000000	681000000	15	18	-0.168075	-0.2736	0.2736	0.167398	-0.023654
sp|P40540|EMC5_YEAST	P40540	EMC5_YEAST	EMC5	ER membrane protein complex subunit 5	41.84	4	4	4	111000000	217000000	35.46	3	3	3	90500000	108000000	4	4	-0.161228	-0.577455	0.577455	0.174246	0.280201
sp|P40541|SCC3_YEAST	P40541	SCC3_YEAST	IRR1	Cohesin subunit SCC3	7.48	6	6	6	55200000	43600000	11.91	11	11	11	173000000	232000000	3	3	-1.05858	-0.125149	0.125149	-0.723105	-0.172105
sp|P40545|HIS4_YEAST	P40545	HIS4_YEAST	HIS6	1-(5-phosphoribosyl)-5-[(5-phosphoribosylamino)methylideneamino] imidazole-4-carboxamide isomerase	26.44	6	6	6	150000000	207000000	36.78	8	8	8	353000000	1230000000	5	6	0.304844	-1.25161	1.25161	0.640317	0.954355
sp|P40548|SNL1_YEAST	P40548	SNL1_YEAST	SNL1	HSP70 co-chaperone SNL1	21.38	2	2	2	322256	451428	28.3	4	4	4	121000000	162000000	1	4	-1.21847	-0.376121	0.376121	-0.883001	0.0788667
sp|P40553|DOT5_YEAST	P40553	DOT5_YEAST	DOT5	Peroxiredoxin DOT5	60	11	11	11	322000000	1560000000	53.49	9	9	9	193000000	200000000	11	7	-0.331643	-0.328737	0.328737	0.00382986	0.0314827
sp|P40555|PSMD9_YEAST	P40555	PSMD9_YEAST	NAS2	Probable 26S proteasome regulatory subunit p27	12.27	2	2	2	200000000	203000000	9.55	2	2	2	40600000	53400000	2	1	-0.393737	-0.15851	0.15851	-0.0582634	-0.138744
sp|P40557|EPS1_YEAST	P40557	EPS1_YEAST	EPS1	ER-retained PMA1-suppressing protein 1	23.11	15	15	15	267000000	564000000	32.1	18	18	18	300000000	450000000	7	14	-0.300877	-0.529799	0.529799	0.0345958	0.232545
sp|P40558|CFD1_YEAST	P40558	CFD1_YEAST	CFD1	Cytosolic Fe-S cluster assembly factor CFD1	20.14	3	3	3	147000000	229000000	12.29	2	2	2	190949	427638	2	1	-0.633447	-1.2913	1.2913	-0.297974	0.994041
sp|P40559|INP51_YEAST	P40559	INP51_YEAST	INP51	Phosphatidylinositol 4,5-bisphosphate 5-phosphatase INP51	3.81	4	4	4	194000000	189000000	8.99	6	6	6	7833047	56200000	1	2	0.046213	-0.17795	0.17795	0.381686	-0.119304
sp|P40561|SGN1_YEAST	P40561	SGN1_YEAST	SGN1	RNA-binding protein SGN1	34.4	7	7	7	859000000	1350000000	25.6	5	5	5	76700000	110000000	9	7	-0.348882	-0.46333	0.46333	-0.0134092	0.166076
sp|P40563|AIM21_YEAST	P40563	AIM21_YEAST	AIM21	Altered inheritance of mitochondria protein 21	45.51	24	24	24	1840000000	18400000000	55.23	30	30	30	771000000	1220000000	16	25	-0.513089	-0.725319	0.725319	-0.177616	0.428065
sp|P40564|DJP1_YEAST	P40564	DJP1_YEAST	DJP1	DnaJ-like protein 1	51.85	18	18	18	4270000000	4650000000	51.16	18	18	18	832000000	1150000000	15	14	-0.550346	-0.775756	0.775756	-0.214873	0.478502
sp|P40565|IST3_YEAST	P40565	IST3_YEAST	IST3	U2 snRNP component IST3	29.73	3	3	3	62600000	123000000	15.54	2	2	2	568155	1.05002e+06	2	1	-1.19245	-0.308357	0.308357	-0.856975	0.0111034
sp|P40566|EGH1_YEAST	P40566	EGH1_YEAST	EGH1	Ergosteryl-beta-glucosidase	18.19	8	8	8	478000000	222000000	11.26	4	4	4	201000000	110000000	6	3	0.197137	1.43797	-1.43797	0.53261	-1.73522
sp|P40578|MGA2_YEAST	P40578	MGA2_YEAST	MGA2	Protein MGA2	7.91	6	6	6	99800000	14800000	13.57	8	8	8	75600000	162000000	2	5	-1.69738	-1.44789	1.44789	-1.3619	1.15064
sp|P40579|YIV5_YEAST	P40579	YIV5_YEAST	YIR035C	Uncharacterized oxidoreductase YIR035C	55.51	10	10	10	338000000	387000000	55.51	11	11	11	254000000	271000000	9	6	-0.487478	-0.582105	0.582105	-0.152005	0.284851
sp|P40580|BZRD_YEAST	P40580	BZRD_YEAST	IRC24	Benzil reductase ((S)-benzoin forming) IRC24	60.46	16	16	16	536000000	964000000	61.22	14	14	14	529000000	643000000	13	12	-0.290443	-0.0180461	0.0180461	0.0450307	-0.279208
sp|P40581|GPX3_YEAST	P40581	GPX3_YEAST	HYR1	Glutathione peroxidase-like peroxiredoxin HYR1	50.92	10	8	8	679000000	909000000	50.92	9	7	7	633000000	865000000	8	6	-0.353263	-0.200498	0.200498	-0.0177897	-0.0967562
sp|P40582|GST1_YEAST	P40582	GST1_YEAST	GTT1	Glutathione S-transferase 1	45.73	12	12	12	728000000	603000000	39.32	12	12	12	453000000	523000000	11	11	0.251573	-0.0354335	0.0354335	0.587046	-0.26182
sp|P40693|RLP7_YEAST	P40693	RLP7_YEAST	RLP7	Ribosome biogenesis protein RLP7	31.06	10	10	10	633000000	859000000	41.61	14	14	14	251000000	490000000	8	14	-0.304102	-0.164827	0.164827	0.0313709	-0.132427
sp|P40825|SYA_YEAST	P40825	SYA_YEAST	ALA1	Alanine--tRNA ligase, mitochondrial	70.6	82	82	82	22700000000	35100000000	62.46	73	73	73	13100000000	16900000000	94	95	-0.168907	-0.177679	0.177679	0.166566	-0.119575
sp|P40850|MKT1_YEAST	P40850	MKT1_YEAST	MKT1	Post-transcriptional regulator MKT1	22.65	13	13	13	182000000	321000000	23.86	14	14	14	269000000	283000000	7	10	-0.620387	-0.328873	0.328873	-0.284914	0.0316195
sp|P40858|RN49_YEAST	P40858	RN49_YEAST	MRPL49	Large ribosomal subunit protein bL21m	20.5	3	3	3	163000000	580000000	16.77	2	2	2	217000000	223000000	4	2	0.0958145	-0.284102	0.284102	0.431288	-0.0131518
sp|P40892|YJV8_YEAST	P40892	YJV8_YEAST	YJL218W	Putative acetyltransferase YJL218W	27.04	4	4	4	232000000	276000000	12.76	3	3	3	92659.6	13800000	3	1	-0.483819	0.231084	-0.231084	-0.148346	-0.528338
sp|P40893|REE1_YEAST	P40893	REE1_YEAST	REE1	Regulation of enolase protein 1	49.49	8	8	8	48700000	188000000	46.97	6	6	6	121000000	86400000	4	3	-0.746538	-0.347781	0.347781	-0.411065	0.0505274
sp|P40917|YAP4_YEAST	P40917	YAP4_YEAST	CIN5	AP-1-like transcription factor YAP4	17.29	4	4	4	847307	5.03696e+06	23.05	5	5	5	17000000	38100000	2	2	-0.334283	-1.1095	1.1095	0.00118993	0.812248
sp|P40956|GTS1_YEAST	P40956	GTS1_YEAST	GTS1	Protein GTS1	27.78	9	9	9	1170000000	1190000000	42.17	12	12	12	406000000	538000000	8	13	0.0783299	-0.443898	0.443898	0.413803	0.146644
sp|P40957|MAD1_YEAST	P40957	MAD1_YEAST	MAD1	Spindle assembly checkpoint component MAD1	31.11	17	17	17	422000000	183000000	28.17	16	16	16	147000000	222000000	11	13	0.0401906	-0.193563	0.193563	0.375664	-0.103691
sp|P40958|MAD2_YEAST	P40958	MAD2_YEAST	MAD2	Mitotic spindle checkpoint component MAD2	19.39	2	2	2	3967480	6.27508e+06	26.53	3	3	3	2258743	2.25359e+06	2	3	-0.514547	-0.0221426	0.0221426	-0.179074	-0.275111
sp|P40959|MVP1_YEAST	P40959	MVP1_YEAST	MVP1	Sorting nexin MVP1	26.61	12	12	12	229000000	184000000	29.35	13	12	12	238000000	336000000	9	10	0.135687	-0.243739	0.243739	0.471161	-0.0535152
sp|P40961|PHB1_YEAST	P40961	PHB1_YEAST	PHB1	Prohibitin-1	63.07	12	12	12	471000000	576000000	68.99	13	13	13	202000000	188000000	15	13	-0.0703625	-0.108581	0.108581	0.265111	-0.188673
sp|P40970|LCB2_YEAST	P40970	LCB2_YEAST	LCB2	Serine palmitoyltransferase 2	32.44	11	11	11	1710000000	2230000000	35.47	15	15	15	254000000	444000000	11	12	-0.23922	-0.314221	0.314221	0.0962529	0.0169666
sp|P40986|CDC1_YEAST	P40986	CDC1_YEAST	CDC1	Cell division control protein 1	37.68	12	12	12	313000000	768000000	40.33	13	13	13	564000000	818000000	7	13	-0.613507	-0.412217	0.412217	-0.278034	0.114963
sp|P40989|FKS2_YEAST	P40989	FKS2_YEAST	GSC2	1,3-beta-glucan synthase component GSC2	27.76	46	13	13	62800000	74000000	24.59	40	11	11	80900000	108000000	6	8	0.339339	-0.262593	0.262593	0.674813	-0.0346611
sp|P40991|NOP2_YEAST	P40991	NOP2_YEAST	NOP2	25S rRNA (cytosine(2870)-C(5))-methyltransferase	48.22	24	24	24	3090000000	2970000000	48.71	24	24	24	921000000	1350000000	22	24	-0.487345	-0.124569	0.124569	-0.151872	-0.172685
sp|P41056|RL33B_YEAST	P41056	RL33B_YEAST	RPL33B	Large ribosomal subunit protein eL33B	46.73	8	3	3	212000000	294000000	54.21	8	2	2	964000000	1460000000	5	3	-0.621789	-0.424412	0.424412	-0.286316	0.127158
sp|P41057|RS29A_YEAST	P41057	RS29A_YEAST	RPS29A	Small ribosomal subunit protein uS14A	75	10	8	10	29300000000	34800000000	73.21	8	7	8	24200000000	27000000000	14	12	-0.111076	0.00529931	-0.00529931	0.224397	-0.302553
sp|P41058|RS29B_YEAST	P41058	RS29B_YEAST	RPS29B	Small ribosomal subunit protein uS14B	71.43	8	6	6	27100000000	32100000000	69.64	7	6	6	12100000000	13800000000	10	12	0.00228069	0.0393478	-0.0393478	0.337754	-0.336602
sp|P41277|GPP1_YEAST	P41277	GPP1_YEAST	GPP1	Glycerol-1-phosphate phosphohydrolase 1	74.8	27	18	27	214000000000	274000000000	84.4	28	19	28	19500000000	28000000000	51	45	-0.204259	-0.320609	0.320609	0.131215	0.0233552
sp|P41318|LST8_YEAST	P41318	LST8_YEAST	LST8	Target of rapamycin complex subunit LST8	50.83	10	10	10	533000000	794000000	31.02	7	7	7	989000000	1270000000	7	8	-0.220342	-0.290014	0.290014	0.115131	-0.00724041
sp|P41338|ERG10_YEAST	P41338	ERG10_YEAST	ERG10	Acetyl-CoA acetyltransferase	85.18	31	31	31	17900000000	26500000000	82.66	27	27	27	5810000000	8890000000	53	50	-0.395218	-0.089748	0.089748	-0.0597444	-0.207506
sp|P41543|OST1_YEAST	P41543	OST1_YEAST	OST1	Dolichyl-diphosphooligosaccharide--protein glycosyltransferase subunit 1	24.58	8	8	8	541000000	597000000	40.13	12	12	12	383000000	463000000	7	10	0.0677475	-0.325554	0.325554	0.403221	0.0282999
sp|P41697|BUD6_YEAST	P41697	BUD6_YEAST	BUD6	Bud site selection protein 6	12.06	6	6	6	30200000	107000000	21.95	14	14	14	56200000	116000000	4	8	-1.06109	-0.452882	0.452882	-0.725616	0.155628
sp|P41698|BUD8_YEAST	P41698	BUD8_YEAST	BUD8	Bud site selection protein 8	5.14	2	2	2	49900000	261000000	11.11	3	3	3	87321.9	221557	1	1	-0.180722	-1.05843	1.05843	0.154751	0.761179
sp|P41734|IAH1_YEAST	P41734	IAH1_YEAST	IAH1	Isoamyl acetate-hydrolyzing esterase	42.02	8	8	8	370000000	300000000	25.21	4	4	4	338000000	443000000	6	4	-0.817291	-0.383226	0.383226	-0.481818	0.0859715
sp|P41735|COQ7_YEAST	P41735	COQ7_YEAST	CAT5	5-demethoxyubiquinone hydroxylase, mitochondrial	35.19	4	4	4	1.56708e+06	97800000	10.73	2	2	2	17100000	34500000	2	3	-0.300854	-0.625016	0.625016	0.0346191	0.327762
sp|P41805|RL10_YEAST	P41805	RL10_YEAST	RPL10	Large ribosomal subunit protein uL16	72.85	28	28	28	63000000000	79900000000	73.3	25	25	25	27800000000	33800000000	38	43	-0.0974743	0.00362169	-0.00362169	0.237999	-0.300876
sp|P41807|VATH_YEAST	P41807	VATH_YEAST	VMA13	V-type proton ATPase subunit H	56.9	27	27	27	3990000000	6330000000	57.53	28	28	28	3350000000	4300000000	29	45	-0.0514331	-0.0646053	0.0646053	0.28404	-0.232649
sp|P41810|COPB_YEAST	P41810	COPB_YEAST	SEC26	Coatomer subunit beta	46.87	36	36	36	3520000000	3700000000	44.81	38	38	38	3100000000	3960000000	47	44	-0.27603	-0.174511	0.174511	0.0594428	-0.122743
sp|P41811|COPB2_YEAST	P41811	COPB2_YEAST	SEC27	Coatomer subunit beta'	60.29	40	40	40	3500000000	5570000000	57.71	38	38	38	2260000000	2950000000	45	48	-0.210886	-0.239185	0.239185	0.124587	-0.0580692
sp|P41813|FKH2_YEAST	P41813	FKH2_YEAST	FKH2	Fork head protein homolog 2	13.34	7	6	6	449700	3.90582e+06	15.89	8	8	8	8244178	13200000	1	4	0.191466	-0.602058	0.602058	0.52694	0.304804
sp|P41814|TRM6_YEAST	P41814	TRM6_YEAST	GCD10	tRNA (adenine(58)-N(1))-methyltransferase non-catalytic subunit TRM6	19.67	7	7	7	25000000	470000000	26.36	11	11	11	158000000	246000000	5	8	-0.467504	-0.301078	0.301078	-0.13203	0.00382396
sp|P41815|BAP3_YEAST	P41815	BAP3_YEAST	BAP3	Valine amino-acid permease	4.3	3	3	3	219000000	273000000	12.58	6	6	6	60200000	61800000	2	2	-0.427295	0.125636	-0.125636	-0.0918217	-0.42289
sp|P41818|GLC8_YEAST	P41818	GLC8_YEAST	GLC8	Protein GLC8	58.52	11	11	11	2400000000	2560000000	69	11	11	11	514000000	559000000	17	12	-0.321896	0.0165067	-0.0165067	0.0135774	-0.313761
sp|P41819|DIM1_YEAST	P41819	DIM1_YEAST	DIM1	Dimethyladenosine transferase	57.86	17	17	17	3560000000	2090000000	45.6	16	16	16	449000000	629000000	15	17	-0.622989	-0.246909	0.246909	-0.287516	-0.0503446
sp|P41832|BNI1_YEAST	P41832	BNI1_YEAST	BNI1	Protein BNI1	17.72	20	20	20	434000000	804000000	20.94	24	24	24	663000000	901000000	10	17	-0.37791	-0.911807	0.911807	-0.0424372	0.614553
sp|P41834|UFE1_YEAST	P41834	UFE1_YEAST	UFE1	Syntaxin UFE1	8.09	2	2	2	7793042	9870494	19.08	6	6	6	11600000	15100000	1	2	-0.268307	-0.00911987	0.00911987	0.0671662	-0.288134
sp|P41835|THI6_YEAST	P41835	THI6_YEAST	THI6	Thiamine biosynthetic bifunctional enzyme	18.33	5	5	5	4270794	8451361	15.93	3	3	3	2213074	7.32236e+06	1	2	-0.844779	-0.635808	0.635808	-0.509306	0.338554
sp|P41895|T2FA_YEAST	P41895	T2FA_YEAST	TFG1	Transcription initiation factor IIF subunit alpha	29.8	20	20	20	1100000000	1680000000	30.34	15	15	15	345000000	571000000	11	13	-0.305447	-0.379146	0.379146	0.030026	0.0818917
sp|P41896|T2FB_YEAST	P41896	T2FB_YEAST	TFG2	Transcription initiation factor IIF subunit beta	28.5	11	11	11	177000000	481000000	35.5	10	10	10	650000000	873000000	6	8	-0.620354	-0.313616	0.313616	-0.284881	0.0163619
sp|P41903|PTE1_YEAST	P41903	PTE1_YEAST	TES1	Peroxisomal acyl-coenzyme A thioester hydrolase 1	12.61	3	3	3	277000000	10800000	7.74	2	2	2	240000000	199000000	2	1	-0.184636	1.24025	-1.24025	0.150837	-1.5375
sp|P41910|MAF1_YEAST	P41910	MAF1_YEAST	MAF1	Repressor of RNA polymerase III transcription MAF1	16.2	5	5	5	7398081	10700000	12.66	4	4	4	930538	1.73081e+06	2	2	-0.508821	-0.562065	0.562065	-0.173347	0.264811
sp|P41911|GPD2_YEAST	P41911	GPD2_YEAST	GPD2	Glycerol-3-phosphate dehydrogenase [NAD(+)] 2, mitochondrial	55	18	17	17	5270000000	6200000000	51.14	14	13	13	2760000000	3580000000	22	24	-0.0403816	-0.248336	0.248336	0.295092	-0.0489177
sp|P41920|YRB1_YEAST	P41920	YRB1_YEAST	YRB1	Ran-specific GTPase-activating protein 1	69.65	16	16	16	7690000000	10200000000	68.66	15	15	15	5260000000	7270000000	26	20	-0.0720105	-0.185869	0.185869	0.263463	-0.111385
sp|P41921|GSHR_YEAST	P41921	GSHR_YEAST	GLR1	Glutathione reductase	70.39	33	33	33	11400000000	15100000000	69.98	32	32	32	3810000000	4210000000	36	41	-0.146805	-0.0674539	0.0674539	0.188668	-0.2298
sp|P41940|MPG1_YEAST	P41940	MPG1_YEAST	PSA1	Mannose-1-phosphate guanyltransferase	73.96	29	29	29	28700000000	36400000000	79.22	31	31	31	15300000000	19700000000	51	58	-0.136335	-0.263467	0.263467	0.199138	-0.0337874
sp|P42073|REF2_YEAST	P42073	REF2_YEAST	REF2	RNA end formation protein 2	14.07	5	5	5	259058	459502	20.64	7	7	7	9497495	9070774	1	4	0.0665133	-0.378225	0.378225	0.401987	0.0809712
sp|P42826|XKS1_YEAST	P42826	XKS1_YEAST	XKS1	Xylulose kinase	23.5	12	12	12	203000000	515000000	28.17	14	14	14	354000000	652000000	11	11	-0.233056	-0.475263	0.475263	0.102417	0.178009
sp|P42838|LEM3_YEAST	P42838	LEM3_YEAST	LEM3	Phospholipid-transporting ATPase accessory subunit LEM3	28.74	9	9	9	304000000	188000000	26.57	8	8	8	175000000	275000000	6	3	-0.92208	-0.835814	0.835814	-0.586607	0.53856
sp|P42839|VNX1_YEAST	P42839	VNX1_YEAST	VNX1	Low affinity vacuolar monovalent cation/H(+) antiporter	14.76	9	9	9	1550000000	1880000000	21.7	13	13	13	880000000	887000000	7	11	-0.277543	-0.338889	0.338889	0.0579305	0.0416349
sp|P42841|PFS2_YEAST	P42841	PFS2_YEAST	PFS2	Polyadenylation factor subunit 2	15.91	5	5	5	218000000	782000000	29.25	9	9	9	31800000	87400000	4	5	-0.832227	-0.501286	0.501286	-0.496753	0.204032
sp|P42842|EMW1_YEAST	P42842	EMW1_YEAST	EMW1	Essential for maintenance of the cell wall protein 1	27.21	19	19	19	95600000	410000000	30.75	22	22	22	294000000	376000000	11	18	-0.792576	-0.0881203	0.0881203	-0.457103	-0.209134
sp|P42845|STB1_YEAST	P42845	STB1_YEAST	STB1	Protein STB1	21.67	6	6	6	2985337	1.63523e+06	31.9	9	9	9	111000000	211000000	1	4	-4.13064	-0.302718	0.302718	-3.79517	0.00546437
sp|P42846|KRI1_YEAST	P42846	KRI1_YEAST	KRI1	Protein KRI1	35.87	16	16	16	317000000	490000000	33.33	17	17	17	191000000	251000000	14	14	-0.473634	-0.26293	0.26293	-0.138161	-0.0343238
sp|P42847|RT18_YEAST	P42847	RT18_YEAST	MRPS18	Small ribosomal subunit protein uS11m	24.42	4	4	4	82800000	2.52581e+06	24.88	4	4	4	1.0074e+06	1.01816e+06	2	2	3.21188	0.47961	-0.47961	3.54735	-0.776864
sp|P42900|SLS1_YEAST	P42900	SLS1_YEAST	SLS1	Sigma-like sequence protein 1, mitochondrial	8.71	3	3	3	7.5212e+06	269000000	14.62	6	6	6	4.04919e+06	13300000	1	5	-2.98965	-1.31532	1.31532	-2.65418	1.01807
sp|P42934|PMT6_YEAST	P42934	PMT6_YEAST	PMT6	Dolichyl-phosphate-mannose--protein mannosyltransferase 6	16.07	7	7	7	408000000	447000000	13.97	7	7	7	16700000	21000000	5	5	-0.546647	-0.0926	0.0926	-0.211174	-0.204654
sp|P42935|ELP2_YEAST	P42935	ELP2_YEAST	ELP2	Elongator complex protein 2	33.38	20	20	20	795000000	519000000	37.56	23	23	23	567000000	607000000	15	19	-0.298957	-0.128745	0.128745	0.0365163	-0.168509
sp|P42936|YG4D_YEAST	P42936	YG4D_YEAST	YGR201C	Putative elongation factor 1 gamma homolog	11.11	2	2	2	479818	985436	20	4	4	4	1.33579e+06	7560680	2	2	-0.253959	-0.503397	0.503397	0.0815146	0.206143
sp|P42937|YCH1_YEAST	P42937	YCH1_YEAST	YCH1	CDC25-like phosphatase YCH1	39.19	5	5	5	51000000	157000000	39.19	5	5	5	58000000	144000000	6	5	-0.234687	0.0324024	-0.0324024	0.100786	-0.329656
sp|P42938|TDA10_YEAST	P42938	TDA10_YEAST	TDA10	Probable ATP-dependent kinase TDA10	33.1	7	7	7	826000000	1140000000	37.93	9	9	9	183000000	192000000	7	11	0.083786	-0.259097	0.259097	0.419259	-0.0381573
sp|P42939|MVB12_YEAST	P42939	MVB12_YEAST	MVB12	Multivesicular body sorting factor 12	47.52	5	5	5	427000000	824000000	59.41	5	5	5	22600000	132000000	3	3	-0.105145	-0.217418	0.217418	0.230328	-0.0798362
sp|P42940|ETFB_YEAST	P42940	ETFB_YEAST	CIR1	Probable electron transfer flavoprotein subunit beta	63.98	11	11	11	123000000	186000000	63.6	12	12	12	831000000	588000000	8	10	-0.223793	0.144851	-0.144851	0.11168	-0.442105
sp|P42941|SERB_YEAST	P42941	SERB_YEAST	SER2	Phosphoserine phosphatase	26.21	9	9	9	260000000	400000000	34.3	10	10	10	236000000	273000000	11	9	-0.262551	-0.0682571	0.0682571	0.0729227	-0.228997
sp|P42942|YG4I_YEAST	P42942	YG4I_YEAST	YGR210C	Uncharacterized GTP-binding protein YGR210C	32.36	9	9	9	904000000	1460000000	53.53	12	12	12	577000000	836000000	8	10	-0.254959	-0.374964	0.374964	0.0805147	0.0777104
sp|P42943|TCPH_YEAST	P42943	TCPH_YEAST	CCT7	T-complex protein 1 subunit eta	70.55	31	31	31	1800000000	2630000000	65.45	31	31	31	1340000000	1640000000	39	37	-0.210723	-0.258729	0.258729	0.124751	-0.0385251
sp|P42944|GZF3_YEAST	P42944	GZF3_YEAST	GZF3	Protein GZF3	16.7	5	5	5	505966	931288	19.96	6	6	6	27700000	50500000	2	5	-0.985627	-0.326362	0.326362	-0.650154	0.0291081
sp|P42945|UTP10_YEAST	P42945	UTP10_YEAST	UTP10	U3 small nucleolar RNA-associated protein 10	17.02	25	25	25	367000000	672000000	19.16	25	25	25	290000000	482000000	18	15	-0.480332	1.89e-06	-1.88759e-06	-0.144859	-0.297256
sp|P42949|TIM16_YEAST	P42949	TIM16_YEAST	PAM16	Mitochondrial import inner membrane translocase subunit TIM16	55.7	6	6	6	362000000	419000000	50.34	6	6	6	486000000	461000000	6	10	-0.0696757	-0.513991	0.513991	0.265798	0.216737
sp|P43123|UAP1_YEAST	P43123	UAP1_YEAST	QRI1	UDP-N-acetylglucosamine pyrophosphorylase	71.91	28	28	28	2460000000	2820000000	69.18	31	31	31	1360000000	1660000000	32	36	-0.1221	-0.167352	0.167352	0.213374	-0.129902
sp|P43132|BRE2_YEAST	P43132	BRE2_YEAST	BRE2	COMPASS component BRE2	9.7	3	3	3	262000000	78300000	21.78	8	8	8	41700000	87000000	2	5	-0.600441	-0.27792	0.27792	-0.264968	-0.0193339
sp|P43321|SMD3_YEAST	P43321	SMD3_YEAST	SMD3	Small nuclear ribonucleoprotein Sm D3	53.47	3	3	3	8742855	9534004	53.47	3	3	3	11000000	20400000	1	2	0.252188	0.0729021	-0.0729021	0.587661	-0.370156
sp|P43535|GCN20_YEAST	P43535	GCN20_YEAST	GCN20	Protein GCN20	61.57	34	34	34	2220000000	4850000000	63.7	42	42	42	3530000000	6270000000	37	51	-0.272954	-0.088657	0.088657	0.0625191	-0.208597
sp|P43554|SWP82_YEAST	P43554	SWP82_YEAST	SWP82	SWI/SNF global transcription activator complex subunit SWP82	8.03	3	3	3	156706	298885	6.42	3	3	3	144000000	252000000	1	3	-0.359094	-0.597552	0.597552	-0.0236206	0.300298
sp|P43555|EMP47_YEAST	P43555	EMP47_YEAST	EMP47	Protein EMP47	65.39	22	22	22	1940000000	1300000000	62.7	23	23	23	730000000	883000000	18	22	-0.402867	-0.0973032	0.0973032	-0.0673939	-0.199951
sp|P43556|RGD2_YEAST	P43556	RGD2_YEAST	RGD2	Rho-GTPase-activating protein RGD2	30.53	13	13	13	460000000	291000000	29.41	16	16	16	68000000	113000000	8	8	-0.440054	-0.142603	0.142603	-0.104581	-0.154651
sp|P43558|OTU1_YEAST	P43558	OTU1_YEAST	OTU1	Ubiquitin thioesterase OTU1	22.26	4	4	4	246000000	372000000	26.91	5	5	5	313000000	400000000	2	3	-1.45237	-0.355866	0.355866	-1.1169	0.0586119
sp|P43561|FET5_YEAST	P43561	FET5_YEAST	FET5	Iron transport multicopper oxidase FET5	22.35	10	10	10	1870000000	1580000000	17.04	7	7	7	373000000	533000000	10	5	-0.232256	-0.543061	0.543061	0.103218	0.245807
sp|P43563|MOB2_YEAST	P43563	MOB2_YEAST	MOB2	CBK1 kinase activator protein MOB2	16.38	3	3	3	13500000	57800000	30.31	5	5	5	13000000	54400000	2	4	-1.43784	-1.65242	1.65242	-1.10236	1.35516
sp|P43564|MIL1_YEAST	P43564	MIL1_YEAST	MIL1	Probable lipase MIL1	10.07	5	5	5	12200000	32600000	5.87	5	5	5	251000000	169000000	3	4	-0.808372	-0.219444	0.219444	-0.472899	-0.0778096
sp|P43565|RIM15_YEAST	P43565	RIM15_YEAST	RIM15	Serine/threonine-protein kinase RIM15	5.59	6	6	6	22800000	116000000	6.61	7	7	7	70800000	357000000	1	2	-0.793787	-0.897677	0.897677	-0.458313	0.600423
sp|P43567|AGX1_YEAST	P43567	AGX1_YEAST	AGX1	Alanine--glyoxylate aminotransferase 1	9.87	2	2	2	5858108	163272	29.61	6	6	6	15500000	21800000	1	4	-1.05893	-0.354708	0.354708	-0.723454	0.057454
sp|P43568|CAK1_YEAST	P43568	CAK1_YEAST	CAK1	Serine/threonine-protein kinase CAK1	9.51	2	2	2	42000000	15100000	15.22	4	4	4	3.46671e+06	14000000	1	2	1.87152	-0.493101	0.493101	2.207	0.195847
sp|P43569|CAF16_YEAST	P43569	CAF16_YEAST	CAF16	CCR4-associated factor 16	35.29	9	9	9	955000000	1550000000	31.49	8	8	8	151000000	190000000	2	6	0.252061	-0.0567204	0.0567204	0.587534	-0.240534
sp|P43572|EPL1_YEAST	P43572	EPL1_YEAST	EPL1	Enhancer of polycomb-like protein 1	12.14	7	7	7	269000000	820000000	19.83	11	11	11	327000000	377000000	4	6	-0.454143	-0.622784	0.622784	-0.11867	0.32553
sp|P43573|BUD27_YEAST	P43573	BUD27_YEAST	BUD27	Bud site selection protein 27	20.73	10	10	10	509000000	848000000	27.51	14	14	14	149000000	218000000	5	12	-0.259291	-0.594619	0.594619	0.0761823	0.297365
sp|P43574|GAT1_YEAST	P43574	GAT1_YEAST	GAT1	Transcriptional regulatory protein GAT1	14.9	5	5	5	297000000	72100000	13.33	4	4	4	17100000	76900000	1	3	-0.932807	-1.46979	1.46979	-0.597334	1.17254
sp|P43577|GNA1_YEAST	P43577	GNA1_YEAST	GNA1	Glucosamine 6-phosphate N-acetyltransferase	62.89	8	8	8	1290000000	1430000000	67.3	9	9	9	259000000	391000000	10	13	-0.0966498	-0.399261	0.399261	0.238823	0.102007
sp|P43579|IES1_YEAST	P43579	IES1_YEAST	IES1	Ino eighty subunit 1	10.84	4	4	4	15300000	47000000	19.8	8	8	8	46600000	68900000	3	6	-1.14135	-0.630355	0.630355	-0.805875	0.333101
sp|P43582|WWM1_YEAST	P43582	WWM1_YEAST	WWM1	WW domain-containing protein WWM1	39.34	5	5	5	354000000	812000000	43.6	5	5	5	164000000	220000000	16	12	-1.11912	-0.995504	0.995504	-0.783648	0.69825
sp|P43583|BLM10_YEAST	P43583	BLM10_YEAST	BLM10	Proteasome activator BLM10	11.29	18	18	18	315000000	555000000	17.73	27	27	27	985000000	1150000000	14	20	-0.344022	-0.206189	0.206189	-0.00854889	-0.0910645
sp|P43585|VTC2_YEAST	P43585	VTC2_YEAST	VTC2	Vacuolar transporter chaperone complex subunit 2	33.94	26	25	26	897000000	834000000	31.76	25	24	25	1460000000	1780000000	15	22	-0.713347	-0.306347	0.306347	-0.377874	0.00909337
sp|P43586|LOC1_YEAST	P43586	LOC1_YEAST	LOC1	60S ribosomal subunit assembly/export protein LOC1	31.37	7	7	7	547000000	584000000	29.9	6	6	6	76500000	119000000	5	7	-0.222626	-0.115406	0.115406	0.112847	-0.181848
sp|P43587|YPI1_YEAST	P43587	YPI1_YEAST	YPI1	Type 1 phosphatases regulator YPI1	34.19	4	4	4	2.02275e+06	66200000	29.03	3	3	3	6662397	9672113	5	6	-0.40574	-0.172621	0.172621	-0.070267	-0.124633
sp|P43588|RPN11_YEAST	P43588	RPN11_YEAST	RPN11	Ubiquitin carboxyl-terminal hydrolase RPN11	52.61	14	14	14	4420000000	4760000000	50.65	15	15	15	842000000	1050000000	19	21	0.0219007	-0.0814504	0.0814504	0.357374	-0.215804
sp|P43589|SAD1_YEAST	P43589	SAD1_YEAST	SAD1	Pre-mRNA-splicing factor SAD1	14.73	5	5	5	9342834	351000000	13.17	4	4	4	154000000	146000000	1	6	-0.668906	-0.2516	0.2516	-0.333433	-0.0456541
sp|P43590|YFH6_YEAST	P43590	YFH6_YEAST	YFR006W	Uncharacterized peptidase YFR006W	60.56	31	31	31	3140000000	4020000000	56.26	27	27	27	2480000000	2600000000	30	39	-0.0560947	-0.109461	0.109461	0.279379	-0.187793
sp|P43591|YFH7_YEAST	P43591	YFH7_YEAST	YFH7	ATP-dependent kinase YFH7	31.73	6	6	6	3.62677e+06	2981617	18.98	4	4	4	30100000	54400000	2	4	1.10461	-0.266995	0.266995	1.44008	-0.0302591
sp|P43593|UBP6_YEAST	P43593	UBP6_YEAST	UBP6	Ubiquitin carboxyl-terminal hydrolase 6	64.13	31	31	31	3070000000	2800000000	63.33	35	35	35	1780000000	2050000000	42	39	-0.175161	-0.131148	0.131148	0.160312	-0.166106
sp|P43594|MIC19_YEAST	P43594	MIC19_YEAST	MIC19	MICOS complex subunit MIC19	59.41	7	7	7	24200000	32100000	75.29	12	12	12	261000000	344000000	4	10	0.0659028	-0.147366	0.147366	0.401376	-0.149888
sp|P43596|IOC3_YEAST	P43596	IOC3_YEAST	IOC3	ISWI one complex protein 3	14.61	8	8	8	422000000	565000000	19.19	10	10	10	243000000	308000000	6	4	-0.17435	-0.47347	0.47347	0.161123	0.176216
sp|P43597|YFI6_YEAST	P43597	YFI6_YEAST	YFR016C	Uncharacterized protein YFR016C	50.12	38	38	38	2510000000	2710000000	48.82	40	40	40	931000000	1380000000	33	34	-0.233167	-0.315014	0.315014	0.102306	0.0177601
sp|P43598|IGD1_YEAST	P43598	IGD1_YEAST	IGD1	Inhibitor of glycogen debranching 1	47.69	6	6	6	1100000000	1660000000	58.97	8	8	8	155000000	537000000	5	5	-0.604858	-0.414478	0.414478	-0.269385	0.117224
sp|P43599|YFI8_YEAST	P43599	YFI8_YEAST	YFR018C	Uncharacterized protein YFR018C	7.44	2	2	2	234000000	569000000	19.56	5	5	5	165000000	143000000	1	2	-0.716813	0.178697	-0.178697	-0.38134	-0.475951
sp|P43601|ATG18_YEAST	P43601	ATG18_YEAST	ATG18	Autophagy-related protein 18	15	5	5	5	1.51001e+06	9040175	16	5	5	5	67600000	110000000	2	5	-0.458041	-0.552523	0.552523	-0.122568	0.255269
sp|P43603|LSB3_YEAST	P43603	LSB3_YEAST	LSB3	LAS seventeen-binding protein 3	56.21	29	18	29	3670000000	5180000000	58.61	27	18	27	1400000000	1840000000	26	30	-0.0223753	-0.204845	0.204845	0.313098	-0.092409
sp|P43606|PTR3_YEAST	P43606	PTR3_YEAST	PTR3	SPS-sensor component PTR3	5.9	2	2	2	7.24061e+06	104000000	4.87	2	2	2	5069758	439749	1	2	-1.71401	0.000979	-0.000978749	-1.37854	-0.298233
sp|P43609|RSC8_YEAST	P43609	RSC8_YEAST	RSC8	Chromatin structure-remodeling complex protein RSC8	55.48	30	30	30	2910000000	3060000000	52.6	28	28	28	1210000000	4000000000	28	32	-0.132036	-0.0501108	0.0501108	0.203438	-0.247143
sp|P43610|IRC5_YEAST	P43610	IRC5_YEAST	IRC5	Uncharacterized ATP-dependent helicase IRC5	4.57	3	3	3	8041702	11100000	9.5	5	5	5	14000000	24500000	2	4	-0.365906	0.272027	-0.272027	-0.0304324	-0.569281
sp|P43612|SA155_YEAST	P43612	SA155_YEAST	SAP155	SIT4-associating protein SAP155	19.26	12	12	12	215000000	543000000	29.14	16	16	16	220000000	262000000	8	11	-0.611954	-0.336877	0.336877	-0.276481	0.0396233
sp|P43613|ERJ5_YEAST	P43613	ERJ5_YEAST	ERJ5	ER-localized J domain-containing protein 5	25.76	5	5	5	73300000	127000000	38.64	10	10	10	152000000	196000000	4	9	-0.785067	-0.212833	0.212833	-0.449593	-0.0844215
sp|P43616|DUG1_YEAST	P43616	DUG1_YEAST	DUG1	Cys-Gly metallodipeptidase DUG1	72.77	36	35	36	5840000000	7390000000	71.31	34	33	34	4750000000	5870000000	55	44	-0.185018	-0.0960081	0.0960081	0.150455	-0.201246
sp|P43619|NADC_YEAST	P43619	NADC_YEAST	BNA6	Nicotinate-nucleotide pyrophosphorylase [carboxylating]	33.9	9	9	9	354000000	517000000	28.14	9	9	9	276000000	317000000	9	11	-0.17796	-0.0505559	0.0505559	0.157513	-0.246698
sp|P43620|RMD8_YEAST	P43620	RMD8_YEAST	RMD8	Sporulation protein RMD8	11.33	4	4	4	962105	5958727	13.14	5	5	5	10800000	14200000	1	2	-0.432325	-0.668844	0.668844	-0.0968513	0.37159
sp|P43621|COPD_YEAST	P43621	COPD_YEAST	RET2	Coatomer subunit delta	36.81	18	18	18	7360000000	7790000000	35.35	21	21	21	2200000000	2360000000	19	18	-0.033614	-0.166371	0.166371	0.301859	-0.130883
sp|P43633|ALK1_YEAST	P43633	ALK1_YEAST	ALK1	Serine/threonine-protein kinase Haspin homolog ALK1	12.37	6	6	6	454414	882719	8.03	4	4	4	1.1971e+06	7389900	3	1	-0.773256	-0.23326	0.23326	-0.437783	-0.063994
sp|P43636|ALG2_YEAST	P43636	ALG2_YEAST	ALG2	Alpha-1,3/1,6-mannosyltransferase ALG2	22.07	8	8	8	47200000	118000000	40.16	13	13	13	88700000	114000000	8	7	-0.925557	-0.451482	0.451482	-0.590083	0.154228
sp|P43638|MHP1_YEAST	P43638	MHP1_YEAST	MHP1	MAP-homologous protein 1	30.54	30	30	30	1020000000	1570000000	29.04	28	28	28	419000000	502000000	24	20	-0.449448	-0.445584	0.445584	-0.113975	0.14833
sp|P43639|CSK2B_YEAST	P43639	CSK2B_YEAST	CKB1	Casein kinase II subunit beta	28.42	7	7	7	1010000000	483000000	34.17	7	7	7	1600000000	468000000	6	4	-0.0834114	-0.327997	0.327997	0.252062	0.0307426
sp|P43682|SFT1_YEAST	P43682	SFT1_YEAST	SFT1	Protein transport protein SFT1	43.3	3	3	3	76800000	98800000	42.27	3	3	3	139000000	166000000	2	3	-0.0794178	-0.0342141	0.0342141	0.256055	-0.26304
sp|P45818|ROK1_YEAST	P45818	ROK1_YEAST	ROK1	ATP-dependent RNA helicase ROK1	31.74	14	14	14	40700000	37000000	35.82	15	15	15	199000000	227000000	7	10	-0.627692	-0.25758	0.25758	-0.292219	-0.0396737
sp|P45976|FIP1_YEAST	P45976	FIP1_YEAST	FIP1	Pre-mRNA polyadenylation factor FIP1	29.36	7	7	7	919000000	453000000	29.36	9	9	9	18900000	29500000	5	4	0.0316238	0.0388537	-0.0388537	0.367097	-0.336108
sp|P45978|SCD6_YEAST	P45978	SCD6_YEAST	SCD6	Protein SCD6	56.16	15	15	15	1680000000	1610000000	54.15	14	14	14	487000000	650000000	18	19	-0.228973	-0.3112	0.3112	0.1065	0.0139465
sp|P46151|MTHR1_YEAST	P46151	MTHR1_YEAST	MET12	Methylenetetrahydrofolate reductase 1	22.83	12	12	12	17900000	60500000	24.96	13	13	13	31600000	192000000	7	10	0.140817	-0.430168	0.430168	0.47629	0.132914
sp|P46367|ALDH4_YEAST	P46367	ALDH4_YEAST	ALD4	Potassium-activated aldehyde dehydrogenase, mitochondrial	81.5	42	40	42	12600000000	13200000000	82.08	42	40	42	8850000000	10800000000	63	68	0.0294739	0.0265083	-0.0265083	0.364947	-0.323762
sp|P46654|RSSA2_YEAST	P46654	RSSA2_YEAST	RPS0B	Small ribosomal subunit protein uS2B	69.44	13	1	13	92600000000	132000000000	69.44	13	1	13	115000000000	216000000000	39	34	-0.465902	-0.483598	0.483598	-0.130429	0.186344
sp|P46655|SYEC_YEAST	P46655	SYEC_YEAST	GUS1	Glutamate--tRNA ligase, cytoplasmic	70.48	61	61	61	21900000000	27900000000	69.21	60	60	60	13200000000	15700000000	85	83	-0.161713	-0.151945	0.151945	0.17376	-0.145309
sp|P46669|RPA43_YEAST	P46669	RPA43_YEAST	RPA43	DNA-directed RNA polymerase I subunit RPA43	33.74	9	9	9	135000000	200000000	38.65	11	11	11	167000000	259000000	9	9	-0.15093	-0.0166144	0.0166144	0.184544	-0.28064
sp|P46672|ARC1_YEAST	P46672	ARC1_YEAST	ARC1	tRNA-aminoacylation cofactor ARC1	76.33	32	32	32	35400000000	49700000000	67.82	31	31	31	11400000000	18000000000	62	53	-0.122849	-0.262292	0.262292	0.212624	-0.0349624
sp|P46673|NUP85_YEAST	P46673	NUP85_YEAST	NUP85	Nucleoporin NUP85	18.41	9	9	9	7.21203e+06	7.51405e+06	20.16	9	9	9	18900000	18500000	3	6	-0.49517	0.0075752	-0.0075752	-0.159697	-0.304829
sp|P46674|SAC3_YEAST	P46674	SAC3_YEAST	SAC3	Nuclear mRNA export protein SAC3	6.46	4	4	4	7292.14	29333.8	10.22	6	6	6	150000000	126000000	1	1	-1.72717	-1.35643	1.35643	-1.3917	1.05918
sp|P46675|STU2_YEAST	P46675	STU2_YEAST	STU2	Protein STU2	30.29	19	19	19	1200000000	1350000000	32.55	19	19	19	391000000	461000000	10	12	-0.221375	-0.0622077	0.0622077	0.114098	-0.235046
sp|P46676|SUM1_YEAST	P46676	SUM1_YEAST	SUM1	Suppressor of mar1-1 protein	43.5	25	25	25	1090000000	866000000	45.01	28	28	28	464000000	672000000	15	17	-0.524023	-0.806745	0.806745	-0.18855	0.509491
sp|P46677|TAF1_YEAST	P46677	TAF1_YEAST	TAF1	Transcription initiation factor TFIID subunit 1	23.92	14	14	14	318000000	107000000	11.82	10	10	10	241000000	243000000	5	8	-0.693354	0.403102	-0.403102	-0.35788	-0.700356
sp|P46678|TFC5_YEAST	P46678	TFC5_YEAST	BDP1	Transcription factor TFIIIB component B''	13.13	6	6	6	84800000	116000000	29.12	12	12	12	346000000	408000000	2	7	-0.118405	-0.336666	0.336666	0.217068	0.039412
sp|P46680|AIP1_YEAST	P46680	AIP1_YEAST	AIP1	Actin-interacting protein 1	61.46	27	27	27	5360000000	6380000000	56.1	29	29	29	2050000000	2310000000	27	36	0.0521047	-0.293922	0.293922	0.387578	-0.00333243
sp|P46681|DLD2_YEAST	P46681	DLD2_YEAST	DLD2	D-2-hydroxyglutarate--pyruvate transhydrogenase DLD2	41.51	18	16	16	945000000	902000000	31.7	15	13	13	1050000000	1230000000	10	12	0.0696736	-0.0729808	0.0729808	0.405147	-0.224273
sp|P46682|AP3B_YEAST	P46682	AP3B_YEAST	APL6	AP-3 complex subunit beta	28.43	16	16	16	232000000	232000000	21.63	13	13	13	82700000	60200000	9	8	-0.351585	-0.091888	0.091888	-0.0161115	-0.205366
sp|P46683|YAR1_YEAST	P46683	YAR1_YEAST	YAR1	Ankyrin repeat-containing protein YAR1	84.5	15	15	15	498000000	684000000	88	17	17	17	522000000	751000000	14	15	-0.331967	-0.394385	0.394385	0.00350615	0.0971308
sp|P46944|TRS85_YEAST	P46944	TRS85_YEAST	TRS85	Trafficking protein particle complex III-specific subunit 85	5.87	3	3	3	231000000	337000000	13.04	6	6	6	32800000	145000000	1	2	-0.337447	-0.15361	0.15361	-0.00197397	-0.143644
sp|P46947|CWC26_YEAST	P46947	CWC26_YEAST	BUD13	Pre-mRNA-splicing factor CWC26	32.33	6	6	6	158000000	486000000	30.08	5	5	5	315000000	193000000	4	3	-0.31222	-0.747456	0.747456	0.0232534	0.450202
sp|P46948|RRP41_YEAST	P46948	RRP41_YEAST	SKI6	Exosome complex component SKI6	26.83	6	6	6	304000000	1060000000	27.24	6	6	6	463000000	800000000	5	8	-0.428061	-0.422257	0.422257	-0.0925882	0.125003
[truncated: 1,366 more rows]
